# Supplementary material for: Do the venous blood samples replicate malaria parasite densities found in capillary blood? A field study performed in naturally-infected asymptomatic children in Cameroon
Source: Malar J. 2017 Aug 17;16:345. doi: 10.1186/s12936-017-1978-6 (PMC5561596; doi:10.1186/s12936-017-1978-6)
Supplement: Supplementary file 1 — Additional file 1. Sample information and associated Plasmodium prevalence. [file 12936_2017_1978_MOESM1_ESM.xlsx]

## Sheet: screening_sauv_table-Luc
annee	book	date	ecole	classe	code	pf	gto	remarque	pm	po	mf	gtobis
2011b	A	2011-09-19	nkolnda	ce1	A1	0			0	0	0	0
2011b	A	2011-09-19	nkolnda	ce1	A2	0	1/4T		0	0	0	1
2011b	A	2011-09-19	nkolnda	ce1	A3	0			0	0	0	0
2011b	A	2011-09-19	nkolnda	ce1	A4	0			0	0	0	0
2011b	A	2011-09-19	nkolnda	ce1	A5	0			0	0	0	0
2011b	A	2011-09-19	nkolnda	ce1	A6	2			0	0	0	0
2011b	A	2011-09-19	nkolnda	ce1	A7	1			0	0	0	0
2011b	A	2011-09-19	nkolnda	ce1	A8	0			0	0	0	0
2011b	A	2011-09-19	nkolnda	ce1	A10	1			0	0	0	0
2011b	A	2011-09-19	nkolnda	ce1	A11	0			0	0	0	0
2011b	A	2011-09-19	nkolnda	ce1	A12	0			0	0	0	0
2011b	A	2011-09-19	nkolnda	ce1	A13	3			0	0	0	0
2011b	A	2011-09-19	nkolnda	ce1	A14	3			0	0	0	0
2011b	A	2011-09-19	nkolnda	ce1	A15	0			0	0	0	0
2011b	A	2011-09-19	nkolnda	ce1	A16	3			0	0	0	0
2011b	A	2011-09-19	nkolnda	ce1	A17	0			0	0	0	0
2011b	A	2011-09-19	nkolnda	ce1	A18	2			0	0	0	0
2011b	A	2011-09-19	nkolnda	ce1	A19	3		PM+	1	0	0	0
2011b	A	2011-09-19	nkolnda	ce1	A20	1			0	0	0	0
2011b	A	2011-09-19	nkolnda	ce1	A21	1			0	0	0	0
2011b	A	2011-09-19	nkolnda	ce1	A22	0			0	0	0	0
2011b	A	2011-09-19	nkolnda	ce1	A23	3			0	0	0	0
2011b	A	2011-09-19	nkolnda	ce1	A24	0			0	0	0	0
2011b	A	2011-09-19	nkolnda	ce1	A25	1		PM+	1	0	0	0
2011b	A	2011-09-19	nkolnda	ce1	A26	1			0	0	0	0
2011b	A	2011-09-19	nkolnda	ce1	A27	1			0	0	0	0
2011b	A	2011-09-19	nkolnda	ce1	A28	0			0	0	0	0
2011b	A	2011-09-19	nkolnda	ce1	A29	1			0	0	0	0
2011b	A	2011-09-19	nkolnda	ce1	A30	0			0	0	0	0
2011b	A	2011-09-19	nkolnda	ce1	A31	1			0	0	0	0
2011b	A	2011-09-19	nkolnda	ce1	A32	3			0	0	0	0
2011b	A	2011-09-19	nkolnda	ce1	A33	0			0	0	0	0
2011b	A	2011-09-19	nkolnda	ce1	A34	0			0	0	0	0
2011b	A	2011-09-19	nkolnda	ce1	A35	0	2/2T		0	0	0	1
2011b	A	2011-09-19	nkolnda	ce1	A36	1			0	0	0	0
2011b	A	2011-09-19	nkolnda	ce1	A37	0			0	0	0	0
2011b	A	2011-09-19	nkolnda	cm1	A38	0			0	0	0	0
2011b	A	2011-09-19	nkolnda	cm1	A39	0			0	0	0	0
2011b	A	2011-09-19	nkolnda	cm1	A40	2			0	0	0	0
2011b	A	2011-09-19	nkolnda	cm1	A41	1			0	0	0	0
2011b	A	2011-09-19	nkolnda	cm1	A42	0			0	0	0	0
2011b	A	2011-09-19	nkolnda	cm1	A43	2	1/5T		0	0	0	1
2011b	A	2011-09-19	nkolnda	cm1	A44	3			0	0	0	0
2011b	A	2011-09-19	nkolnda	cm1	A45	0			0	0	0	0
2011b	A	2011-09-19	nkolnda	cm1	A46	0			0	0	0	0
2011b	A	2011-09-19	nkolnda	cm1	A47	0			0	0	0	0
2011b	A	2011-09-19	nkolnda	cm1	A48	0			0	0	0	0
2011b	A	2011-09-19	nkolnda	cm1	A49	0			0	0	0	0
2011b	A	2011-09-19	nkolnda	cm1	A50	0			0	0	0	0
2011b	A	2011-09-19	nkolnda	cm1	A51	2			0	0	0	0
2011b	A	2011-09-19	nkolnda	cm1	A53	0			0	0	0	0
2011b	A	2011-09-19	nkolnda	cm1	A54	0			0	0	0	0
2011b	A	2011-09-19	nkolnda	cm1	A55	2			0	0	0	0
2011b	A	2011-09-19	nkolnda	cm1	A56	0			0	0	0	0
2011b	A	2011-09-19	nkolnda	cm1	A57	0			0	0	0	0
2011b	A	2011-09-19	nkolnda	cm1	A58	1			0	0	0	0
2011b	A	2011-09-19	nkolnda	cm1	A59	1			0	0	0	0
2011b	A	2011-09-19	nkolnda	cm1	A60	0			0	0	0	0
2011b	A	2011-09-19	nkolnda	cm1	A61	1			0	0	0	0
2011b	A	2011-09-19	nkolnda	cm1	A62	0			0	0	0	0
2011b	A	2011-09-19	nkolnda	cm1	A63	1		MF	0	0	1	0
2011b	A	2011-09-19	nkolnda	cm1	A64	0			0	0	0	0
2011b	A	2011-09-19	nkolnda	cm1	A65	0			0	0	0	0
2011b	A	2011-09-19	nkolnda	cm1	A66	0		PM+++	3	0	0	0
2011b	A	2011-09-19	nkolnda	cm1	A67	0			0	0	0	0
2011b	A	2011-09-19	nkolnda	cm1	A68	0			0	0	0	0
2011b	A	2011-09-19	nkolnda	cm1	A69	1			0	0	0	0
2011b	A	2011-09-19	nkolnda	cm1	A70	0			0	0	0	0
2011b	A	2011-09-19	nkolnda	cm1	A71	0			0	0	0	0
2011b	A	2011-09-19	nkolnda	cm1	A72	2			0	0	0	0
2011b	A	2011-09-19	nkolnda	cm1	A73	1			0	0	0	0
2011b	A	2011-09-19	nkolnda	cm1	A74	2			0	0	0	0
2011b	A	2011-09-26	ekali II	cm1	A75	0			0	0	0	0
2011b	A	2011-09-26	ekali II	cm1	A77	0			0	0	0	0
2011b	A	2011-09-26	ekali II	cm1	A78	0		PM++	2	0	0	0
2011b	A	2011-09-26	ekali II	cm1	A79	2			0	0	0	0
2011b	A	2011-09-26	ekali II	cm1	A80	2			0	0	0	0
2011b	A	2011-09-26	ekali II	cm1	A81	3			0	0	0	0
2011b	A	2011-09-26	ekali II	cm1	A82	0			0	0	0	0
2011b	A	2011-09-26	ekali II	cm1	A83	3			0	0	0	0
2011b	A	2011-09-26	ekali II	cm1	A84	0	1/2T		0	0	0	1
2011b	A	2011-09-26	ekali II	cm1	A85	3		MF	0	0	1	0
2011b	A	2011-09-26	ekali II	cm1	A86	3			0	0	0	0
2011b	A	2011-09-26	ekali II	cm1	A87	1		PM++	2	0	0	0
2011b	A	2011-09-26	ekali II	cm1	A88	3		MF	0	0	1	0
2011b	A	2011-09-26	ekali II	cm1	A89	1			0	0	0	0
2011b	A	2011-09-26	ekali II	cm1	A90	1			0	0	0	0
2011b	A	2011-09-26	ekali II	cm1	A91	2		MF	0	0	1	0
2011b	A	2011-09-26	ekali II	cm1	A92	2			0	0	0	0
2011b	A	2011-09-26	ekali II	cm1	A93	2		MF	0	0	1	0
2011b	A	2011-09-26	ekali II	cm1	A94	2			0	0	0	0
2011b	A	2011-09-26	ekali II	cm1	A95	2			0	0	0	0
2011b	A	2011-09-26	ekali II	cm1	A96	1			0	0	0	0
2011b	A	2011-09-26	ekali II	cm1	A97	0			0	0	0	0
2011b	A	2011-09-26	ekali II	cm1	A98	5			0	0	0	0
2011b	A	2011-09-26	ekali II	cm1	A99	2			0	0	0	0
2011b	A	2011-09-26	ekali II	cm1	A100	3	2/3T		0	0	0	1
2011b	A	2011-09-26	ekali II	cm1	A101	0			0	0	0	0
2011b	A	2011-09-26	ekali II	cm1	A102	1		MF	0	0	1	0
2011b	A	2011-09-26	ekali II	cm1	A103	3			0	0	0	0
2011b	A	2011-09-26	ekali II	cm1	A104	0			0	0	0	0
2011b	A	2011-09-26	ekali II	cm1	A105	2			0	0	0	0
2011b	A	2011-09-26	ekali II	cm1	A106	3			0	0	0	0
2011b	A	2011-09-26	ekali II	cm1	A107	2		MF	0	0	1	0
2011b	A	2011-09-26	ekali II	cm1	A108	0	2/3T		0	0	0	1
2011b	A	2011-09-26	ekali II	cm1	A109	0		MF	0	0	1	0
2011b	A	2011-09-26	ekali II	cm1	A110	2		PM++	2	0	0	0
2011b	A	2011-09-26	ekali II	cm1	A111	2			0	0	0	0
2011b	A	2011-09-26	ekali II	cm1	A112	0			0	0	0	0
2011b	A	2011-09-26	ekali II	cm1	A113	0			0	0	0	0
2011b	A	2011-09-26	ekali II	cm1	A114	1	1/3T		0	0	0	1
2011b	A	2011-09-26	ekali II	cm1	A115	0			0	0	0	0
2011b	A	2011-09-26	ekali II	cm1	A116	3			0	0	0	0
2011b	A	2011-09-26	ekali II	cm1	A117	2			0	0	0	0
2011b	A	2011-09-26	ekali II	cm2	A149	2			0	0	0	0
2011b	A	2011-09-26	ekali II	cm2	A150	1			0	0	0	0
2011b	A	2011-09-26	ekali II	cm2	A151	2			0	0	0	0
2011b	A	2011-09-26	ekali II	cm2	A152	2			0	0	0	0
2011b	A	2011-09-26	ekali II	cm2	A153	0			0	0	0	0
2011b	A	2011-09-26	ekali II	cm2	A154	0			0	0	0	0
2011b	A	2011-09-26	ekali II	cm2	A155	2			0	0	0	0
2011b	A	2011-09-26	ekali II	cm2	A156	2			0	0	0	0
2011b	A	2011-09-26	ekali II	cm2	A157	0			0	0	0	0
2011b	A	2011-09-26	ekali II	cm2	A158	2			0	0	0	0
2011b	A	2011-09-26	ekali II	cm2	A159	0			0	0	0	0
2011b	A	2011-09-26	ekali II	cm2	A160	1			0	0	0	0
2011b	A	2011-09-26	ekali II	cm2	A161	0			0	0	0	0
2011b	A	2011-09-26	ekali II	cm2	A162	1			0	0	0	0
2011b	A	2011-09-26	ekali II	cm2	A163	0			0	0	0	0
2011b	A	2011-09-26	ekali II	cm2	A164	2			0	0	0	0
2011b	A	2011-09-26	ekali II	cm2	A165	0			0	0	0	0
2011b	A	2011-09-26	ekali II	cm2	A166	0			0	0	0	0
2011b	A	2011-09-26	ekali II	cm2	A167	0			0	0	0	0
2011b	A	2011-09-26	ekali II	cm2	A168	2			0	0	0	0
2011b	A	2011-09-26	ekali II	cm2	A169	1	6/2T	PM+	1	0	0	1
2011b	A	2011-09-26	ekali II	cm2	A170	0			0	0	0	0
2011b	A	2011-09-26	ekali II	cm2	A171	0			0	0	0	0
2011b	A	2011-09-26	ekali II	cm2	A172	2			0	0	0	0
2011b	A	2011-09-26	ekali II	cm2	A173	0			0	0	0	0
2011b	A	2011-09-26	ekali II	cm2	A174	1			0	0	0	0
2011b	A	2011-09-26	ekali II	cm2	A175	0			0	0	0	0
2011b	A	2011-09-26	ekali II	cm2	A176	0			0	0	0	0
2011b	A	2011-09-26	ekali II	cm2	A177	1			0	0	0	0
2011b	A	2011-09-26	ekali II	cm2	A178	0			0	0	0	0
2011b	A	2011-09-26	ekali II	cm2	A179	0			0	0	0	0
2011b	A	2011-09-26	ekali II	cm2	A180	2	11/2T		0	0	0	1
2011b	A	2011-09-26	ekali II	cm2	A181	0			0	0	0	0
2011b	A	2011-09-26	ekali II	cm2	A182	0			0	0	0	0
2011b	A	2011-09-26	ekali II	cm2	A183	3	2/3T		0	0	0	1
2011b	A	2011-09-26	ekali II	cp	A186	1			0	0	0	0
2011b	A	2011-09-26	ekali II	cp	A187	1			0	0	0	0
2011b	A	2011-09-26	ekali II	cp	A188	0			0	0	0	0
2011b	A	2011-09-26	ekali II	cp	A189	3			0	0	0	0
2011b	A	2011-09-26	ekali II	cp	A190	3			0	0	0	0
2011b	A	2011-09-26	ekali II	cp	A191	2			0	0	0	0
2011b	A	2011-09-26	ekali II	cp	A192	2	1/4T		0	0	0	1
2011b	A	2011-09-26	ekali II	cp	A193	2	1/3T		0	0	0	1
2011b	A	2011-09-26	ekali II	cp	A194	2			0	0	0	0
2011b	A	2011-09-26	ekali II	cp	A195	2			0	0	0	0
2011b	A	2011-09-26	ekali II	cp	A196	0			0	0	0	0
2011b	A	2011-09-26	ekali II	cp	A197	0			0	0	0	0
2011b	A	2011-09-26	ekali II	cp	A198	1			0	0	0	0
2011b	A	2011-09-26	ekali II	cp	A199	1			0	0	0	0
2011b	A	2011-09-26	ekali II	cp	A200	2		PM++	2	0	0	0
2011b	A	2011-09-26	ekali II	cp	A201	0		PM+	1	0	0	0
2011b	A	2011-09-26	ekali II	cp	A202	1			0	0	0	0
2011b	A	2011-09-26	ekali II	cp	A203	3			0	0	0	0
2011b	A	2011-09-26	ekali II	cp	A204	1			0	0	0	0
2011b	A	2011-09-26	ekali II	cp	A205	0			0	0	0	0
2011b	A	2011-09-26	ekali II	cp	A207	2			0	0	0	0
2011b	A	2011-09-26	ekali II	cp	A208	1			0	0	0	0
2011b	A	2011-09-26	ekali II	cp	A209	3			0	0	0	0
2011b	A	2011-09-26	ekali II	cp	A210	1			0	0	0	0
2011b	A	2011-09-26	ekali II	cp	A211	0		PM+	1	0	0	0
2011b	A	2011-09-26	ekali II	cp	A212	3			0	0	0	0
2011b	A	2011-09-26	ekali II	cp	A213	2			0	0	0	0
2011b	A	2011-09-26	ekali II	cp	A214	1	1/2T		0	0	0	1
2011b	A	2011-09-26	ekali II	cp	A215	0		PM+	1	0	0	0
2011b	A	2011-09-26	ekali II	cp	A216	3		PM++	2	0	0	0
2011b	A	2011-09-26	ekali II	cp	A217	0			0	0	0	0
2011b	A	2011-09-26	ekali II	cp	A218	0			0	0	0	0
2011b	A	2011-09-26	ekali II	cp	A219	3		PM+	1	0	0	0
2011b	A	2011-09-26	ekali II	cp	A220	3			0	0	0	0
2011b	A	2011-09-26	ekali II	cp	A221	2		PM+	1	0	0	0
2011b	A	2011-09-26	ekali II	cp	A222	0			0	0	0	0
2011b	A	2011-09-26	ekali II	cp	A223	2		MF	0	0	1	0
2011b	A	2011-09-26	ekali II	cp	A224	1		PM++	2	0	0	0
2011b	A	2011-09-26	ekali II	cp	A225	3			0	0	0	0
2011b	A	2011-09-26	ekali II	cp	A226	0		PM+	1	0	0	0
2011b	A	2011-09-26	ekali II	cp	A227	0			0	0	0	0
2011b	A	2011-09-26	ekali II	cp	A228	1			0	0	0	0
2011b	A	2011-09-26	ekali II	cp	A229	3			0	0	0	0
2011b	A	2011-09-26	ekali II	cp	A230	0			0	0	0	0
2011b	A	2011-09-26	ekali II	cp	A231	0			0	0	0	0
2011b	A	2011-09-26	ekali II	cp	A232	0			0	0	0	0
2011b	A	2011-09-26	ekali II	cp	A233	3			0	0	0	0
2011b	A	2011-09-26	ekali II	cp	A234	1			0	0	0	0
2011b	A	2011-10-03	koumou I	silcp	A260	1		MF	0	0	1	0
2011b	A	2011-10-03	koumou I	silcp	A261	2		PM++	2	0	0	0
2011b	A	2011-10-03	koumou I	silcp	A262	0		PM+++	3	0	0	0
2011b	A	2011-10-03	koumou I	silcp	A264	3			0	0	0	0
2011b	A	2011-10-03	koumou I	silcp	A265	3			0	0	0	0
2011b	A	2011-10-03	koumou I	silcp	A266	2			0	0	0	0
2011b	A	2011-10-03	koumou I	silcp	A267	0			0	0	0	0
2011b	A	2011-10-03	koumou I	silcp	A268	2		PM+	1	0	0	0
2011b	A	2011-10-03	koumou I	silcp	A269	3			0	0	0	0
2011b	A	2011-10-03	koumou I	silcp	A270	1			0	0	0	0
2011b	A	2011-10-03	koumou I	silcp	A271	0			0	0	0	0
2011b	A	2011-10-03	koumou I	silcp	A273	2			0	0	0	0
2011b	A	2011-10-03	koumou I	silcp	A274	3			0	0	0	0
2011b	A	2011-10-03	koumou I	silcp	A276	3			0	0	0	0
2011b	A	2011-10-03	koumou I	silcp	A277	4			0	0	0	0
2011b	A	2011-10-03	koumou I	silcp	A278	3			0	0	0	0
2011b	A	2011-10-03	koumou I	silcp	A279	0		PM+++	3	0	0	0
2011b	A	2011-10-03	koumou I	silcp	A280	3			0	0	0	0
2011b	A	2011-10-03	koumou I	silcp	A281	2			0	0	0	0
2011b	A	2011-10-03	koumou I	silcp	A282	0			0	0	0	0
2011b	A	2011-10-03	koumou I	silcp	A283	3			0	0	0	0
2011b	A	2011-10-03	koumou I	silcp	A284	2			0	0	0	0
2011b	A	2011-10-03	koumou I	silcp	A285	3			0	0	0	0
2011b	A	2011-10-03	koumou I	silcp	A286	3			0	0	0	0
2011b	A	2011-10-03	koumou I	silcp	A287	4			0	0	0	0
2011b	A	2011-10-03	koumou I	silcp	A288	3	2/2T		0	0	0	1
2011b	A	2011-10-03	koumou I	silcp	A289	0		PM+	1	0	0	0
2011b	A	2011-10-03	koumou I	silcp	A290	3			0	0	0	0
2011b	A	2011-10-03	koumou I	silcp	A292	2			0	0	0	0
2011b	A	2011-10-03	koumou I	silcp	A293	1			0	0	0	0
2011b	A	2011-10-03	koumou I	silcp	A294	0	16/2T		0	0	0	1
2011b	A	2011-10-03	koumou I	silcp	A295	2	1/3T		0	0	0	1
2011b	A	2011-10-03	koumou I	silcp	A296	3			0	0	0	0
2011b	A	2011-10-03	koumou I	silcp	A297	2			0	0	0	0
2011b	A	2011-10-10	essazok	cm2	A334	3			0	0	0	0
2011b	A	2011-10-10	essazok	cm2	A335	0			0	0	0	0
2011b	A	2011-10-10	essazok	cm2	A336	2			0	0	0	0
2011b	A	2011-10-10	essazok	cm2	A337	2			0	0	0	0
2011b	A	2011-10-10	essazok	cm2	A338	1			0	0	0	0
2011b	A	2011-10-10	essazok	cm2	A339	0			0	0	0	0
2011b	A	2011-10-10	essazok	cm2	A340	0			0	0	0	0
2011b	A	2011-10-10	essazok	cm2	A341	0			0	0	0	0
2011b	A	2011-10-10	essazok	cm2	A342	3			0	0	0	0
2011b	A	2011-10-10	essazok	cm2	A343	3	1/4T		0	0	0	1
2011b	A	2011-10-10	essazok	cm2	A344	3			0	0	0	0
2011b	A	2011-10-10	essazok	cm2	A345	1			0	0	0	0
2011b	A	2011-10-10	essazok	cm2	A346	1			0	0	0	0
2011b	A	2011-10-10	essazok	cm2	A347	2			0	0	0	0
2011b	A	2011-10-10	essazok	cm2	A348	3			0	0	0	0
2011b	A	2011-10-10	essazok	cm2	A349	1			0	0	0	0
2011b	A	2011-10-10	essazok	cm2	A350	0			0	0	0	0
2011b	A	2011-10-10	essazok	cm2	A351	0			0	0	0	0
2011b	A	2011-10-10	essazok	cm2	A352	3			0	0	0	0
2011b	A	2011-10-10	essazok	cm2	A353	0			0	0	0	0
2011b	A	2011-10-10	essazok	cm2	A354	0			0	0	0	0
2011b	A	2011-10-10	essazok	cm2	A355	0			0	0	0	0
2011b	A	2011-10-10	essazok	cm2	A356	2			0	0	0	0
2011b	A	2011-10-10	essazok	cm2	A357	0			0	0	0	0
2011b	A	2011-10-10	essazok	cm2	A358	0		MF	0	0	1	0
2011b	A	2011-10-10	essazok	cm2	A359	0			0	0	0	0
2011b	A	2011-10-10	essazok	cm2	A360	2			0	0	0	0
2011b	A	2011-10-10	essazok	cm2	A361	2			0	0	0	0
2011b	A	2011-10-10	essazok	cm2	A362	0	2/4T		0	0	0	1
2011b	A	2011-10-10	essazok	cm2	A363	3			0	0	0	0
2011b	A	2011-10-10	essazok	cm2	A364	0			0	0	0	0
2011b	A	2011-10-10	essazok	cm2	A365	0			0	0	0	0
2011b	A	2011-10-10	essazok	cm2	A366	0			0	0	0	0
2011b	A	2011-10-10	essazok	cm2	A367	0		MF	0	0	1	0
2011b	A	2011-10-10	essazok	cm2	A368	1			0	0	0	0
2011b	A	2011-10-10	essazok	cm2	A369	1			0	0	0	0
2011b	A	2011-10-10	essazok	cm2	A370	1			0	0	0	0
2011b	A	2011-10-10	essazok	cm2	A371	0			0	0	0	0
2011b	A	2011-10-10	essazok	cm2	A372	1			0	0	0	0
2011b	A	2011-10-10	essazok	cm2	A373	0			0	0	0	0
2011b	A	2011-10-10	essazok	cm2	A374	0			0	0	0	0
2011b	A	2011-10-10	essazok	cm2	A375	0			0	0	0	0
2011b	A	2011-10-10	essazok	cm2	A376	0			0	0	0	0
2011b	A	2011-10-10	essazok	cm2	A377	1			0	0	0	0
2011b	A	2011-10-10	essazok	cm2	A378	0			0	0	0	0
2011b	A	2011-10-10	essazok	cm2	A379	1			0	0	0	0
2011b	A	2011-10-10	essazok	cm2	A380	0			0	0	0	0
2011b	A	2011-10-10	essazok	cm2	A381	1			0	0	0	0
2011b	A	2011-10-10	essazok	cm2	A382	3			0	0	0	0
2011b	A	2011-10-10	essazok	cm2	A383	1			0	0	0	0
2011b	A	2011-10-10	essazok	cm2	A384	0			0	0	0	0
2011b	A	2011-10-10	essazok	cm2	A385	0			0	0	0	0
2011b	A	2011-10-10	essazok	cm2	A386	3			0	0	0	0
2011b	A	2011-10-10	essazok	cm2	A387	3			0	0	0	0
2011b	A	2011-10-10	essazok	cm2	A388	2			0	0	0	0
2011b	A	2011-10-10	essazok	cm2	A389	3			0	0	0	0
2011b	A	2011-10-10	essazok	cm2	A390	0			0	0	0	0
2011b	A	2011-10-10	essazok	cm2	A391	1			0	0	0	0
2011b	A	2011-10-10	essazok	cm2	A392	2			0	0	0	0
2011b	A	2011-10-10	essazok	cm2	A393	4			0	0	0	0
2011b	A	2011-10-10	essazok	cm2	A399	0			0	0	0	0
2011b	A	2011-10-10	essazok	cm2	A400	0			0	0	0	0
2011b	A	2011-10-10	essazok	cm2	A401	0			0	0	0	0
2011b	A	2011-10-10	essazok	cm2	A402	0			0	0	0	0
2011b	A	2011-10-10	essazok	cm2	A403	0			0	0	0	0
2011b	A	2011-10-10	essazok	cm2	A404	0	1/4T		0	0	0	1
2011b	A	2011-10-10	essazok	cm2	A405	0			0	0	0	0
2011b	A	2011-10-10	essazok	cm2	A406	0		MF	0	0	1	0
2011b	A	2011-10-10	essazok	cm2	A407	1		MF	0	0	1	0
2011b	A	2011-10-10	essazok	cm2	A408	0			0	0	0	0
2011b	A	2011-10-10	essazok	cm2	A409	2			0	0	0	0
2011b	A	2011-10-10	essazok	cm2	A410	0			0	0	0	0
2011b	A	2011-10-10	essazok	cm2	A411	0			0	0	0	0
2011b	A	2011-10-10	essazok	cm2	A412	0			0	0	0	0
2011b	A	2011-10-10	essazok	cm2	A413	0			0	0	0	0
2011b	A	2011-10-10	essazok	cm2	A414	0			0	0	0	0
2011b	A	2011-10-10	essazok	cm2	A415	0			0	0	0	0
2011b	A	2011-10-10	essazok	cm2	A416	1			0	0	0	0
2011b	A	2011-10-10	essazok	cm2	A417	2			0	0	0	0
2011b	A	2011-10-10	essazok	cm2	A394	2			0	0	0	0
2011b	A	2011-10-10	essazok	cm2	A395	1			0	0	0	0
2011b	A	2011-10-10	essazok	cm2	A396	0			0	0	0	0
2011b	A	2011-10-10	essazok	cm2	A397	1			0	0	0	0
2011b	A	2011-10-10	essazok	cm2	A398	0			0	0	0	0
2011b	A	2011-10-17	essazok	cm1	A445	1			0	0	0	0
2011b	A	2011-10-17	essazok	cm1	A446	2			0	0	0	0
2011b	A	2011-10-17	essazok	cm1	A447	1			0	0	0	0
2011b	A	2011-10-17	essazok	cm1	A448	0			0	0	0	0
2011b	A	2011-10-17	essazok	cm1	A449	0			0	0	0	0
2011b	A	2011-10-17	essazok	cm1	A450	0			0	0	0	0
2011b	A	2011-10-17	essazok	cm1	A451	3			0	0	0	0
2011b	A	2011-10-17	essazok	cm1	A452	0			0	0	0	0
2011b	A	2011-10-17	essazok	cm1	A453	0			0	0	0	0
2011b	A	2011-10-17	essazok	cm1	A454	2			0	0	0	0
2011b	A	2011-10-17	essazok	cm1	A455	2			0	0	0	0
2011b	A	2011-10-17	essazok	cm1	A456	1			0	0	0	0
2011b	A	2011-10-17	essazok	cm1	A457	1			0	0	0	0
2011b	A	2011-10-17	essazok	cm1	A458	2	1/4T		0	0	0	1
2011b	A	2011-10-17	essazok	cm1	A459	0			0	0	0	0
2011b	A	2011-10-17	essazok	cm1	A460	0			0	0	0	0
2011b	A	2011-10-17	essazok	cm1	A461	1			0	0	0	0
2011b	A	2011-10-17	essazok	cm1	A462	2	2/3T		0	0	0	1
2011b	A	2011-10-17	essazok	cm1	A463	0			0	0	0	0
2011b	A	2011-10-17	essazok	cm1	A464	0			0	0	0	0
2011b	A	2011-10-17	essazok	cm1	A465	0			0	0	0	0
2011b	A	2011-10-17	essazok	cm1	A466	1			0	0	0	0
2011b	A	2011-10-17	essazok	cm1	A467	0			0	0	0	0
2011b	A	2011-10-17	essazok	cm1	A468	0			0	0	0	0
2011b	A	2011-10-17	essazok	cm1	A469	0			0	0	0	0
2011b	A	2011-10-17	essazok	cm1	A470	3			0	0	0	0
2011b	A	2011-10-17	essazok	cm1	A471	2			0	0	0	0
2011b	A	2011-10-17	essazok	cm1	A472	0			0	0	0	0
2011b	A	2011-10-17	essazok	cm1	A473	0			0	0	0	0
2011b	A	2011-10-17	essazok	cm1	A474	0			0	0	0	0
2011b	A	2011-10-17	essazok	cm1	A475	1			0	0	0	0
2011b	A	2011-10-17	essazok	cm1	A476	1			0	0	0	0
2011b	A	2011-10-17	essazok	cm1	A477	3			0	0	0	0
2011b	A	2011-10-17	essazok	cm1	A478	2			0	0	0	0
2011b	A	2011-10-17	essazok	cm1	A479	1			0	0	0	0
2011b	A	2011-10-17	essazok	cm1	A480	2			0	0	0	0
2011b	A	2011-10-17	essazok	cm1	A481	0			0	0	0	0
2011b	A	2011-10-17	essazok	cm1	A482	0			0	0	0	0
2011b	A	2011-10-17	essazok	cm1	A483	0			0	0	0	0
2011b	A	2011-10-17	essazok	cm1	A484	1			0	0	0	0
2011b	A	2011-10-17	essazok	cm1	A485	0			0	0	0	0
2011b	A	2011-10-17	essazok	cm1	A486	2			0	0	0	0
2011b	A	2011-10-17	essazok	cm1	A487	0			0	0	0	0
2011b	A	2011-10-17	essazok	cm1	A488	2			0	0	0	0
2011b	A	2011-10-17	essazok	cm1	A489	0			0	0	0	0
2011b	A	2011-10-17	essazok	cm1	A490	0			0	0	0	0
2011b	A	2011-10-17	essazok	cm1	A491	0			0	0	0	0
2011b	A	2011-10-17	essazok	cm1	A492	0			0	0	0	0
2011b	A	2011-10-17	essazok	cm1	A493	0			0	0	0	0
2011b	A	2011-10-17	essazok	cm1	A494	0			0	0	0	0
2011b	A	2011-10-17	essazok	cm1	A495	0			0	0	0	0
2011b	A	2011-10-17	essazok	cm1	A496	0			0	0	0	0
2011b	A	2011-10-17	essazok	cm1	A497	3			0	0	0	0
2011b	A	2011-10-17	essazok	cm1	A498	3	4/3T	PO++	0	2	0	1
2011b	A	2011-10-17	essazok	cm1	A499	3			0	0	0	0
2011b	A	2011-10-17	essazok	cm1	A500	2			0	0	0	0
2011b	A	2011-10-17	essazok	cm1	A501	0			0	0	0	0
2011b	A	2011-10-17	essazok	cm1	A502	3	4/2T		0	0	0	1
2011b	A	2011-10-17	essazok	cm1	A503	0			0	0	0	0
2011b	A	2011-10-17	essazok	cm1	A504	2			0	0	0	0
2011b	A	2011-10-17	essazok	cm1	A505	2			0	0	0	0
2011b	A	2011-10-17	essazok	cm1	A506	2		MF	0	0	1	0
2011b	A	2011-10-17	essazok	cm1	A507	0			0	0	0	0
2011b	A	2011-10-17	essazok	cm1	A508	0			0	0	0	0
2011b	A	2011-10-17	essazok	cm1	A509	0			0	0	0	0
2011b	A	2011-10-17	essazok	cm1	A510	3			0	0	0	0
2011b	A	2011-10-17	essazok	cm1	A511	0		PM++	2	0	0	0
2011b	A	2011-10-17	essazok	cm1	A512	2			0	0	0	0
2011b	A	2011-10-17	essazok	cm1	A513	2			0	0	0	0
2011b	A	2011-10-17	essazok	cm1	A514	0			0	0	0	0
2011b	A	2011-10-17	essazok	cm1	A515	3			0	0	0	0
2011b	B	2011-09-19	nkolnda	cp	B1	3		PM+	1	0	0	0
2011b	B	2011-09-19	nkolnda	cp	B2	2			0	0	0	0
2011b	B	2011-09-19	nkolnda	cp	B3	2			0	0	0	0
2011b	B	2011-09-19	nkolnda	cp	B4	3			0	0	0	0
2011b	B	2011-09-19	nkolnda	cp	B5	1			0	0	0	0
2011b	B	2011-09-19	nkolnda	cp	B6	2			0	0	0	0
2011b	B	2011-09-19	nkolnda	cp	B7	0			0	0	0	0
2011b	B	2011-09-19	nkolnda	cp	B8	3			0	0	0	0
2011b	B	2011-09-19	nkolnda	cp	B9	2			0	0	0	0
2011b	B	2011-09-19	nkolnda	cp	B10	1			0	0	0	0
2011b	B	2011-09-19	nkolnda	cp	B11	3			0	0	0	0
2011b	B	2011-09-19	nkolnda	cp	B12	3			0	0	0	0
2011b	B	2011-09-19	nkolnda	cp	B13	0			0	0	0	0
2011b	B	2011-09-19	nkolnda	cp	B14	3			0	0	0	0
2011b	B	2011-09-19	nkolnda	cp	B15	2			0	0	0	0
2011b	B	2011-09-19	nkolnda	cp	B16	3			0	0	0	0
2011b	B	2011-09-19	nkolnda	cp	B17	0			0	0	0	0
2011b	B	2011-09-19	nkolnda	cp	B18	1			0	0	0	0
2011b	B	2011-09-19	nkolnda	cp	B19	0			0	0	0	0
2011b	B	2011-09-19	nkolnda	cp	B20	1			0	0	0	0
2011b	B	2011-09-19	nkolnda	cp	B21	2			0	0	0	0
2011b	B	2011-09-19	nkolnda	cp	B22	0			0	0	0	0
2011b	B	2011-09-19	nkolnda	cp	B23	1			0	0	0	0
2011b	B	2011-09-19	nkolnda	cp	B24	1			0	0	0	0
2011b	B	2011-09-19	nkolnda	cp	B25	2			0	0	0	0
2011b	B	2011-09-19	nkolnda	cp	B26	3			0	0	0	0
2011b	B	2011-09-19	nkolnda	cp	B27	0			0	0	0	0
2011b	B	2011-09-19	nkolnda	cp	B28	2			0	0	0	0
2011b	B	2011-09-19	nkolnda	cp	B29	0			0	0	0	0
2011b	B	2011-09-19	nkolnda	cm2	B38	2	3/2T		0	0	0	1
2011b	B	2011-09-19	nkolnda	cm2	B39	0			0	0	0	0
2011b	B	2011-09-19	nkolnda	cm2	B40	0			0	0	0	0
2011b	B	2011-09-19	nkolnda	cm2	B41	0			0	0	0	0
2011b	B	2011-09-19	nkolnda	cm2	B42	3		MF	0	0	1	0
2011b	B	2011-09-19	nkolnda	cm2	B43	0			0	0	0	0
2011b	B	2011-09-19	nkolnda	cm2	B44	1			0	0	0	0
2011b	B	2011-09-19	nkolnda	cm2	B45	2	1/5T		0	0	0	1
2011b	B	2011-09-19	nkolnda	cm2	B46	1			0	0	0	0
2011b	B	2011-09-19	nkolnda	cm2	B47	0			0	0	0	0
2011b	B	2011-09-19	nkolnda	cm2	B48	0			0	0	0	0
2011b	B	2011-09-19	nkolnda	cm2	B50	1			0	0	0	0
2011b	B	2011-09-19	nkolnda	cm2	B51	2			0	0	0	0
2011b	B	2011-09-19	nkolnda	cm2	B52	3			0	0	0	0
2011b	B	2011-09-19	nkolnda	cm2	B53	0	1/3T		0	0	0	1
2011b	B	2011-09-19	nkolnda	cm2	B54	0			0	0	0	0
2011b	B	2011-09-19	nkolnda	cm2	B55	1			0	0	0	0
2011b	B	2011-09-19	nkolnda	cm2	B56	0			0	0	0	0
2011b	B	2011-09-19	nkolnda	cm2	B57	1		MF	0	0	1	0
2011b	B	2011-09-19	nkolnda	cm2	B58	0		PM+	1	0	0	0
2011b	B	2011-09-19	nkolnda	cm2	B59	0			0	0	0	0
2011b	B	2011-09-19	nkolnda	cm2	B60	0			0	0	0	0
2011b	B	2011-09-19	nkolnda	cm2	B61	0		PM+	1	0	0	0
2011b	B	2011-09-19	nkolnda	cm2	B62	0			0	0	0	0
2011b	B	2011-09-19	nkolnda	cm2	B63	0			0	0	0	0
2011b	B	2011-09-19	nkolnda	cm2	B64	0			0	0	0	0
2011b	B	2011-09-19	nkolnda	cm2	B65	0			0	0	0	0
2011b	B	2011-09-19	nkolnda	cm2	B66	0			0	0	0	0
2011b	B	2011-09-19	nkolnda	cm2	B67	0			0	0	0	0
2011b	B	2011-09-19	nkolnda	cm2	B68	2			0	0	0	0
2011b	B	2011-09-19	nkolnda	cm2	B69	0			0	0	0	0
2011b	B	2011-09-26	ekali II	ce2	B75	0			0	0	0	0
2011b	B	2011-09-26	ekali II	ce2	B76	3	3/2T		0	0	0	1
2011b	B	2011-09-26	ekali II	ce2	B77	3			0	0	0	0
2011b	B	2011-09-26	ekali II	ce2	B78	0			0	0	0	0
2011b	B	2011-09-26	ekali II	ce2	B79	1			0	0	0	0
2011b	B	2011-09-26	ekali II	ce2	B80	2			0	0	0	0
2011b	B	2011-09-26	ekali II	ce2	B81	0			0	0	0	0
2011b	B	2011-09-26	ekali II	ce2	B82	0			0	0	0	0
2011b	B	2011-09-26	ekali II	ce2	B83	0			0	0	0	0
2011b	B	2011-09-26	ekali II	ce2	B84	3			0	0	0	0
2011b	B	2011-09-26	ekali II	ce2	B85	3		MF	0	0	1	0
2011b	B	2011-09-26	ekali II	ce2	B86	0	2/4T		0	0	0	1
2011b	B	2011-09-26	ekali II	ce2	B87	1			0	0	0	0
2011b	B	2011-09-26	ekali II	ce2	B88	2			0	0	0	0
2011b	B	2011-09-26	ekali II	ce2	B89	2			0	0	0	0
2011b	B	2011-09-26	ekali II	ce2	B90	0			0	0	0	0
2011b	B	2011-09-26	ekali II	ce2	B91	2			0	0	0	0
2011b	B	2011-09-26	ekali II	ce2	B92	0			0	0	0	0
2011b	B	2011-09-26	ekali II	ce2	B93	1			0	0	0	0
2011b	B	2011-09-26	ekali II	ce2	B94	2			0	0	0	0
2011b	B	2011-09-26	ekali II	ce2	B95	1			0	0	0	0
2011b	B	2011-09-26	ekali II	ce2	B96	0			0	0	0	0
2011b	B	2011-09-26	ekali II	ce2	B97	1			0	0	0	0
2011b	B	2011-09-26	ekali II	ce2	B98	0			0	0	0	0
2011b	B	2011-09-26	ekali II	ce2	B99	0			0	0	0	0
2011b	B	2011-09-26	ekali II	ce2	B100	0			0	0	0	0
2011b	B	2011-09-26	ekali II	ce2	B101	0			0	0	0	0
2011b	B	2011-09-26	ekali II	ce2	B102	1			0	0	0	0
2011b	B	2011-09-26	ekali II	ce2	B103	3			0	0	0	0
2011b	B	2011-09-26	ekali II	ce2	B104	1			0	0	0	0
2011b	B	2011-09-26	ekali II	ce2	B105	3			0	0	0	0
2011b	B	2011-09-26	ekali II	ce2	B106	3			0	0	0	0
2011b	B	2011-09-26	ekali II	ce2	B107	1			0	0	0	0
2011b	B	2011-09-26	ekali II	ce2	B108	2			0	0	0	0
2011b	B	2011-09-26	ekali II	ce2	B109	3			0	0	0	0
2011b	B	2011-09-26	ekali II	ce2	B110	0			0	0	0	0
2011b	B	2011-09-26	ekali II	ce2	B111	2		PM+	1	0	0	0
2011b	B	2011-09-26	ekali II	ce2	B113	3			0	0	0	0
2011b	B	2011-09-26	ekali II	ce2	B114	1			0	0	0	0
2011b	B	2011-09-26	ekali II	ce2	B118	3			0	0	0	0
2011b	B	2011-09-26	ekali II	ce2	B119	0			0	0	0	0
2011b	B	2011-09-26	ekali II	ce2	B120	1			0	0	0	0
2011b	B	2011-09-26	ekali II	ce2	B121	3			0	0	0	0
2011b	B	2011-09-26	ekali II	ce2	B122	3	1/3T		0	0	0	1
2011b	B	2011-09-26	ekali II	ce2	B123	1			0	0	0	0
2011b	B	2011-09-26	ekali II	ce2	B124	1		INSTITUTEUR	0	0	0	0
2011b	B	2011-09-26	ekali II	ce2	B126	0			0	0	0	0
2011b	B	2011-10-03	koumou I	cm1cm2	B149	0	2/2T		0	0	0	1
2011b	B	2011-10-03	koumou I	cm1cm2	B150	1			0	0	0	0
2011b	B	2011-10-03	koumou I	cm1cm2	B151	1			0	0	0	0
2011b	B	2011-10-03	koumou I	cm1cm2	B152	1			0	0	0	0
2011b	B	2011-10-03	koumou I	cm1cm2	B153	0			0	0	0	0
2011b	B	2011-10-03	koumou I	cm1cm2	B154	0			0	0	0	0
2011b	B	2011-10-03	koumou I	cm1cm2	B155	0			0	0	0	0
2011b	B	2011-10-03	koumou I	cm1cm2	B156	0			0	0	0	0
2011b	B	2011-10-03	koumou I	cm1cm2	B158	0			0	0	0	0
2011b	B	2011-10-03	koumou I	cm1cm2	B159	0			0	0	0	0
2011b	B	2011-10-03	koumou I	cm1cm2	B160	1			0	0	0	0
2011b	B	2011-10-03	koumou I	cm1cm2	B161	0			0	0	0	0
2011b	B	2011-10-03	koumou I	cm1cm2	B162	3	1/2T		0	0	0	1
2011b	B	2011-10-03	koumou I	cm1cm2	B163	2	1/4T		0	0	0	1
2011b	B	2011-10-03	koumou I	cm1cm2	B164	2			0	0	0	0
2011b	B	2011-10-03	koumou I	cm1cm2	B165	1			0	0	0	0
2011b	B	2011-10-03	koumou I	cm1cm2	B166	0			0	0	0	0
2011b	B	2011-10-03	koumou I	cm1cm2	B167	3			0	0	0	0
2011b	B	2011-10-03	koumou I	cm1cm2	B168	0		MF	0	0	1	0
2011b	B	2011-10-03	koumou I	cm1cm2	B169	0			0	0	0	0
2011b	B	2011-10-03	koumou I	cm1cm2	B170	0			0	0	0	0
2011b	B	2011-10-03	koumou I	cm1cm2	B171	0			0	0	0	0
2011b	B	2011-10-03	koumou I	cm1cm2	B172	1	2/2T		0	0	0	1
2011b	B	2011-10-03	koumou I	cm1cm2	B173	0			0	0	0	0
2011b	B	2011-10-03	koumou I	cm1cm2	B174	1			0	0	0	0
2011b	B	2011-10-03	koumou I	cm1cm2	B175	1		PO+	0	1	0	0
2011b	B	2011-10-03	koumou I	cm1cm2	B176	0			0	0	0	0
2011b	B	2011-10-03	koumou I	cm1cm2	B177	0			0	0	0	0
2011b	B	2011-10-03	koumou I	cm1cm2	B178	0			0	0	0	0
2011b	B	2011-10-03	koumou I	cm1cm2	B179	1			0	0	0	0
2011b	B	2011-10-03	koumou I	cm1cm2	B180	0			0	0	0	0
2011b	B	2011-10-03	koumou I	cm1cm2	B181	0			0	0	0	0
2011b	B	2011-10-03	koumou I	cm1cm2	B182	0			0	0	0	0
2011b	B	2011-10-03	koumou I	cm1cm2	B183	0			0	0	0	0
2011b	B	2011-10-03	koumou I	cm1cm2	B184	0			0	0	0	0
2011b	B	2011-10-03	koumou I	cm1cm2	B185	1		MF	0	0	1	0
2011b	B	2011-10-10	essazok	sil	B186	3			0	0	0	0
2011b	B	2011-10-10	essazok	sil	B187	0			0	0	0	0
2011b	B	2011-10-10	essazok	sil	B188	0			0	0	0	0
2011b	B	2011-10-10	essazok	sil	B189	1	2/3T		0	0	0	1
2011b	B	2011-10-10	essazok	sil	B190	0			0	0	0	0
2011b	B	2011-10-10	essazok	sil	B191	0			0	0	0	0
2011b	B	2011-10-10	essazok	sil	B192	0			0	0	0	0
2011b	B	2011-10-10	essazok	sil	B193	2			0	0	0	0
2011b	B	2011-10-10	essazok	sil	B194	3			0	0	0	0
2011b	B	2011-10-10	essazok	sil	B195	0		PM++	2	0	0	0
2011b	B	2011-10-10	essazok	sil	B196	0			0	0	0	0
2011b	B	2011-10-10	essazok	sil	B197	3	2/4T		0	0	0	1
2011b	B	2011-10-10	essazok	sil	B198	3	4/2T		0	0	0	1
2011b	B	2011-10-10	essazok	sil	B199	2			0	0	0	0
2011b	B	2011-10-10	essazok	sil	B200	0			0	0	0	0
2011b	B	2011-10-10	essazok	sil	B201	1			0	0	0	0
2011b	B	2011-10-10	essazok	sil	B202	0			0	0	0	0
2011b	B	2011-10-10	essazok	sil	B203	3			0	0	0	0
2011b	B	2011-10-10	essazok	sil	B204	1			0	0	0	0
2011b	B	2011-10-10	essazok	sil	B205	0			0	0	0	0
2011b	B	2011-10-10	essazok	sil	B206	1			0	0	0	0
2011b	B	2011-10-10	essazok	sil	B207	0			0	0	0	0
2011b	B	2011-10-10	essazok	sil	B208	3			0	0	0	0
2011b	B	2011-10-10	essazok	sil	B210	0			0	0	0	0
2011b	B	2011-10-10	essazok	sil	B211	2		PM++	2	0	0	0
2011b	B	2011-10-10	essazok	sil	B212	1			0	0	0	0
2011b	B	2011-10-10	essazok	sil	B213	1			0	0	0	0
2011b	B	2011-10-10	essazok	sil	B214	2			0	0	0	0
2011b	B	2011-10-10	essazok	sil	B215	0	2/2T		0	0	0	1
2011b	B	2011-10-10	essazok	sil	B216	0		PM+++	3	0	0	0
2011b	B	2011-10-10	essazok	sil	B217	4			0	0	0	0
2011b	B	2011-10-10	essazok	sil	B219	2			0	0	0	0
2011b	B	2011-10-10	essazok	sil	B220	0			0	0	0	0
2011b	B	2011-10-10	essazok	sil	B221	4			0	0	0	0
2011b	B	2011-10-10	essazok	sil	B222	1			0	0	0	0
2011b	B	2011-10-10	essazok	sil	B223	0			0	0	0	0
2011b	B	2011-10-10	essazok	sil	B224	0			0	0	0	0
2011b	B	2011-10-10	essazok	sil	B225	3			0	0	0	0
2011b	B	2011-10-10	essazok	sil	B226	3			0	0	0	0
2011b	B	2011-10-10	essazok	sil	B227	0			0	0	0	0
2011b	B	2011-10-10	essazok	sil	B228	4			0	0	0	0
2011b	B	2011-10-10	essazok	sil	B229	2		PM+	1	0	0	0
2011b	B	2011-10-10	essazok	sil	B230	0			0	0	0	0
2011b	B	2011-10-10	essazok	sil	B231	4			0	0	0	0
2011b	B	2011-10-10	essazok	sil	B232	3			0	0	0	0
2011b	B	2011-10-10	essazok	sil	B233	0			0	0	0	0
2011b	B	2011-10-10	essazok	sil	B234	3			0	0	0	0
2011b	B	2011-10-10	essazok	sil	B235	2			0	0	0	0
2011b	B	2011-10-10	essazok	sil	B236	2			0	0	0	0
2011b	B	2011-10-10	essazok	sil	B237	0			0	0	0	0
2011b	B	2011-10-10	essazok	sil	B239	4			0	0	0	0
2011b	B	2011-10-10	essazok	sil	B240	1	4/2T		0	0	0	1
2011b	B	2011-10-10	essazok	sil	B241	2			0	0	0	0
2011b	B	2011-10-10	essazok	sil	B242	0			0	0	0	0
2011b	B	2011-10-10	essazok	sil	B243	3			0	0	0	0
2011b	B	2011-10-10	essazok	sil	B244	0			0	0	0	0
2011b	B	2011-10-10	essazok	sil	B245	0			0	0	0	0
2011b	B	2011-10-10	essazok	sil	B246	3			0	0	0	0
2011b	B	2011-10-10	essazok	sil	B247	2			0	0	0	0
2011b	B	2011-10-10	essazok	sil	B248	0			0	0	0	0
2011b	B	2011-10-10	essazok	sil	B249	4			0	0	0	0
2011b	B	2011-10-10	essazok	sil	B250	3			0	0	0	0
2011b	B	2011-10-10	essazok	sil	B251	0			0	0	0	0
2011b	B	2011-10-10	essazok	sil	B252	0			0	0	0	0
2011b	B	2011-10-10	essazok	sil	B253	0			0	0	0	0
2011b	B	2011-10-10	essazok	sil	B254	1	3/2T		0	0	0	1
2011b	B	2011-10-10	essazok	sil	B255	0			0	0	0	0
2011b	B	2011-10-10	essazok	sil	B256	2		PM++	2	0	0	0
2011b	B	2011-10-10	essazok	sil	B257	0			0	0	0	0
2011b	B	2011-10-10	essazok	sil	B258	1			0	0	0	0
2011b	B	2011-10-10	essazok	sil	B259	2			0	0	0	0
2011b	B	2011-10-17	essazok	cp	B260	2			0	0	0	0
2011b	B	2011-10-17	essazok	cp	B261	3			0	0	0	0
2011b	B	2011-10-17	essazok	cp	B262	2			0	0	0	0
2011b	B	2011-10-17	essazok	cp	B263	2			0	0	0	0
2011b	B	2011-10-17	essazok	cp	B264	0			0	0	0	0
2011b	B	2011-10-17	essazok	cp	B266	0			0	0	0	0
2011b	B	2011-10-17	essazok	cp	B267	2		MF	0	0	1	0
2011b	B	2011-10-17	essazok	cp	B268	2	1/2T		0	0	0	1
2011b	B	2011-10-17	essazok	cp	B270	1			0	0	0	0
2011b	B	2011-10-17	essazok	cp	B271	2			0	0	0	0
2011b	B	2011-10-17	essazok	cp	B273	3			0	0	0	0
2011b	B	2011-10-17	essazok	cp	B274	0			0	0	0	0
2011b	B	2011-10-17	essazok	cp	B275	0			0	0	0	0
2011b	B	2011-10-17	essazok	cp	B276	1			0	0	0	0
2011b	B	2011-10-17	essazok	cp	B277	3			0	0	0	0
2011b	B	2011-10-17	essazok	cp	B278	0			0	0	0	0
2011b	B	2011-10-17	essazok	cp	B279	1			0	0	0	0
2011b	B	2011-10-17	essazok	cp	B280	3			0	0	0	0
2011b	B	2011-10-17	essazok	cp	B281	2			0	0	0	0
2011b	B	2011-10-17	essazok	cp	B282	3			0	0	0	0
2011b	B	2011-10-17	essazok	cp	B283	2		PM+++	3	0	0	0
2011b	B	2011-10-17	essazok	cp	B284	0			0	0	0	0
2011b	B	2011-10-17	essazok	cp	B285	3			0	0	0	0
2011b	B	2011-10-17	essazok	cp	B287	3	2/2T		0	0	0	1
2011b	B	2011-10-17	essazok	cp	B288	3			0	0	0	0
2011b	B	2011-10-17	essazok	cp	B290	1	27/2T		0	0	0	1
2011b	B	2011-10-17	essazok	cp	B291	2		PM++	2	0	0	0
2011b	B	2011-10-17	essazok	cp	B292	3	4/2T		0	0	0	1
2011b	B	2011-10-17	essazok	cp	B294	0			0	0	0	0
2011b	B	2011-10-17	essazok	cp	B295	1			0	0	0	0
2011b	B	2011-10-17	essazok	cp	B297	2	3/2T		0	0	0	1
2011b	B	2011-10-17	essazok	cp	B298	1			0	0	0	0
2011b	B	2011-10-17	essazok	cp	B299	2			0	0	0	0
2011b	B	2011-10-17	essazok	cp	B300	3			0	0	0	0
2011b	B	2011-10-17	essazok	cp	B301	1			0	0	0	0
2011b	B	2011-10-17	essazok	cp	B303	2			0	0	0	0
2011b	B	2011-10-17	essazok	cp	B307	0			0	0	0	0
2011b	B	2011-10-17	essazok	cp	B308	0			0	0	0	0
2011b	B	2011-10-17	essazok	cp	B309	2			0	0	0	0
2011b	B	2011-10-17	essazok	cp	B310	0			0	0	0	0
2011b	B	2011-10-17	essazok	cp	B311	0			0	0	0	0
2011b	B	2011-10-17	essazok	cp	B312	0			0	0	0	0
2011b	B	2011-10-17	essazok	cp	B313	0			0	0	0	0
2011b	B	2011-10-17	essazok	cp	B314	3			0	0	0	0
2011b	B	2011-10-17	essazok	cp	B315	0			0	0	0	0
2011b	B	2011-10-17	essazok	cp	B316	3			0	0	0	0
2011b	B	2011-10-17	essazok	cp	B317	0			0	0	0	0
2011b	B	2011-10-17	essazok	cp	B318	1		PM+++	3	0	0	0
2011b	B	2011-10-17	essazok	cp	B319	1			0	0	0	0
2011b	B	2011-10-17	essazok	cp	B320	0			0	0	0	0
2011b	B	2011-10-17	essazok	cp	B321	0			0	0	0	0
2011b	B	2011-10-17	essazok	cp	B322	0			0	0	0	0
2011b	B	2011-10-17	essazok	cp	B323	2			0	0	0	0
2011b	B	2011-10-17	essazok	cp	B324	0			0	0	0	0
2011b	B	2011-10-17	essazok	cp	B325	3			0	0	0	0
2011b	B	2011-10-17	essazok	cp	B327	0			0	0	0	0
2011b	B	2011-10-17	essazok	cp	B328	1			0	0	0	0
2011b	B	2011-10-17	essazok	cp	B329	4			0	0	0	0
2011b	B	2011-10-17	essazok	cp	B330	0			0	0	0	0
2011b	B	2011-10-17	essazok	cp	B331	1			0	0	0	0
2011b	B	2011-10-17	essazok	cp	B332	0			0	0	0	0
2011b	B	2011-10-17	essazok	cp	B333	3			0	0	0	0
2011b	B	2011-10-17	essazok	cp	B334	0			0	0	0	0
2011b	B	2011-10-17	essazok	cp	B335	2			0	0	0	0
2011b	B	2011-10-17	essazok	cp	B336	1			0	0	0	0
2011b	B	2011-10-17	essazok	cp	B338	0			0	0	0	0
2011b	B	2011-10-17	essazok	cp	B339	2			0	0	0	0
2011b	B	2011-10-17	essazok	cp	B340	0			0	0	0	0
2011b	B	2011-10-17	essazok	cp	B341	1			0	0	0	0
2011b	B	2011-10-17	essazok	cp	B342	1	1/2T		0	0	0	1
2011b	B	2011-10-17	essazok	cp	B343	0		PM++	2	0	0	0
2011b	B	2011-10-17	essazok	cp	B344	0			0	0	0	0
2011b	B	2011-10-17	essazok	cp	B345	1			0	0	0	0
2011b	B	2011-10-17	essazok	cp	B346	4			0	0	0	0
2011b	B	2011-10-17	essazok	cp	B347	3			0	0	0	0
2011b	B	2011-10-17	essazok	cp	B348	1			0	0	0	0
2011b	B	2011-10-17	essazok	cp	B350	1			0	0	0	0
2011b	B	2011-10-17	essazok	cp	B351	0			0	0	0	0
2011b	B	2011-10-17	essazok	cp	B352	0			0	0	0	0
2011b	B	2011-10-17	essazok	cp	B353	0			0	0	0	0
2011b	C	2011-09-19	nkolnda	sil	C1	0			0	0	0	0
2011b	C	2011-09-19	nkolnda	sil	C2	3			0	0	0	0
2011b	C	2011-09-19	nkolnda	sil	C3	0			0	0	0	0
2011b	C	2011-09-19	nkolnda	sil	C4	2			0	0	0	0
2011b	C	2011-09-19	nkolnda	sil	C5	0			0	0	0	0
2011b	C	2011-09-19	nkolnda	sil	C6	1			0	0	0	0
2011b	C	2011-09-19	nkolnda	sil	C7	0			0	0	0	0
2011b	C	2011-09-19	nkolnda	sil	C8	1			0	0	0	0
2011b	C	2011-09-19	nkolnda	sil	C9	3			0	0	0	0
2011b	C	2011-09-19	nkolnda	sil	C10	3	2/2T		0	0	0	1
2011b	C	2011-09-19	nkolnda	sil	C11	1	4/2T		0	0	0	1
2011b	C	2011-09-19	nkolnda	sil	C12	2			0	0	0	0
2011b	C	2011-09-19	nkolnda	sil	C13	0			0	0	0	0
2011b	C	2011-09-19	nkolnda	sil	C14	3			0	0	0	0
2011b	C	2011-09-19	nkolnda	sil	C15	3			0	0	0	0
2011b	C	2011-09-19	nkolnda	sil	C16	3		PM+	1	0	0	0
2011b	C	2011-09-19	nkolnda	sil	C17	2			0	0	0	0
2011b	C	2011-09-19	nkolnda	sil	C18	3		PM++	2	0	0	0
2011b	C	2011-09-19	nkolnda	sil	C19	0			0	0	0	0
2011b	C	2011-09-19	nkolnda	sil	C20	0			0	0	0	0
2011b	C	2011-09-19	nkolnda	sil	C21	0			0	0	0	0
2011b	C	2011-09-19	nkolnda	sil	C23	1			0	0	0	0
2011b	C	2011-09-19	nkolnda	sil	C24	3			0	0	0	0
2011b	C	2011-09-19	nkolnda	sil	C25	4			0	0	0	0
2011b	C	2011-09-19	nkolnda	sil	C26	0			0	0	0	0
2011b	C	2011-09-19	nkolnda	sil	C27	0			0	0	0	0
2011b	C	2011-09-19	nkolnda	sil	C28	2			0	0	0	0
2011b	C	2011-09-19	nkolnda	sil	C29	0			0	0	0	0
2011b	C	2011-09-19	nkolnda	sil	C30	3			0	0	0	0
2011b	C	2011-09-19	nkolnda	sil	C31	2		PM+	1	0	0	0
2011b	C	2011-09-19	nkolnda	sil	C32	3			0	0	0	0
2011b	C	2011-09-19	nkolnda	sil	C33	4			0	0	0	0
2011b	C	2011-09-19	nkolnda	sil	C35	0			0	0	0	0
2011b	C	2011-09-19	nkolnda	sil	C36	0			0	0	0	0
2011b	C	2011-09-19	nkolnda	sil	C37	4			0	0	0	0
2011b	C	2011-09-19	nkolnda	sil	C38	0			0	0	0	0
2011b	C	2011-09-26	ekali II	sil	C75	0			0	0	0	0
2011b	C	2011-09-26	ekali II	sil	C76	0			0	0	0	0
2011b	C	2011-09-26	ekali II	sil	C77	2			0	0	0	0
2011b	C	2011-09-26	ekali II	sil	C78	0			0	0	0	0
2011b	C	2011-09-26	ekali II	sil	C80	1	1/5T		0	0	0	1
2011b	C	2011-09-26	ekali II	sil	C81	2			0	0	0	0
2011b	C	2011-09-26	ekali II	sil	C82	3			0	0	0	0
2011b	C	2011-09-26	ekali II	sil	C83	0			0	0	0	0
2011b	C	2011-09-26	ekali II	sil	C84	3			0	0	0	0
2011b	C	2011-09-26	ekali II	sil	C85	0			0	0	0	0
2011b	C	2011-09-26	ekali II	sil	C86	2			0	0	0	0
2011b	C	2011-09-26	ekali II	sil	C87	3			0	0	0	0
2011b	C	2011-09-26	ekali II	sil	C88	1			0	0	0	0
2011b	C	2011-09-26	ekali II	sil	C89	1			0	0	0	0
2011b	C	2011-09-26	ekali II	sil	C90	2			0	0	0	0
2011b	C	2011-09-26	ekali II	sil	C91	3			0	0	0	0
2011b	C	2011-09-26	ekali II	sil	C92	1			0	0	0	0
2011b	C	2011-09-26	ekali II	sil	C93	1		PM+	1	0	0	0
2011b	C	2011-09-26	ekali II	sil	C94	1			0	0	0	0
2011b	C	2011-09-26	ekali II	sil	C95	0			0	0	0	0
2011b	C	2011-09-26	ekali II	sil	C96	3			0	0	0	0
2011b	C	2011-09-26	ekali II	sil	C97	2			0	0	0	0
2011b	C	2011-09-26	ekali II	sil	C98	2		PM+	1	0	0	0
2011b	C	2011-09-26	ekali II	sil	C99	1			0	0	0	0
2011b	C	2011-09-26	ekali II	sil	C100	2			0	0	0	0
2011b	C	2011-09-26	ekali II	sil	C101	0			0	0	0	0
2011b	C	2011-09-26	ekali II	sil	C102	3			0	0	0	0
2011b	C	2011-09-26	ekali II	sil	C103	0			0	0	0	0
2011b	C	2011-09-26	ekali II	sil	C104	1			0	0	0	0
2011b	C	2011-09-26	ekali II	sil	C105	0			0	0	0	0
2011b	C	2011-09-26	ekali II	sil	C106	3			0	0	0	0
2011b	C	2011-09-26	ekali II	sil	C107	0			0	0	0	0
2011b	C	2011-09-26	ekali II	sil	C108	1			0	0	0	0
2011b	C	2011-09-26	ekali II	sil	C109	0			0	0	0	0
2011b	C	2011-09-26	ekali II	sil	C110	0	2/3T		0	0	0	1
2011b	C	2011-09-26	ekali II	sil	C111	1			0	0	0	0
2011b	C	2011-09-26	ekali II	sil	C112	2			0	0	0	0
2011b	C	2011-09-26	ekali II	sil	C113	2			0	0	0	0
2011b	C	2011-09-26	ekali II	sil	C114	3			0	0	0	0
2011b	C	2011-09-26	ekali II	sil	C115	3			0	0	0	0
2011b	C	2011-09-26	ekali II	sil	C116	3		PM++	2	0	0	0
2011b	C	2011-09-26	ekali II	sil	C117	1			0	0	0	0
2011b	C	2011-09-26	ekali II	sil	C118	3		PM++	2	0	0	0
2011b	C	2011-09-26	ekali II	sil	C119	1			0	0	0	0
2011b	C	2011-09-26	ekali II	sil	C120	0			0	0	0	0
2011b	C	2011-09-26	ekali II	sil	C121	2			0	0	0	0
2011b	C	2011-10-10	essazok	ce2	C149	0			0	0	0	0
2011b	C	2011-10-10	essazok	ce2	C150	0			0	0	0	0
2011b	C	2011-10-10	essazok	ce2	C151	1			0	0	0	0
2011b	C	2011-10-10	essazok	ce2	C152	0			0	0	0	0
2011b	C	2011-10-10	essazok	ce2	C153	1			0	0	0	0
2011b	C	2011-10-10	essazok	ce2	C154	0			0	0	0	0
2011b	C	2011-10-10	essazok	ce2	C155	3	2/4T		0	0	0	1
2011b	C	2011-10-10	essazok	ce2	C156	2			0	0	0	0
2011b	C	2011-10-10	essazok	ce2	C157	1	4/2T		0	0	0	1
2011b	C	2011-10-10	essazok	ce2	C158	3			0	0	0	0
2011b	C	2011-10-10	essazok	ce2	C159	3			0	0	0	0
2011b	C	2011-10-10	essazok	ce2	C160	0			0	0	0	0
2011b	C	2011-10-10	essazok	ce2	C161	3			0	0	0	0
2011b	C	2011-10-10	essazok	ce2	C162	1			0	0	0	0
2011b	C	2011-10-10	essazok	ce2	C163	3			0	0	0	0
2011b	C	2011-10-10	essazok	ce2	C164	1	1/2T	PM+	1	0	0	1
2011b	C	2011-10-10	essazok	ce2	C165	0			0	0	0	0
2011b	C	2011-10-10	essazok	ce2	C166	0			0	0	0	0
2011b	C	2011-10-10	essazok	ce2	C167	3			0	0	0	0
2011b	C	2011-10-10	essazok	ce2	C168	0			0	0	0	0
2011b	C	2011-10-10	essazok	ce2	C169	2			0	0	0	0
2011b	C	2011-10-10	essazok	ce2	C170	3			0	0	0	0
2011b	C	2011-10-10	essazok	ce2	C171	2			0	0	0	0
2011b	C	2011-10-10	essazok	ce2	C172	2			0	0	0	0
2011b	C	2011-10-10	essazok	ce2	C173	1			0	0	0	0
2011b	C	2011-10-10	essazok	ce2	C174	1			0	0	0	0
2011b	C	2011-10-10	essazok	ce2	C175	4			0	0	0	0
2011b	C	2011-10-10	essazok	ce2	C176	0			0	0	0	0
2011b	C	2011-10-10	essazok	ce2	C177	1			0	0	0	0
2011b	C	2011-10-10	essazok	ce2	C178	0		PM+	1	0	0	0
2011b	C	2011-10-10	essazok	ce2	C179	3			0	0	0	0
2011b	C	2011-10-10	essazok	ce2	C180	0			0	0	0	0
2011b	C	2011-10-10	essazok	ce2	C181	2			0	0	0	0
2011b	C	2011-10-10	essazok	ce2	C182	0			0	0	0	0
2011b	C	2011-10-10	essazok	ce2	C183	1			0	0	0	0
2011b	C	2011-10-10	essazok	ce2	C184	1			0	0	0	0
2011b	C	2011-10-10	essazok	ce2	C185	0			0	0	0	0
2011b	C	2011-10-10	essazok	ce2	C186	3			0	0	0	0
2011b	C	2011-10-10	essazok	ce2	C187	0			0	0	0	0
2011b	C	2011-10-10	essazok	ce2	C188	1			0	0	0	0
2011b	C	2011-10-10	essazok	ce2	C189	2		MF	0	0	1	0
2011b	C	2011-10-10	essazok	ce2	C190	3			0	0	0	0
2011b	C	2011-10-10	essazok	ce2	C191	0			0	0	0	0
2011b	C	2011-10-10	essazok	ce2	C192	1			0	0	0	0
2011b	C	2011-10-10	essazok	ce2	C193	1	1/3T		0	0	0	1
2011b	C	2011-10-10	essazok	ce2	C194	1			0	0	0	0
2011b	C	2011-10-10	essazok	ce2	C195	1			0	0	0	0
2011b	C	2011-10-10	essazok	ce2	C196	0			0	0	0	0
2011b	C	2011-10-10	essazok	ce2	C197	1			0	0	0	0
2011b	C	2011-10-10	essazok	ce2	C198	4			0	0	0	0
2011b	C	2011-10-10	essazok	ce2	C199	0			0	0	0	0
2011b	C	2011-10-10	essazok	ce2	C200	1			0	0	0	0
2011b	C	2011-10-10	essazok	ce2	C201	0			0	0	0	0
2011b	C	2011-10-10	essazok	ce2	C202	1	6/3T		0	0	0	1
2011b	C	2011-10-10	essazok	ce2	C203	2			0	0	0	0
2011b	C	2011-10-10	essazok	ce2	C204	2			0	0	0	0
2011b	C	2011-10-10	essazok	ce2	C205	4			0	0	0	0
2011b	C	2011-10-10	essazok	ce2	C206	2			0	0	0	0
2011b	C	2011-10-10	essazok	ce2	C207	2			0	0	0	0
2011b	C	2011-10-10	essazok	ce2	C208	2			0	0	0	0
2011b	C	2011-10-10	essazok	ce2	C209	0			0	0	0	0
2011b	C	2011-10-10	essazok	ce2	C210	0			0	0	0	0
2011b	C	2011-10-10	essazok	ce2	C211	3			0	0	0	0
2011b	C	2011-10-10	essazok	ce2	C212	1			0	0	0	0
2011b	C	2011-10-10	essazok	ce2	C213	2			0	0	0	0
2011b	C	2011-10-10	essazok	ce2	C214	1			0	0	0	0
2011b	C	2011-10-10	essazok	ce2	C215	1			0	0	0	0
2011b	C	2011-10-10	essazok	ce2	C216	4			0	0	0	0
2011b	C	2011-10-10	essazok	ce2	C217	2			0	0	0	0
2011b	C	2011-10-10	essazok	ce2	C218	0			0	0	0	0
2011b	C	2011-10-10	essazok	ce2	C219	0			0	0	0	0
2011b	C	2011-10-10	essazok	ce2	C220	2			0	0	0	0
2011b	C	2011-10-10	essazok	ce2	C221	0			0	0	0	0
2011b	C	2011-10-10	essazok	ce2	C222	1			0	0	0	0
2011b	C	2011-10-10	essazok	ce2	C223	0			0	0	0	0
2011b	C	2011-10-10	essazok	ce2	C224	2			0	0	0	0
2011b	C	2011-10-10	essazok	ce2	C225	1			0	0	0	0
2011b	C	2011-10-10	essazok	ce2	C226	0	1/5T		0	0	0	1
2011b	C	2011-10-10	essazok	ce2	C227	3			0	0	0	0
2011b	C	2011-10-10	essazok	ce2	C228	1			0	0	0	0
2011b	C	2011-10-10	essazok	ce2	C229	2			0	0	0	0
2011b	C	2011-10-10	essazok	ce2	C230	3			0	0	0	0
2011b	C	2011-10-10	essazok	ce2	C231	4		PM+	1	0	0	0
2011b	C	2011-10-10	essazok	ce2	C232	0			0	0	0	0
2011b	C	2011-10-10	essazok	ce2	C233	2			0	0	0	0
2011b	C	2011-10-10	essazok	ce2	C234	0			0	0	0	0
2011b	C	2011-10-10	essazok	ce2	C235	0			0	0	0	0
2011b	C	2011-10-10	essazok	ce2	C236	0			0	0	0	0
2011b	C	2011-10-10	essazok	ce2	C237	1			0	0	0	0
2011b	C	2011-10-10	essazok	ce2	C238	1			0	0	0	0
2011b	C	2011-10-10	essazok	ce2	C239	0		PM+++	3	0	0	0
2011b	C	2011-10-10	essazok	ce2	C240	0			0	0	0	0
2011b	C	2011-10-10	essazok	ce2	C241	0			0	0	0	0
2011b	C	2011-10-10	essazok	ce2	C242	0			0	0	0	0
2011b	C	2011-10-10	essazok	ce2	C243	3			0	0	0	0
2011b	C	2011-10-10	essazok	ce2	C244	1			0	0	0	0
2011b	C	2011-10-10	essazok	ce2	C245	0		PM++	2	0	0	0
2011b	C	2011-10-10	essazok	ce2	C246	0			0	0	0	0
2011b	C	2011-10-10	essazok	ce2	C247	1			0	0	0	0
2011b	C	2011-10-10	essazok	ce2	C249	3			0	0	0	0
2011b	C	2011-10-10	essazok	ce2	C250	0			0	0	0	0
2011b	C	2011-10-10	essazok	ce2	C251	0			0	0	0	0
2011b	C	2011-10-10	essazok	ce2	C252	0			0	0	0	0
2011b	C	2011-10-10	essazok	ce2	C253	2			0	0	0	0
2011b	C	2011-10-10	essazok	ce2	C254	0			0	0	0	0
2011b	C	2011-10-10	essazok	ce2	C255	0			0	0	0	0
2011b	C	2011-10-10	essazok	ce2	C256	1	1/5T	PM++	2	0	0	1
2011b	C	2011-10-10	essazok	ce2	C257	2			0	0	0	0
2011b	C	2011-10-17	essazok	ce1	C260	2			0	0	0	0
2011b	C	2011-10-17	essazok	ce1	C261	0			0	0	0	0
2011b	C	2011-10-17	essazok	ce1	C262	1	1/3T		0	0	0	1
2011b	C	2011-10-17	essazok	ce1	C263	3			0	0	0	0
2011b	C	2011-10-17	essazok	ce1	C264	0			0	0	0	0
2011b	C	2011-10-17	essazok	ce1	C265	3			0	0	0	0
2011b	C	2011-10-17	essazok	ce1	C266	0			0	0	0	0
2011b	C	2011-10-17	essazok	ce1	C267	0			0	0	0	0
2011b	C	2011-10-17	essazok	ce1	C268	2			0	0	0	0
2011b	C	2011-10-17	essazok	ce1	C269	0			0	0	0	0
2011b	C	2011-10-17	essazok	ce1	C270	3		PO+	0	1	0	0
2011b	C	2011-10-17	essazok	ce1	C271	2			0	0	0	0
2011b	C	2011-10-17	essazok	ce1	C272	0			0	0	0	0
2011b	C	2011-10-17	essazok	ce1	C273	0			0	0	0	0
2011b	C	2011-10-17	essazok	ce1	C274	1		PM+	1	0	0	0
2011b	C	2011-10-17	essazok	ce1	C275	2			0	0	0	0
2011b	C	2011-10-17	essazok	ce1	C276	0			0	0	0	0
2011b	C	2011-10-17	essazok	ce1	C277	2			0	0	0	0
2011b	C	2011-10-17	essazok	ce1	C278	0			0	0	0	0
2011b	C	2011-10-17	essazok	ce1	C279	0			0	0	0	0
2011b	C	2011-10-17	essazok	ce1	C280	2			0	0	0	0
2011b	C	2011-10-17	essazok	ce1	C281	0			0	0	0	0
2011b	C	2011-10-17	essazok	ce1	C282	3			0	0	0	0
2011b	C	2011-10-17	essazok	ce1	C283	0			0	0	0	0
2011b	C	2011-10-17	essazok	ce1	C284	0			0	0	0	0
2011b	C	2011-10-17	essazok	ce1	C285	0			0	0	0	0
2011b	C	2011-10-17	essazok	ce1	C286	3			0	0	0	0
2011b	C	2011-10-17	essazok	ce1	C287	1	2/2T		0	0	0	1
2011b	C	2011-10-17	essazok	ce1	C288	1			0	0	0	0
2011b	C	2011-10-17	essazok	ce1	C289	1			0	0	0	0
2011b	C	2011-10-17	essazok	ce1	C290	2	1/2T		0	0	0	1
2011b	C	2011-10-17	essazok	ce1	C291	1		PM+	1	0	0	0
2011b	C	2011-10-17	essazok	ce1	C292	2			0	0	0	0
2011b	C	2011-10-17	essazok	ce1	C293	0			0	0	0	0
2011b	C	2011-10-17	essazok	ce1	C294	3		PM++	2	0	0	0
2011b	C	2011-10-17	essazok	ce1	C295	2			0	0	0	0
2011b	C	2011-10-17	essazok	ce1	C296	2			0	0	0	0
2011b	C	2011-10-17	essazok	ce1	C297	0			0	0	0	0
2011b	C	2011-10-17	essazok	ce1	C298	0			0	0	0	0
2011b	C	2011-10-17	essazok	ce1	C299	3	1/3T		0	0	0	1
2011b	C	2011-10-17	essazok	ce1	C300	0			0	0	0	0
2011b	C	2011-10-17	essazok	ce1	C301	1		PO+	0	1	0	0
2011b	C	2011-10-17	essazok	ce1	C302	1			0	0	0	0
2011b	C	2011-10-17	essazok	ce1	C303	0			0	0	0	0
2011b	C	2011-10-17	essazok	ce1	C304	0			0	0	0	0
2011b	C	2011-10-17	essazok	ce1	C305	0			0	0	0	0
2011b	C	2011-10-17	essazok	ce1	C306	1	1/2T		0	0	0	1
2011b	C	2011-10-17	essazok	ce1	C307	1		PM+	1	0	0	0
2011b	C	2011-10-17	essazok	ce1	C308	1			0	0	0	0
2011b	C	2011-10-17	essazok	ce1	C309	3			0	0	0	0
2011b	C	2011-10-17	essazok	ce1	C310	1			0	0	0	0
2011b	C	2011-10-17	essazok	ce1	C311	1			0	0	0	0
2011b	C	2011-10-17	essazok	ce1	C312	1	7/2T		0	0	0	1
2011b	C	2011-10-17	essazok	ce1	C313	3			0	0	0	0
2011b	C	2011-10-17	essazok	ce1	C314	0			0	0	0	0
2011b	C	2011-10-17	essazok	ce1	C315	0			0	0	0	0
2011b	C	2011-10-17	essazok	ce1	C316	0			0	0	0	0
2011b	C	2011-10-17	essazok	ce1	C317	0			0	0	0	0
2011b	D	2011-09-19	nkolnda	ce2	D1	0			0	0	0	0
2011b	D	2011-09-19	nkolnda	ce2	D2	2			0	0	0	0
2011b	D	2011-09-19	nkolnda	ce2	D3	2			0	0	0	0
2011b	D	2011-09-19	nkolnda	ce2	D4	2			0	0	0	0
2011b	D	2011-09-19	nkolnda	ce2	D5	0			0	0	0	0
2011b	D	2011-09-19	nkolnda	ce2	D6	3			0	0	0	0
2011b	D	2011-09-19	nkolnda	ce2	D7	0			0	0	0	0
2011b	D	2011-09-19	nkolnda	ce2	D8	0			0	0	0	0
2011b	D	2011-09-19	nkolnda	ce2	D9	4		PM+	1	0	0	0
2011b	D	2011-09-19	nkolnda	ce2	D10	4		PM+	1	0	0	0
2011b	D	2011-09-19	nkolnda	ce2	D11	3			0	0	0	0
2011b	D	2011-09-19	nkolnda	ce2	D12	0			0	0	0	0
2011b	D	2011-09-19	nkolnda	ce2	D13	0			0	0	0	0
2011b	D	2011-09-19	nkolnda	ce2	D14	1			0	0	0	0
2011b	D	2011-09-19	nkolnda	ce2	D15	1			0	0	0	0
2011b	D	2011-09-19	nkolnda	ce2	D16	3			0	0	0	0
2011b	D	2011-09-19	nkolnda	ce2	D17	2	1/6T		0	0	0	1
2011b	D	2011-09-19	nkolnda	ce2	D18	2		MF PM++	2	0	1	0
2011b	D	2011-09-19	nkolnda	ce2	D19	0			0	0	0	0
2011b	D	2011-09-19	nkolnda	ce2	D20	2		MF	0	0	1	0
2011b	D	2011-09-19	nkolnda	ce2	D21	2			0	0	0	0
2011b	D	2011-09-19	nkolnda	ce2	D22	3			0	0	0	0
2011b	D	2011-09-19	nkolnda	ce2	D23	0			0	0	0	0
2011b	D	2011-09-19	nkolnda	ce2	D24	1		PM+	1	0	0	0
2011b	D	2011-09-19	nkolnda	ce2	D25	0			0	0	0	0
2011b	D	2011-09-19	nkolnda	ce2	D26	0			0	0	0	0
2011b	D	2011-09-19	nkolnda	ce2	D27	1			0	0	0	0
2011b	D	2011-09-19	nkolnda	ce2	D28	0			0	0	0	0
2011b	D	2011-09-19	nkolnda	ce2	D29	1			0	0	0	0
2011b	D	2011-09-19	nkolnda	ce2	D30	2			0	0	0	0
2011b	D	2011-09-19	nkolnda	ce2	D31	0			0	0	0	0
2011b	D	2011-09-26	ekali II	ce1	D38	2			0	0	0	0
2011b	D	2011-09-26	ekali II	ce1	D40	0			0	0	0	0
2011b	D	2011-09-26	ekali II	ce1	D41	1			0	0	0	0
2011b	D	2011-09-26	ekali II	ce1	D42	0			0	0	0	0
2011b	D	2011-09-26	ekali II	ce1	D43	4		PM+	1	0	0	0
2011b	D	2011-09-26	ekali II	ce1	D44	2			0	0	0	0
2011b	D	2011-09-26	ekali II	ce1	D45	4			0	0	0	0
2011b	D	2011-09-26	ekali II	ce1	D46	3			0	0	0	0
2011b	D	2011-09-26	ekali II	ce1	D47	5			0	0	0	0
2011b	D	2011-09-26	ekali II	ce1	D48	0		PM++	2	0	0	0
2011b	D	2011-09-26	ekali II	ce1	D49	1			0	0	0	0
2011b	D	2011-09-26	ekali II	ce1	D50	1			0	0	0	0
2011b	D	2011-09-26	ekali II	ce1	D51	1			0	0	0	0
2011b	D	2011-09-26	ekali II	ce1	D52	2			0	0	0	0
2011b	D	2011-09-26	ekali II	ce1	D53	0			0	0	0	0
2011b	D	2011-09-26	ekali II	ce1	D54	1			0	0	0	0
2011b	D	2011-09-26	ekali II	ce1	D55	1			0	0	0	0
2011b	D	2011-09-26	ekali II	ce1	D56	0			0	0	0	0
2011b	D	2011-09-26	ekali II	ce1	D57	2		PM+++	3	0	0	0
2011b	D	2011-09-26	ekali II	ce1	D58	3			0	0	0	0
2011b	D	2011-09-26	ekali II	ce1	D59	2			0	0	0	0
2011b	D	2011-09-26	ekali II	ce1	D60	2			0	0	0	0
2011b	D	2011-09-26	ekali II	ce1	D61	2			0	0	0	0
2011b	D	2011-09-26	ekali II	ce1	D62	2			0	0	0	0
2011b	D	2011-09-26	ekali II	ce1	D63	3			0	0	0	0
2011b	D	2011-09-26	ekali II	ce1	D64	0			0	0	0	0
2011b	D	2011-09-26	ekali II	ce1	D65	1			0	0	0	0
2011b	D	2011-09-26	ekali II	ce1	D66	0			0	0	0	0
2011b	D	2011-09-26	ekali II	ce1	D67	1			0	0	0	0
2011b	D	2011-09-26	ekali II	ce1	D68	0	1/3T		0	0	0	1
2011b	D	2011-09-26	ekali II	ce1	D69	3			0	0	0	0
2011b	D	2011-09-26	ekali II	ce1	D70	3			0	0	0	0
2011b	D	2011-09-26	ekali II	ce1	D71	1			0	0	0	0
2011b	D	2011-09-26	ekali II	ce1	D73	1			0	0	0	0
2011b	D	2011-09-26	ekali II	ce1	D74	0			0	0	0	0
2011b	D	2011-09-26	ekali II	ce1	D75	0			0	0	0	0
2011b	D	2011-09-26	ekali II	ce1	D76	0			0	0	0	0
2011b	D	2011-09-26	ekali II	ce1	D77	2			0	0	0	0
2011b	D	2011-09-26	ekali II	ce1	D78	1			0	0	0	0
2011b	D	2011-09-26	ekali II	ce1	D79	1			0	0	0	0
2011b	D	2011-09-26	ekali II	ce1	D80	0			0	0	0	0
2011b	D	2011-09-26	ekali II	ce1	D81	1			0	0	0	0
2011b	D	2011-09-26	ekali II	ce1	D82	0			0	0	0	0
2011b	D	2011-09-26	ekali II	ce1	D83	0			0	0	0	0
2011b	D	2011-09-26	ekali II	ce1	D84	1	1/3T		0	0	0	1
2011b	D	2011-09-26	ekali II	ce1	D85	1			0	0	0	0
2011b	D	2011-09-26	ekali II	ce1	D86	2			0	0	0	0
2011b	D	2011-09-26	ekali II	ce1	D87	3			0	0	0	0
2011b	D	2011-09-26	ekali II	ce1	D88	1			0	0	0	0
2011b	D	2011-09-26	ekali II	ce1	D89	1			0	0	0	0
2011b	D	2011-09-26	ekali II	ce1	D90	1			0	0	0	0
2011b	D	2011-10-03	koumou I	ce1	D112	3			0	0	0	0
2011b	D	2011-10-03	koumou I	ce1	D113	4			0	0	0	0
2011b	D	2011-10-03	koumou I	ce1	D114	0			0	0	0	0
2011b	D	2011-10-03	koumou I	ce1	D115	3			0	0	0	0
2011b	D	2011-10-03	koumou I	ce1	D116	0		PM+	1	0	0	0
2011b	D	2011-10-03	koumou I	ce1	D117	3		PM++	2	0	0	0
2011b	D	2011-10-03	koumou I	ce1	D118	3			0	0	0	0
2011b	D	2011-10-03	koumou I	ce1	D119	0			0	0	0	0
2011b	D	2011-10-03	koumou I	ce1	D120	1		PM++	2	0	0	0
2011b	D	2011-10-03	koumou I	ce1	D121	2			0	0	0	0
2011b	D	2011-10-03	koumou I	ce1	D122	0			0	0	0	0
2011b	D	2011-10-03	koumou I	ce1	D123	2		PM+	1	0	0	0
2011b	D	2011-10-03	koumou I	ce1	D124	2			0	0	0	0
2011b	D	2011-10-03	koumou I	ce1	D125	2			0	0	0	0
2011b	D	2011-10-03	koumou I	ce1	D126	3			0	0	0	0
2011b	D	2011-10-03	koumou I	ce1	D127	4			0	0	0	0
2011b	D	2011-10-03	koumou I	ce1	D128	0			0	0	0	0
2011b	D	2011-10-03	koumou I	ce1	D129	0			0	0	0	0
2011b	D	2011-10-03	koumou I	ce1	D130	0			0	0	0	0
2011b	D	2011-10-03	koumou I	ce1	D131	3	3/2T		0	0	0	1
2011b	D	2011-10-03	koumou I	ce1	D132	1			0	0	0	0
2011b	D	2011-10-03	koumou I	ce1	D133	0			0	0	0	0
2011b	D	2011-10-03	koumou I	ce2	D149	2			0	0	0	0
2011b	D	2011-10-03	koumou I	ce2	D150	1			0	0	0	0
2011b	D	2011-10-03	koumou I	ce2	D151	0			0	0	0	0
2011b	D	2011-10-03	koumou I	ce2	D152	2			0	0	0	0
2011b	D	2011-10-03	koumou I	ce2	D153	1			0	0	0	0
2011b	D	2011-10-03	koumou I	ce2	D154	0			0	0	0	0
2011b	D	2011-10-03	koumou I	ce2	D155	1			0	0	0	0
2011b	D	2011-10-03	koumou I	ce2	D156	1			0	0	0	0
2011b	D	2011-10-03	koumou I	ce2	D157	2			0	0	0	0
2011b	D	2011-10-03	koumou I	ce2	D158	1			0	0	0	0
2011b	D	2011-10-03	koumou I	ce2	D159	2			0	0	0	0
2011b	D	2011-10-03	koumou I	ce2	D160	1			0	0	0	0
2011b	D	2011-10-03	koumou I	ce2	D161	0			0	0	0	0
2011b	D	2011-10-03	koumou I	ce2	D162	4			0	0	0	0
2011b	D	2011-10-03	koumou I	ce2	D163	0			0	0	0	0
2011b	D	2011-10-03	koumou I	ce2	D164	0		MF	0	0	1	0
2011b	D	2011-10-03	koumou I	ce2	D165	1			0	0	0	0
2011b	D	2011-10-03	koumou I	ce2	D166	2			0	0	0	0
2011b	D	2011-10-03	koumou I	ce2	D167	0			0	0	0	0
2011b	D	2011-10-03	koumou I	ce2	D168	1			0	0	0	0
2011b	D	2011-10-03	koumou I	ce2	D169	0			0	0	0	0
2011b	D	2011-10-03	koumou I	ce2	D170	2			0	0	0	0
2012a	A	2012-04-23	ekali II	cm2	A2	0			0	0	0	0
2012a	A	2012-04-23	ekali II	cm2	A3	0			0	0	0	0
2012a	A	2012-04-23	ekali II	cm2	A4	0			0	0	0	0
2012a	A	2012-04-23	ekali II	cm2	A5	0			0	0	0	0
2012a	A	2012-04-23	ekali II	cm2	A7	0			0	0	0	0
2012a	A	2012-04-23	ekali II	cm2	A8	0			0	0	0	0
2012a	A	2012-04-23	ekali II	cm2	A9	0			0	0	0	0
2012a	A	2012-04-23	ekali II	cm2	A10	0			0	0	0	0
2012a	A	2012-04-23	ekali II	cm2	A11	3			0	0	0	0
2012a	A	2012-04-23	ekali II	cm2	A12	1			0	0	0	0
2012a	A	2012-04-23	ekali II	cm2	A13	0			0	0	0	0
2012a	A	2012-04-23	ekali II	cm2	A14	0			0	0	0	0
2012a	A	2012-04-23	ekali II	cm2	A15	0			0	0	0	0
2012a	A	2012-04-23	ekali II	cm2	A17	0			0	0	0	0
2012a	A	2012-04-23	ekali II	cm2	A18	0			0	0	0	0
2012a	A	2012-04-23	ekali II	cm2	A19	0			0	0	0	0
2012a	A	2012-04-23	ekali II	cm2	A20	1			0	0	0	0
2012a	A	2012-04-23	ekali II	cm2	A21	3			0	0	0	0
2012a	A	2012-04-23	ekali II	cm2	A22	0			0	0	0	0
2012a	A	2012-04-23	ekali II	cm2	A23	0			0	0	0	0
2012a	A	2012-04-23	ekali II	cm2	A24	0			0	0	0	0
2012a	A	2012-04-23	ekali II	cm2	A25	3			0	0	0	0
2012a	A	2012-04-23	ekali II	cm2	A26	2			0	0	0	0
2012a	A	2012-04-23	ekali II	cm2	A27	0			0	0	0	0
2012a	A	2012-04-23	ekali II	cm2	A28	0			0	0	0	0
2012a	A	2012-04-23	ekali II	cm2	A29	3	9/2T	MF	0	0	1	1
2012a	A	2012-04-23	ekali II	cm2	A30	0			0	0	0	0
2012a	A	2012-04-23	ekali II	cm2	A31	0			0	0	0	0
2012a	A	2012-04-23	ekali II	cm2	A32	0		PM+	1	0	0	0
2012a	A	2012-04-23	ekali II	cm2	A33	0			0	0	0	0
2012a	A	2012-04-23	ekali II	cm2	A34	0			0	0	0	0
2012a	A	2012-04-23	ekali II	cm2	A35	0			0	0	0	0
2012a	A	2012-04-23	ekali II	cm2	A36	2			0	0	0	0
2012a	A	2012-04-23	ekali II	cm2	A37	0			0	0	0	0
2012a	A	2012-04-23	ekali II	cm2	A38	0			0	0	0	0
2012a	A	2012-04-23	ekali II	cm2	A39	0			0	0	0	0
2012a	A	2012-04-23	ekali II	cm2	A40	0			0	0	0	0
2012a	A	2012-04-23	ekali II	cm2	A41	0			0	0	0	0
2012a	A	2012-04-23	ekali II	cm2	A42	0			0	0	0	0
2012a	A	2012-05-02	koumou I	silcp	A75	1			0	0	0	0
2012a	A	2012-05-02	koumou I	silcp	A76	2			0	0	0	0
2012a	A	2012-05-02	koumou I	silcp	A77	0			0	0	0	0
2012a	A	2012-05-02	koumou I	silcp	A78	0			0	0	0	0
2012a	A	2012-05-02	koumou I	silcp	A79	0			0	0	0	0
2012a	A	2012-05-02	koumou I	silcp	A80	1			0	0	0	0
2012a	A	2012-05-02	koumou I	silcp	A81	1			0	0	0	0
2012a	A	2012-05-02	koumou I	silcp	A82	0			0	0	0	0
2012a	A	2012-05-02	koumou I	silcp	A83	1			0	0	0	0
2012a	A	2012-05-02	koumou I	silcp	A84	1			0	0	0	0
2012a	A	2012-05-02	koumou I	silcp	A85	1			0	0	0	0
2012a	A	2012-05-02	koumou I	silcp	A86	2			0	0	0	0
2012a	A	2012-05-02	koumou I	silcp	A87	2			0	0	0	0
2012a	A	2012-05-02	koumou I	silcp	A88	3		PM+	1	0	0	0
2012a	A	2012-05-02	koumou I	silcp	A89	1			0	0	0	0
2012a	A	2012-05-02	koumou I	silcp	A90	0			0	0	0	0
2012a	A	2012-05-02	koumou I	silcp	A91	2			0	0	0	0
2012a	A	2012-05-02	koumou I	silcp	A92	1		PM+++	3	0	0	0
2012a	A	2012-05-02	koumou I	silcp	A94	4		PM+	1	0	0	0
2012a	A	2012-05-02	koumou I	silcp	A95	3			0	0	0	0
2012a	A	2012-05-02	koumou I	silcp	A96	0			0	0	0	0
2012a	A	2012-05-02	koumou I	silcp	A97	3			0	0	0	0
2012a	A	2012-05-02	koumou I	silcp	A98	0			0	0	0	0
2012a	A	2012-05-02	koumou I	silcp	A99	1	2/2T		0	0	0	1
2012a	A	2012-05-02	koumou I	silcp	A100	1			0	0	0	0
2012a	A	2012-05-02	koumou I	silcp	A101	0			0	0	0	0
2012a	A	2012-05-02	koumou I	silcp	A102	2			0	0	0	0
2012a	A	2012-05-02	koumou I	silcp	A103	0			0	0	0	0
2012a	A	2012-05-02	koumou I	silcp	A104	3			0	0	0	0
2012a	A	2012-05-02	koumou I	silcp	A105	0			0	0	0	0
2012a	A	2012-05-02	koumou I	silcp	A106	0		PM++	2	0	0	0
2012a	A	2012-05-02	koumou I	silcp	A107	0		PM+	1	0	0	0
2012a	A	2012-05-02	koumou I	silcp	A108	2			0	0	0	0
2012a	A	2012-05-02	koumou I	silcp	A109	2	3/2T		0	0	0	1
2012a	A	2012-05-02	koumou I	silcp	A110	1	1/2T		0	0	0	1
2012a	A	2012-05-02	koumou I	silcp	A111	0	1/2T	PM+	1	0	0	1
2012a	A	2012-05-02	koumou I	silcp	A112	0			0	0	0	0
2012a	A	2012-05-02	koumou I	silcp	A113	1			0	0	0	0
2012a	A	2012-05-02	koumou I	silcp	A114	0			0	0	0	0
2012a	A	2012-05-02	koumou I	silcp	A115	0			0	0	0	0
2012a	A	2012-05-02	koumou I	silcp	A116	0			0	0	0	0
2012a	A	2012-05-02	koumou I	silcp	A118	2			0	0	0	0
2012a	A	2012-05-02	koumou I	silcp	A119	0			0	0	0	0
2012a	A	2012-05-02	koumou I	silcp	A120	2			0	0	0	0
2012a	A	2012-05-07	nkolnda	cm1	A149	1			0	0	0	0
2012a	A	2012-05-07	nkolnda	cm1	A150	1			0	0	0	0
2012a	A	2012-05-07	nkolnda	cm1	A151	1			0	0	0	0
2012a	A	2012-05-07	nkolnda	cm1	A152	0			0	0	0	0
2012a	A	2012-05-07	nkolnda	cm1	A153	0			0	0	0	0
2012a	A	2012-05-07	nkolnda	cm1	A154	0			0	0	0	0
2012a	A	2012-05-07	nkolnda	cm1	A155	0			0	0	0	0
2012a	A	2012-05-07	nkolnda	cm1	A156	0			0	0	0	0
2012a	A	2012-05-07	nkolnda	cm1	A157	2			0	0	0	0
2012a	A	2012-05-07	nkolnda	cm1	A158	0			0	0	0	0
2012a	A	2012-05-07	nkolnda	cm1	A159	3	1/3T		0	0	0	1
2012a	A	2012-05-07	nkolnda	cm1	A160	2			0	0	0	0
2012a	A	2012-05-07	nkolnda	cm1	A161	0			0	0	0	0
2012a	A	2012-05-07	nkolnda	cm1	A162	0			0	0	0	0
2012a	A	2012-05-07	nkolnda	cm1	A163	0			0	0	0	0
2012a	A	2012-05-07	nkolnda	cm1	A164	0	1/5T		0	0	0	1
2012a	A	2012-05-07	nkolnda	cm1	A165	2			0	0	0	0
2012a	A	2012-05-07	nkolnda	cm1	A166	0			0	0	0	0
2012a	A	2012-05-07	nkolnda	cm1	A167	0			0	0	0	0
2012a	A	2012-05-07	nkolnda	cm1	A168	1			0	0	0	0
2012a	A	2012-05-07	nkolnda	cm1	A169	0			0	0	0	0
2012a	A	2012-05-07	nkolnda	cm1	A170	0			0	0	0	0
2012a	A	2012-05-07	nkolnda	cm1	A171	0			0	0	0	0
2012a	A	2012-05-07	nkolnda	cm1	A172	2			0	0	0	0
2012a	A	2012-05-07	nkolnda	cm1	A173	3			0	0	0	0
2012a	A	2012-05-07	nkolnda	cm1	A174	0	7/3T		0	0	0	1
2012a	A	2012-05-07	nkolnda	cm1	A175	1			0	0	0	0
2012a	A	2012-05-07	nkolnda	cm1	A177	0			0	0	0	0
2012a	A	2012-05-07	nkolnda	cm1	A178	0			0	0	0	0
2012a	A	2012-05-07	nkolnda	cm1	A179	3			0	0	0	0
2012a	A	2012-05-07	nkolnda	cm1	A180	0			0	0	0	0
2012a	A	2012-05-07	nkolnda	cm1	A181	0			0	0	0	0
2012a	A	2012-05-07	nkolnda	cm1	A182	1			0	0	0	0
2012a	A	2012-05-07	nkolnda	cm1	A183	3			0	0	0	0
2012a	A	2012-05-07	nkolnda	cm1	A184	0		MF	0	0	1	0
2012a	A	2012-05-07	nkolnda	cm1	A185	0	1/3T		0	0	0	1
2012a	A	2012-05-07	nkolnda	cm1	A186	0			0	0	0	0
2012a	A	2012-05-07	nkolnda	cm1	A187	3			0	0	0	0
2012a	A	2012-05-07	nkolnda	cm2	A223	0			0	0	0	0
2012a	A	2012-05-07	nkolnda	cm2	A224	2			0	0	0	0
2012a	A	2012-05-07	nkolnda	cm2	A225	1			0	0	0	0
2012a	A	2012-05-07	nkolnda	cm2	A226	0			0	0	0	0
2012a	A	2012-05-07	nkolnda	cm2	A227	2			0	0	0	0
2012a	A	2012-05-07	nkolnda	cm2	A228	0			0	0	0	0
2012a	A	2012-05-07	nkolnda	cm2	A229	2		MF	0	0	1	0
2012a	A	2012-05-07	nkolnda	cm2	A230	2			0	0	0	0
2012a	A	2012-05-07	nkolnda	cm2	A231	0			0	0	0	0
2012a	A	2012-05-07	nkolnda	cm2	A232	1		PM++	2	0	0	0
2012a	A	2012-05-07	nkolnda	cm2	A233	0			0	0	0	0
2012a	A	2012-05-07	nkolnda	cm2	A234	3			0	0	0	0
2012a	A	2012-05-07	nkolnda	cm2	A235	2			0	0	0	0
2012a	A	2012-05-07	nkolnda	cm2	A236	0			0	0	0	0
2012a	A	2012-05-07	nkolnda	cm2	A237	0			0	0	0	0
2012a	A	2012-05-07	nkolnda	cm2	A238	0			0	0	0	0
2012a	A	2012-05-07	nkolnda	cm2	A239	0	4/2T		0	0	0	1
2012a	A	2012-05-07	nkolnda	cm2	A241	2			0	0	0	0
2012a	A	2012-05-07	nkolnda	cm2	A242	3			0	0	0	0
2012a	A	2012-05-07	nkolnda	cm2	A243	3		MF	0	0	1	0
2012a	A	2012-05-07	nkolnda	cm2	A244	2			0	0	0	0
2012a	A	2012-05-07	nkolnda	cm2	A245	2			0	0	0	0
2012a	A	2012-05-07	nkolnda	cm2	A246	0			0	0	0	0
2012a	A	2012-05-07	nkolnda	cm2	A248	0			0	0	0	0
2012a	A	2012-05-07	nkolnda	cm2	A249	1			0	0	0	0
2012a	A	2012-05-07	nkolnda	cm2	A250	0			0	0	0	0
2012a	A	2012-05-07	nkolnda	cm2	A251	0	1/3T		0	0	0	1
2012a	A	2012-05-07	nkolnda	cm2	A252	0			0	0	0	0
2012a	A	2012-05-07	nkolnda	cm2	A253	0			0	0	0	0
2012a	A	2012-05-07	nkolnda	cm2	A254	0			0	0	0	0
2012a	A	2012-05-07	nkolnda	cm2	A256	0			0	0	0	0
2012a	A	2012-05-07	nkolnda	cm2	A257	0			0	0	0	0
2012a	A	2012-05-07	nkolnda	cm2	A258	0			0	0	0	0
2012a	A	2012-05-07	nkolnda	cm2	A259	1		PM+++	3	0	0	0
2012a	A	2012-05-07	nkolnda	cm2	A260	0			0	0	0	0
2012a	A	2012-05-14	nkilzok	cp	A297	3			0	0	0	0
2012a	A	2012-05-14	nkilzok	cp	A298	2			0	0	0	0
2012a	A	2012-05-14	nkilzok	cp	A299	2	2/3T		0	0	0	1
2012a	A	2012-05-14	nkilzok	cp	A300	3			0	0	0	0
2012a	A	2012-05-14	nkilzok	cp	A301	0			0	0	0	0
2012a	A	2012-05-14	nkilzok	cp	A302	0			0	0	0	0
2012a	A	2012-05-14	nkilzok	cp	A303	0	1/3T		0	0	0	1
2012a	A	2012-05-14	nkilzok	cp	A304	0			0	0	0	0
2012a	A	2012-05-14	nkilzok	cp	A305	1			0	0	0	0
2012a	A	2012-05-14	nkilzok	cp	A306	2		PM+	1	0	0	0
2012a	A	2012-05-14	nkilzok	cp	A307	1			0	0	0	0
2012a	A	2012-05-14	nkilzok	cp	A308	2		PM+	1	0	0	0
2012a	A	2012-05-14	nkilzok	cp	A309	0			0	0	0	0
2012a	A	2012-05-14	nkilzok	cp	A310	0			0	0	0	0
2012a	A	2012-05-14	nkilzok	cp	A311	3			0	0	0	0
2012a	A	2012-05-14	nkilzok	cp	A312	2			0	0	0	0
2012a	A	2012-05-14	nkilzok	cp	A313	1			0	0	0	0
2012a	A	2012-05-14	nkilzok	cp	A315	1			0	0	0	0
2012a	A	2012-05-14	nkilzok	cp	A316	2			0	0	0	0
2012a	A	2012-05-14	nkilzok	cp	A317	0			0	0	0	0
2012a	A	2012-05-14	nkilzok	cp	A318	0			0	0	0	0
2012a	A	2012-05-14	nkilzok	cp	A319	0			0	0	0	0
2012a	A	2012-05-14	nkilzok	cp	A320	0			0	0	0	0
2012a	A	2012-05-14	nkilzok	cp	A321	1			0	0	0	0
2012a	A	2012-05-14	nkilzok	cp	A322	0			0	0	0	0
2012a	A	2012-05-14	nkilzok	cp	A323	0			0	0	0	0
2012a	A	2012-05-14	nkilzok	cp	A324	2			0	0	0	0
2012a	A	2012-05-14	nkilzok	cp	A325	2	2/4T		0	0	0	1
2012a	A	2012-05-14	nkilzok	cp	A326	1			0	0	0	0
2012a	A	2012-05-14	nkilzok	cp	A327	0			0	0	0	0
2012a	A	2012-05-14	nkilzok	cp	A328	1			0	0	0	0
2012a	A	2012-05-14	nkilzok	cp	A329	1			0	0	0	0
2012a	A	2012-05-14	nkilzok	cp	A330	0	6/1T		0	0	0	1
2012a	A	2012-05-14	nkilzok	cp	A331	1	1/4T		0	0	0	1
2012a	A	2012-05-14	nkilzok	cp	A332	0	8/2T		0	0	0	1
2012a	A	2012-05-14	nkilzok	cp	A333	0			0	0	0	0
2012a	A	2012-05-14	nkilzok	cp	A334	2			0	0	0	0
2012a	A	2012-05-14	nkilzok	cp	A335	0			0	0	0	0
2012a	B	2012-04-23	ekali II	cp	B1	3			0	0	0	0
2012a	B	2012-04-23	ekali II	cp	B2	1			0	0	0	0
2012a	B	2012-04-23	ekali II	cp	B3	0			0	0	0	0
2012a	B	2012-04-23	ekali II	cp	B4	2			0	0	0	0
2012a	B	2012-04-23	ekali II	cp	B5	0			0	0	0	0
2012a	B	2012-04-23	ekali II	cp	B6	3			0	0	0	0
2012a	B	2012-04-23	ekali II	cp	B7	2			0	0	0	0
2012a	B	2012-04-23	ekali II	cp	B8	3			0	0	0	0
2012a	B	2012-04-23	ekali II	cp	B9	0			0	0	0	0
2012a	B	2012-04-23	ekali II	cp	B10	3			0	0	0	0
2012a	B	2012-04-23	ekali II	cp	B11	3			0	0	0	0
2012a	B	2012-04-23	ekali II	cp	B12	2			0	0	0	0
2012a	B	2012-04-23	ekali II	cp	B13	0	1/3T		0	0	0	1
2012a	B	2012-04-23	ekali II	cp	B14	0			0	0	0	0
2012a	B	2012-04-23	ekali II	cp	B15	3			0	0	0	0
2012a	B	2012-04-23	ekali II	cp	B16	0			0	0	0	0
2012a	B	2012-04-23	ekali II	cp	B17	0			0	0	0	0
2012a	B	2012-04-23	ekali II	cp	B18	2			0	0	0	0
2012a	B	2012-04-23	ekali II	cp	B19	3			0	0	0	0
2012a	B	2012-04-23	ekali II	cp	B20	0			0	0	0	0
2012a	B	2012-04-23	ekali II	cp	B21	3			0	0	0	0
2012a	B	2012-04-23	ekali II	cp	B22	0		PM+	1	0	0	0
2012a	B	2012-04-23	ekali II	cp	B23	3			0	0	0	0
2012a	B	2012-04-23	ekali II	cp	B24	1			0	0	0	0
2012a	B	2012-04-23	ekali II	cp	B25	3			0	0	0	0
2012a	B	2012-04-23	ekali II	cp	B26	0			0	0	0	0
2012a	B	2012-04-23	ekali II	cp	B27	0			0	0	0	0
2012a	B	2012-04-23	ekali II	cp	B28	2	4/2T		0	0	0	1
2012a	B	2012-04-23	ekali II	cp	B29	0			0	0	0	0
2012a	B	2012-04-23	ekali II	cp	B30	0			0	0	0	0
2012a	B	2012-04-23	ekali II	cp	B31	0			0	0	0	0
2012a	B	2012-04-23	ekali II	cp	B32	1			0	0	0	0
2012a	B	2012-04-23	ekali II	cp	B33	0		PM+	1	0	0	0
2012a	B	2012-04-23	ekali II	cp	B34	0			0	0	0	0
2012a	B	2012-04-23	ekali II	cp	B35	2			0	0	0	0
2012a	B	2012-04-23	ekali II	cp	B36	3			0	0	0	0
2012a	B	2012-04-23	ekali II	cp	B37	1			0	0	0	0
2012a	B	2012-04-23	ekali II	cp	B38	3			0	0	0	0
2012a	B	2012-04-23	ekali II	cp	B39	3			0	0	0	0
2012a	B	2012-04-23	ekali II	cp	B40	1			0	0	0	0
2012a	B	2012-04-23	ekali II	cp	B41	1			0	0	0	0
2012a	B	2012-04-23	ekali II	cp	B42	0			0	0	0	0
2012a	B	2012-04-23	ekali II	cp	B43	0			0	0	0	0
2012a	B	2012-04-23	ekali II	cp	B44	0			0	0	0	0
2012a	B	2012-04-23	ekali II	ce1	B75	3			0	0	0	0
2012a	B	2012-04-23	ekali II	ce1	B76	3			0	0	0	0
2012a	B	2012-04-23	ekali II	ce1	B77	0			0	0	0	0
2012a	B	2012-04-23	ekali II	ce1	B78	2			0	0	0	0
2012a	B	2012-04-23	ekali II	ce1	B79	0			0	0	0	0
2012a	B	2012-04-23	ekali II	ce1	B80	0			0	0	0	0
2012a	B	2012-04-23	ekali II	ce1	B81	3			0	0	0	0
2012a	B	2012-04-23	ekali II	ce1	B82	1			0	0	0	0
2012a	B	2012-04-23	ekali II	ce1	B83	2			0	0	0	0
2012a	B	2012-04-23	ekali II	ce1	B84	2		MF	0	0	1	0
2012a	B	2012-04-23	ekali II	ce1	B85	2	1/3T		0	0	0	1
2012a	B	2012-04-23	ekali II	ce1	B86	2			0	0	0	0
2012a	B	2012-04-23	ekali II	ce1	B87	1			0	0	0	0
2012a	B	2012-04-23	ekali II	ce1	B88	0			0	0	0	0
2012a	B	2012-04-23	ekali II	ce1	B89	1			0	0	0	0
2012a	B	2012-04-23	ekali II	ce1	B90	0			0	0	0	0
2012a	B	2012-04-23	ekali II	ce1	B92	1			0	0	0	0
2012a	B	2012-04-23	ekali II	ce1	B93	0			0	0	0	0
2012a	B	2012-04-23	ekali II	ce1	B94	0			0	0	0	0
2012a	B	2012-04-23	ekali II	ce1	B95	2			0	0	0	0
2012a	B	2012-04-23	ekali II	ce1	B96	0			0	0	0	0
2012a	B	2012-04-23	ekali II	ce1	B97	3	3/4T		0	0	0	1
2012a	B	2012-04-23	ekali II	ce1	B98	2			0	0	0	0
2012a	B	2012-04-23	ekali II	ce1	B99	0			0	0	0	0
2012a	B	2012-04-23	ekali II	ce1	B100	0			0	0	0	0
2012a	B	2012-04-23	ekali II	ce1	B101	0			0	0	0	0
2012a	B	2012-04-23	ekali II	ce1	B102	3			0	0	0	0
2012a	B	2012-04-23	ekali II	ce1	B103	0			0	0	0	0
2012a	B	2012-04-23	ekali II	ce1	B104	2			0	0	0	0
2012a	B	2012-04-23	ekali II	ce1	B105	0			0	0	0	0
2012a	B	2012-04-23	ekali II	ce1	B106	0			0	0	0	0
2012a	B	2012-04-23	ekali II	ce1	B107	2			0	0	0	0
2012a	B	2012-04-23	ekali II	ce1	B108	2			0	0	0	0
2012a	B	2012-04-23	ekali II	ce1	B109	0			0	0	0	0
2012a	B	2012-04-23	ekali II	ce1	B110	1			0	0	0	0
2012a	B	2012-04-23	ekali II	ce1	B111	1			0	0	0	0
2012a	B	2012-04-23	ekali II	ce1	B112	4			0	0	0	0
2012a	B	2012-04-23	ekali II	ce1	B113	0			0	0	0	0
2012a	B	2012-04-23	ekali II	ce1	B114	0			0	0	0	0
2012a	B	2012-04-23	ekali II	ce1	B115	3			0	0	0	0
2012a	B	2012-04-23	ekali II	ce1	B116	2	2/3T		0	0	0	1
2012a	B	2012-04-23	ekali II	ce1	B117	1	1/3T		0	0	0	1
2012a	B	2012-04-23	ekali II	ce1	B118	0			0	0	0	0
2012a	B	2012-04-23	ekali II	ce1	B119	2		PM+	1	0	0	0
2012a	B	2012-04-23	ekali II	ce1	B120	0			0	0	0	0
2012a	B	2012-04-23	ekali II	ce1	B121	0			0	0	0	0
2012a	B	2012-04-23	ekali II	ce1	B122	1			0	0	0	0
2012a	B	2012-04-23	ekali II	ce1	B123	3	1/3T		0	0	0	1
2012a	B	2012-04-23	ekali II	ce1	B124	0			0	0	0	0
2012a	B	2012-05-02	koumou I	ce1ce2	B149	0	1/3T		0	0	0	1
2012a	B	2012-05-02	koumou I	ce1ce2	B150	0			0	0	0	0
2012a	B	2012-05-02	koumou I	ce1ce2	B151	0			0	0	0	0
2012a	B	2012-05-02	koumou I	ce1ce2	B152	0			0	0	0	0
2012a	B	2012-05-02	koumou I	ce1ce2	B153	0			0	0	0	0
2012a	B	2012-05-02	koumou I	ce1ce2	B154	1			0	0	0	0
2012a	B	2012-05-02	koumou I	ce1ce2	B155	1			0	0	0	0
2012a	B	2012-05-02	koumou I	ce1ce2	B156	2			0	0	0	0
2012a	B	2012-05-02	koumou I	ce1ce2	B157	0			0	0	0	0
2012a	B	2012-05-02	koumou I	ce1ce2	B158	0			0	0	0	0
2012a	B	2012-05-02	koumou I	ce1ce2	B159	0			0	0	0	0
2012a	B	2012-05-02	koumou I	ce1ce2	B160	2			0	0	0	0
2012a	B	2012-05-02	koumou I	ce1ce2	B161	1	1/3T		0	0	0	1
2012a	B	2012-05-02	koumou I	ce1ce2	B162	0			0	0	0	0
2012a	B	2012-05-02	koumou I	ce1ce2	B163	0			0	0	0	0
2012a	B	2012-05-02	koumou I	ce1ce2	B164	2			0	0	0	0
2012a	B	2012-05-02	koumou I	ce1ce2	B165	1			0	0	0	0
2012a	B	2012-05-02	koumou I	ce1ce2	B166	0			0	0	0	0
2012a	B	2012-05-02	koumou I	ce1ce2	B167	1			0	0	0	0
2012a	B	2012-05-02	koumou I	ce1ce2	B168	0			0	0	0	0
2012a	B	2012-05-02	koumou I	ce1ce2	B169	0			0	0	0	0
2012a	B	2012-05-02	koumou I	ce1ce2	B171	1			0	0	0	0
2012a	B	2012-05-02	koumou I	ce1ce2	B172	2			0	0	0	0
2012a	B	2012-05-02	koumou I	ce1ce2	B173	0	1/3T		0	0	0	1
2012a	B	2012-05-02	koumou I	ce1ce2	B174	0			0	0	0	0
2012a	B	2012-05-02	koumou I	ce1ce2	B175	0			0	0	0	0
2012a	B	2012-05-02	koumou I	ce1ce2	B176	2			0	0	0	0
2012a	B	2012-05-02	koumou I	ce1ce2	B177	2			0	0	0	0
2012a	B	2012-05-02	koumou I	ce1ce2	B178	0			0	0	0	0
2012a	B	2012-05-02	koumou I	ce1ce2	B179	3	3/2T		0	0	0	1
2012a	B	2012-05-02	koumou I	ce1ce2	B180	2			0	0	0	0
2012a	B	2012-05-02	koumou I	ce1ce2	B181	3		PM+	1	0	0	0
2012a	B	2012-05-02	koumou I	ce1ce2	B182	0		PM++	2	0	0	0
2012a	B	2012-05-02	koumou I	ce1ce2	B183	0			0	0	0	0
2012a	B	2012-05-02	koumou I	ce1ce2	B185	0			0	0	0	0
2012a	B	2012-05-02	koumou I	ce1ce2	B186	0			0	0	0	0
2012a	B	2012-05-02	koumou I	ce1ce2	B187	2			0	0	0	0
2012a	B	2012-05-02	koumou I	ce1ce2	B188	2			0	0	0	0
2012a	B	2012-05-07	nkolnda	ce2	B223	0			0	0	0	0
2012a	B	2012-05-07	nkolnda	ce2	B224	0			0	0	0	0
2012a	B	2012-05-07	nkolnda	ce2	B225	1	1/2T		0	0	0	1
2012a	B	2012-05-07	nkolnda	ce2	B227	0			0	0	0	0
2012a	B	2012-05-07	nkolnda	ce2	B229	0			0	0	0	0
2012a	B	2012-05-07	nkolnda	ce2	B230	0			0	0	0	0
2012a	B	2012-05-07	nkolnda	ce2	B231	2			0	0	0	0
2012a	B	2012-05-07	nkolnda	ce2	B232	0			0	0	0	0
2012a	B	2012-05-07	nkolnda	ce2	B233	0			0	0	0	0
2012a	B	2012-05-07	nkolnda	ce2	B234	0			0	0	0	0
2012a	B	2012-05-07	nkolnda	ce2	B235	0			0	0	0	0
2012a	B	2012-05-07	nkolnda	ce2	B236	0	1/3T		0	0	0	1
2012a	B	2012-05-07	nkolnda	ce2	B237	0			0	0	0	0
2012a	B	2012-05-07	nkolnda	ce2	B238	0	6/2T		0	0	0	1
2012a	B	2012-05-07	nkolnda	ce2	B239	0			0	0	0	0
2012a	B	2012-05-07	nkolnda	ce2	B240	0			0	0	0	0
2012a	B	2012-05-07	nkolnda	ce2	B241	3			0	0	0	0
2012a	B	2012-05-07	nkolnda	ce2	B242	0			0	0	0	0
2012a	B	2012-05-07	nkolnda	ce2	B243	0		PM+	1	0	0	0
2012a	B	2012-05-07	nkolnda	ce2	B244	0			0	0	0	0
2012a	B	2012-05-07	nkolnda	ce2	B245	0			0	0	0	0
2012a	B	2012-05-07	nkolnda	ce2	B246	0			0	0	0	0
2012a	B	2012-05-07	nkolnda	ce2	B247	1			0	0	0	0
2012a	B	2012-05-07	nkolnda	ce2	B248	3			0	0	0	0
2012a	B	2012-05-07	nkolnda	ce2	B249	0			0	0	0	0
2012a	B	2012-05-07	nkolnda	ce2	B250	1		MF	0	0	1	0
2012a	B	2012-05-07	nkolnda	ce2	B251	1			0	0	0	0
2012a	B	2012-05-07	nkolnda	ce2	B252	0			0	0	0	0
2012a	B	2012-05-07	nkolnda	ce2	B253	1			0	0	0	0
2012a	B	2012-05-07	nkolnda	ce2	B254	0			0	0	0	0
2012a	B	2012-05-07	nkolnda	ce2	B255	0			0	0	0	0
2012a	B	2012-05-07	nkolnda	ce2	B256	1			0	0	0	0
2012a	B	2012-05-14	nkilzok	ce2	B260	0			0	0	0	0
2012a	B	2012-05-14	nkilzok	ce2	B261	0			0	0	0	0
2012a	B	2012-05-14	nkilzok	ce2	B262	0			0	0	0	0
2012a	B	2012-05-14	nkilzok	ce2	B263	0			0	0	0	0
2012a	B	2012-05-14	nkilzok	ce2	B264	0			0	0	0	0
2012a	B	2012-05-14	nkilzok	ce2	B265	0			0	0	0	0
2012a	B	2012-05-14	nkilzok	ce2	B266	1			0	0	0	0
2012a	B	2012-05-14	nkilzok	ce2	B267	2			0	0	0	0
2012a	B	2012-05-14	nkilzok	ce2	B268	0			0	0	0	0
2012a	B	2012-05-14	nkilzok	ce2	B269	0			0	0	0	0
2012a	B	2012-05-14	nkilzok	ce2	B270	1			0	0	0	0
2012a	B	2012-05-14	nkilzok	ce2	B271	2			0	0	0	0
2012a	B	2012-05-14	nkilzok	ce2	B272	0			0	0	0	0
2012a	B	2012-05-14	nkilzok	ce2	B273	0			0	0	0	0
2012a	B	2012-05-14	nkilzok	ce2	B274	2			0	0	0	0
2012a	B	2012-05-14	nkilzok	ce2	B275	0			0	0	0	0
2012a	B	2012-05-14	nkilzok	ce2	B276	0			0	0	0	0
2012a	B	2012-05-14	nkilzok	ce2	B277	2		PM+	1	0	0	0
2012a	B	2012-05-14	nkilzok	ce2	B278	2	1/3T		0	0	0	1
2012a	B	2012-05-14	nkilzok	ce2	B279	0			0	0	0	0
2012a	B	2012-05-14	nkilzok	ce2	B280	2			0	0	0	0
2012a	B	2012-05-14	nkilzok	ce2	B281	0			0	0	0	0
2012a	B	2012-05-14	nkilzok	ce2	B282	1			0	0	0	0
2012a	B	2012-05-14	nkilzok	ce2	B284	3			0	0	0	0
2012a	B	2012-05-14	nkilzok	ce2	B285	0			0	0	0	0
2012a	B	2012-05-14	nkilzok	ce2	B286	2			0	0	0	0
2012a	B	2012-05-14	nkilzok	ce2	B287	4			0	0	0	0
2012a	B	2012-05-14	nkilzok	ce2	B288	3			0	0	0	0
2012a	B	2012-05-14	nkilzok	ce2	B291	0	6/2T	PM+++	3	0	0	1
2012a	B	2012-05-14	nkilzok	sil	B297	0			0	0	0	0
2012a	B	2012-05-14	nkilzok	sil	B298	2	6/2T		0	0	0	1
2012a	B	2012-05-14	nkilzok	sil	B299	3			0	0	0	0
2012a	B	2012-05-14	nkilzok	sil	B300	2			0	0	0	0
2012a	B	2012-05-14	nkilzok	sil	B301	0			0	0	0	0
2012a	B	2012-05-14	nkilzok	sil	B302	2			0	0	0	0
2012a	B	2012-05-14	nkilzok	sil	B303	0			0	0	0	0
2012a	B	2012-05-14	nkilzok	sil	B304	3			0	0	0	0
2012a	B	2012-05-14	nkilzok	sil	B305	2			0	0	0	0
2012a	B	2012-05-14	nkilzok	sil	B306	4			0	0	0	0
2012a	B	2012-05-14	nkilzok	sil	B308	3	1/3T		0	0	0	1
2012a	B	2012-05-14	nkilzok	sil	B309	5			0	0	0	0
2012a	B	2012-05-14	nkilzok	sil	B310	1			0	0	0	0
2012a	B	2012-05-14	nkilzok	sil	B312	3	2/3T		0	0	0	1
2012a	B	2012-05-14	nkilzok	sil	B314	0			0	0	0	0
2012a	B	2012-05-14	nkilzok	sil	B315	0			0	0	0	0
2012a	B	2012-05-14	nkilzok	sil	B316	0			0	0	0	0
2012a	B	2012-05-14	nkilzok	sil	B317	0			0	0	0	0
2012a	B	2012-05-14	nkilzok	sil	B318	3	4/2T		0	0	0	1
2012a	B	2012-05-14	nkilzok	sil	B319	2			0	0	0	0
2012a	B	2012-05-14	nkilzok	sil	B320	1	2/3T		0	0	0	1
2012a	B	2012-05-14	nkilzok	sil	B321	0			0	0	0	0
2012a	B	2012-05-14	nkilzok	sil	B322	2			0	0	0	0
2012a	B	2012-05-14	nkilzok	sil	B323	0			0	0	0	0
2012a	B	2012-05-14	nkilzok	sil	B324	2		PM+	1	0	0	0
2012a	B	2012-05-14	nkilzok	sil	B326	0			0	0	0	0
2012a	B	2012-05-14	nkilzok	sil	B327	0			0	0	0	0
2012a	B	2012-05-14	nkilzok	sil	B328	1			0	0	0	0
2012a	B	2012-05-14	nkilzok	sil	B329	3		PM+	1	0	0	0
2012a	B	2012-05-14	nkilzok	sil	B330	3			0	0	0	0
2012a	B	2012-05-14	nkilzok	sil	B331	0			0	0	0	0
2012a	B	2012-05-14	nkilzok	sil	B333	2			0	0	0	0
2012a	B	2012-05-14	nkilzok	sil	B335	0			0	0	0	0
2012a	B	2012-05-14	nkilzok	sil	B336	0			0	0	0	0
2012a	B	2012-05-14	nkilzok	sil	B337	0			0	0	0	0
2012a	B	2012-05-14	nkilzok	sil	B338	0			0	0	0	0
2012a	B	2012-05-14	nkilzok	sil	B339	1			0	0	0	0
2012a	C	2012-04-23	ekali II	cm1	C1	0			0	0	0	0
2012a	C	2012-04-23	ekali II	cm1	C2	0			0	0	0	0
2012a	C	2012-04-23	ekali II	cm1	C3	0			0	0	0	0
2012a	C	2012-04-23	ekali II	cm1	C4	0		PM+	1	0	0	0
2012a	C	2012-04-23	ekali II	cm1	C5	0			0	0	0	0
2012a	C	2012-04-23	ekali II	cm1	C6	0	1/3T		0	0	0	1
2012a	C	2012-04-23	ekali II	cm1	C7	0			0	0	0	0
2012a	C	2012-04-23	ekali II	cm1	C8	3			0	0	0	0
2012a	C	2012-04-23	ekali II	cm1	C9	0			0	0	0	0
2012a	C	2012-04-23	ekali II	cm1	C10	1			0	0	0	0
2012a	C	2012-04-23	ekali II	cm1	C11	0			0	0	0	0
2012a	C	2012-04-23	ekali II	cm1	C12	0			0	0	0	0
2012a	C	2012-04-23	ekali II	cm1	C13	0			0	0	0	0
2012a	C	2012-04-23	ekali II	cm1	C14	0			0	0	0	0
2012a	C	2012-04-23	ekali II	cm1	C16	3			0	0	0	0
2012a	C	2012-04-23	ekali II	cm1	C17	3			0	0	0	0
2012a	C	2012-04-23	ekali II	cm1	C18	0		MF	0	0	1	0
2012a	C	2012-04-23	ekali II	cm1	C20	1			0	0	0	0
2012a	C	2012-04-23	ekali II	cm1	C21	0			0	0	0	0
2012a	C	2012-04-23	ekali II	cm1	C22	0			0	0	0	0
2012a	C	2012-04-23	ekali II	cm1	C23	3			0	0	0	0
2012a	C	2012-04-23	ekali II	cm1	C25	4			0	0	0	0
2012a	C	2012-04-23	ekali II	cm1	C26	0			0	0	0	0
2012a	C	2012-04-23	ekali II	cm1	C28	3			0	0	0	0
2012a	C	2012-04-23	ekali II	cm1	C29	0		PM+	1	0	0	0
2012a	C	2012-04-23	ekali II	cm1	C30	1			0	0	0	0
2012a	C	2012-04-23	ekali II	cm1	C31	0		MF	0	0	1	0
2012a	C	2012-04-23	ekali II	cm1	C32	0			0	0	0	0
2012a	C	2012-04-23	ekali II	cm1	C33	0			0	0	0	0
2012a	C	2012-04-23	ekali II	cm1	C34	1			0	0	0	0
2012a	C	2012-04-23	ekali II	cm1	C35	0			0	0	0	0
2012a	C	2012-04-23	ekali II	cm1	C36	0			0	0	0	0
2012a	C	2012-04-23	ekali II	cm1	C37	0			0	0	0	0
2012a	C	2012-04-23	ekali II	cm1	C38	1			0	0	0	0
2012a	C	2012-04-23	ekali II	cm1	C39	0			0	0	0	0
2012a	C	2012-04-23	ekali II	cm1	C40	0	2/3T		0	0	0	1
2012a	C	2012-04-23	ekali II	cm1	C41	0			0	0	0	0
2012a	C	2012-04-23	ekali II	cm1	C42	0			0	0	0	0
2012a	C	2012-04-23	ekali II	cm1	C43	0			0	0	0	0
2012a	C	2012-04-23	ekali II	cm1	C45	0			0	0	0	0
2012a	C	2012-04-23	ekali II	cm1	C46	0			0	0	0	0
2012a	C	2012-04-23	ekali II	cm1	C47	0			0	0	0	0
2012a	C	2012-04-23	ekali II	cm1	C48	0			0	0	0	0
2012a	C	2012-04-23	ekali II	cm1	C49	0			0	0	0	0
2012a	C	2012-04-23	ekali II	cm1	C50	2			0	0	0	0
2012a	C	2012-05-02	koumou I	cm1cm2	C75	0			0	0	0	0
2012a	C	2012-05-02	koumou I	cm1cm2	C76	0			0	0	0	0
2012a	C	2012-05-02	koumou I	cm1cm2	C77	0	1/3T		0	0	0	1
2012a	C	2012-05-02	koumou I	cm1cm2	C78	0			0	0	0	0
2012a	C	2012-05-02	koumou I	cm1cm2	C79	0			0	0	0	0
2012a	C	2012-05-02	koumou I	cm1cm2	C80	0		PM+	1	0	0	0
2012a	C	2012-05-02	koumou I	cm1cm2	C81	1			0	0	0	0
2012a	C	2012-05-02	koumou I	cm1cm2	C83	1			0	0	0	0
2012a	C	2012-05-02	koumou I	cm1cm2	C84	2			0	0	0	0
2012a	C	2012-05-02	koumou I	cm1cm2	C85	0			0	0	0	0
2012a	C	2012-05-02	koumou I	cm1cm2	C86	0			0	0	0	0
2012a	C	2012-05-02	koumou I	cm1cm2	C88	1			0	0	0	0
2012a	C	2012-05-02	koumou I	cm1cm2	C89	0			0	0	0	0
2012a	C	2012-05-02	koumou I	cm1cm2	C90	0			0	0	0	0
2012a	C	2012-05-02	koumou I	cm1cm2	C91	0			0	0	0	0
2012a	C	2012-05-02	koumou I	cm1cm2	C92	1			0	0	0	0
2012a	C	2012-05-02	koumou I	cm1cm2	C93	1			0	0	0	0
2012a	C	2012-05-02	koumou I	cm1cm2	C94	1			0	0	0	0
2012a	C	2012-05-02	koumou I	cm1cm2	C95	0			0	0	0	0
2012a	C	2012-05-02	koumou I	cm1cm2	C96	0			0	0	0	0
2012a	C	2012-05-02	koumou I	cm1cm2	C97	1		MF	0	0	1	0
2012a	C	2012-05-02	koumou I	cm1cm2	C98	0			0	0	0	0
2012a	C	2012-05-02	koumou I	cm1cm2	C100	2			0	0	0	0
2012a	C	2012-05-02	koumou I	cm1cm2	C101	0			0	0	0	0
2012a	C	2012-05-02	koumou I	cm1cm2	C103	2			0	0	0	0
2012a	C	2012-05-02	koumou I	cm1cm2	C104	0			0	0	0	0
2012a	C	2012-05-02	koumou I	cm1cm2	C105	2			0	0	0	0
2012a	C	2012-05-02	koumou I	cm1cm2	C106	0			0	0	0	0
2012a	C	2012-05-02	koumou I	cm1cm2	C107	0			0	0	0	0
2012a	C	2012-05-02	koumou I	cm1cm2	C108	0			0	0	0	0
2012a	C	2012-05-02	koumou I	cm1cm2	C109	1			0	0	0	0
2012a	C	2012-05-07	nkolnda	ce1	C112	3			0	0	0	0
2012a	C	2012-05-07	nkolnda	ce1	C113	4			0	0	0	0
2012a	C	2012-05-07	nkolnda	ce1	C114	1			0	0	0	0
2012a	C	2012-05-07	nkolnda	ce1	C115	0		PM+	1	0	0	0
2012a	C	2012-05-07	nkolnda	ce1	C116	0			0	0	0	0
2012a	C	2012-05-07	nkolnda	ce1	C117	1			0	0	0	0
2012a	C	2012-05-07	nkolnda	ce1	C118	1			0	0	0	0
2012a	C	2012-05-07	nkolnda	ce1	C119	1			0	0	0	0
2012a	C	2012-05-07	nkolnda	ce1	C120	3			0	0	0	0
2012a	C	2012-05-07	nkolnda	ce1	C121	0	1/2T		0	0	0	1
2012a	C	2012-05-07	nkolnda	ce1	C122	3			0	0	0	0
2012a	C	2012-05-07	nkolnda	ce1	C123	0			0	0	0	0
2012a	C	2012-05-07	nkolnda	ce1	C124	2			0	0	0	0
2012a	C	2012-05-07	nkolnda	ce1	C125	0			0	0	0	0
2012a	C	2012-05-07	nkolnda	ce1	C126	0			0	0	0	0
2012a	C	2012-05-07	nkolnda	ce1	C127	0		MF	0	0	1	0
2012a	C	2012-05-07	nkolnda	ce1	C128	1	2/4T		0	0	0	1
2012a	C	2012-05-07	nkolnda	ce1	C129	3			0	0	0	0
2012a	C	2012-05-07	nkolnda	ce1	C130	1			0	0	0	0
2012a	C	2012-05-07	nkolnda	ce1	C131	0			0	0	0	0
2012a	C	2012-05-07	nkolnda	ce1	C132	3			0	0	0	0
2012a	C	2012-05-07	nkolnda	ce1	C133	0	1/3T		0	0	0	1
2012a	C	2012-05-07	nkolnda	ce1	C134	0			0	0	0	0
2012a	C	2012-05-07	nkolnda	ce1	C135	0			0	0	0	0
2012a	C	2012-05-07	nkolnda	ce1	C136	2			0	0	0	0
2012a	C	2012-05-07	nkolnda	ce1	C137	2			0	0	0	0
2012a	C	2012-05-07	nkolnda	ce1	C138	0			0	0	0	0
2012a	C	2012-05-07	nkolnda	ce1	C139	0			0	0	0	0
2012a	C	2012-05-07	nkolnda	ce1	C140	2			0	0	0	0
2012a	C	2012-05-07	nkolnda	ce1	C141	0			0	0	0	0
2012a	C	2012-05-07	nkolnda	ce1	C142	1			0	0	0	0
2012a	C	2012-05-07	nkolnda	ce1	C143	0			0	0	0	0
2012a	C	2012-05-07	nkolnda	ce1	C144	2			0	0	0	0
2012a	C	2012-05-07	nkolnda	ce1	C145	0			0	0	0	0
2012a	C	2012-05-07	nkolnda	ce1	C146	4		PM+	1	0	0	0
2012a	C	2012-05-07	nkolnda	ce1	C147	0			0	0	0	0
2012a	C	2012-05-07	nkolnda	ce1	C148	2			0	0	0	0
2012a	C	2012-05-07	nkolnda	cp	C149	2			0	0	0	0
2012a	C	2012-05-07	nkolnda	cp	C150	0			0	0	0	0
2012a	C	2012-05-07	nkolnda	cp	C151	0		PM+	1	0	0	0
2012a	C	2012-05-07	nkolnda	cp	C152	2			0	0	0	0
2012a	C	2012-05-07	nkolnda	cp	C153	2	2/3T		0	0	0	1
2012a	C	2012-05-07	nkolnda	cp	C154	1			0	0	0	0
2012a	C	2012-05-07	nkolnda	cp	C155	3			0	0	0	0
2012a	C	2012-05-07	nkolnda	cp	C156	1			0	0	0	0
2012a	C	2012-05-07	nkolnda	cp	C157	2			0	0	0	0
2012a	C	2012-05-07	nkolnda	cp	C158	1			0	0	0	0
2012a	C	2012-05-07	nkolnda	cp	C159	0			0	0	0	0
2012a	C	2012-05-07	nkolnda	cp	C160	2			0	0	0	0
2012a	C	2012-05-07	nkolnda	cp	C161	0			0	0	0	0
2012a	C	2012-05-07	nkolnda	cp	C162	3			0	0	0	0
2012a	C	2012-05-07	nkolnda	cp	C163	0			0	0	0	0
2012a	C	2012-05-07	nkolnda	cp	C164	2			0	0	0	0
2012a	C	2012-05-07	nkolnda	cp	C165	2			0	0	0	0
2012a	C	2012-05-07	nkolnda	cp	C166	2			0	0	0	0
2012a	C	2012-05-07	nkolnda	cp	C167	1			0	0	0	0
2012a	C	2012-05-07	nkolnda	cp	C170	0			0	0	0	0
2012a	C	2012-05-07	nkolnda	cp	C171	4	1/4T		0	0	0	1
2012a	C	2012-05-07	nkolnda	cp	C172	2			0	0	0	0
2012a	C	2012-05-07	nkolnda	cp	C173	2			0	0	0	0
2012a	C	2012-05-07	nkolnda	cp	C174	0			0	0	0	0
2012a	C	2012-05-07	nkolnda	cp	C176	0			0	0	0	0
2012a	C	2012-05-07	nkolnda	cp	C177	1			0	0	0	0
2012a	C	2012-05-07	nkolnda	cp	C178	1			0	0	0	0
2012a	C	2012-05-07	nkolnda	cp	C179	0			0	0	0	0
2012a	C	2012-05-07	nkolnda	cp	C180	3			0	0	0	0
2012a	C	2012-05-07	nkolnda	cp	C181	3			0	0	0	0
2012a	C	2012-05-07	nkolnda	cp	C183	2			0	0	0	0
2012a	C	2012-05-07	nkolnda	cp	C184	3			0	0	0	0
2012a	C	2012-05-07	nkolnda	cp	C185	3			0	0	0	0
2012a	C	2012-05-07	nkolnda	cp	C186	1			0	0	0	0
2012a	C	2012-05-07	nkolnda	cp	C187	3			0	0	0	0
2012a	C	2012-05-07	nkolnda	cp	C188	0			0	0	0	0
2012a	C	2012-05-07	nkolnda	cp	C189	1			0	0	0	0
2012a	C	2012-05-14	nkilzok	cm2	C223	0			0	0	0	0
2012a	C	2012-05-14	nkilzok	cm2	C224	0			0	0	0	0
2012a	C	2012-05-14	nkilzok	cm2	C225	0			0	0	0	0
2012a	C	2012-05-14	nkilzok	cm2	C226	0			0	0	0	0
2012a	C	2012-05-14	nkilzok	cm2	C227	0			0	0	0	0
2012a	C	2012-05-14	nkilzok	cm2	C228	1			0	0	0	0
2012a	C	2012-05-14	nkilzok	cm2	C229	3			0	0	0	0
2012a	C	2012-05-14	nkilzok	cm2	C230	4			0	0	0	0
2012a	C	2012-05-14	nkilzok	cm2	C231	0			0	0	0	0
2012a	C	2012-05-14	nkilzok	cm2	C232	0			0	0	0	0
2012a	C	2012-05-14	nkilzok	cm2	C233	3	1/3T		0	0	0	1
2012a	C	2012-05-14	nkilzok	cm2	C234	0			0	0	0	0
2012a	C	2012-05-14	nkilzok	cm2	C235	0			0	0	0	0
2012a	C	2012-05-14	nkilzok	cm2	C236	0			0	0	0	0
2012a	C	2012-05-14	nkilzok	cm2	C237	2			0	0	0	0
2012a	D	2012-04-23	ekali II	ce2	D1	0			0	0	0	0
2012a	D	2012-04-23	ekali II	ce2	D2	2			0	0	0	0
2012a	D	2012-04-23	ekali II	ce2	D3	0			0	0	0	0
2012a	D	2012-04-23	ekali II	ce2	D4	0			0	0	0	0
2012a	D	2012-04-23	ekali II	ce2	D5	0			0	0	0	0
2012a	D	2012-04-23	ekali II	ce2	D6	1			0	0	0	0
2012a	D	2012-04-23	ekali II	ce2	D7	0			0	0	0	0
2012a	D	2012-04-23	ekali II	ce2	D8	0			0	0	0	0
2012a	D	2012-04-23	ekali II	ce2	D9	0			0	0	0	0
2012a	D	2012-04-23	ekali II	ce2	D10	0			0	0	0	0
2012a	D	2012-04-23	ekali II	ce2	D11	0			0	0	0	0
2012a	D	2012-04-23	ekali II	ce2	D12	3			0	0	0	0
2012a	D	2012-04-23	ekali II	ce2	D13	0			0	0	0	0
2012a	D	2012-04-23	ekali II	ce2	D14	0			0	0	0	0
2012a	D	2012-04-23	ekali II	ce2	D15	0			0	0	0	0
2012a	D	2012-04-23	ekali II	ce2	D16	0	1/4T		0	0	0	1
2012a	D	2012-04-23	ekali II	ce2	D17	0			0	0	0	0
2012a	D	2012-04-23	ekali II	ce2	D18	1			0	0	0	0
2012a	D	2012-04-23	ekali II	ce2	D19	0			0	0	0	0
2012a	D	2012-04-23	ekali II	ce2	D20	0			0	0	0	0
2012a	D	2012-04-23	ekali II	ce2	D21	3			0	0	0	0
2012a	D	2012-04-23	ekali II	ce2	D22	1			0	0	0	0
2012a	D	2012-04-23	ekali II	ce2	D23	0			0	0	0	0
2012a	D	2012-04-23	ekali II	ce2	D24	0			0	0	0	0
2012a	D	2012-04-23	ekali II	ce2	D25	0			0	0	0	0
2012a	D	2012-04-23	ekali II	ce2	D26	0			0	0	0	0
2012a	D	2012-04-23	ekali II	ce2	D27	0			0	0	0	0
2012a	D	2012-04-23	ekali II	ce2	D28	0			0	0	0	0
2012a	D	2012-04-23	ekali II	ce2	D29	0		PM+	1	0	0	0
2012a	D	2012-04-23	ekali II	ce2	D30	0			0	0	0	0
2012a	D	2012-04-23	ekali II	ce2	D31	0	2/4T		0	0	0	1
2012a	D	2012-04-23	ekali II	ce2	D32	0			0	0	0	0
2012a	D	2012-04-23	ekali II	ce2	D33	3			0	0	0	0
2012a	D	2012-04-23	ekali II	ce2	D34	0			0	0	0	0
2012a	D	2012-04-23	ekali II	ce2	D35	0			0	0	0	0
2012a	D	2012-04-23	ekali II	ce2	D36	0		PM+	1	0	0	0
2012a	D	2012-04-23	ekali II	ce2	D37	0			0	0	0	0
2012a	D	2012-04-23	ekali II	ce2	D38	1			0	0	0	0
2012a	D	2012-04-23	ekali II	ce2	D39	0			0	0	0	0
2012a	D	2012-04-23	ekali II	ce2	D40	3			0	0	0	0
2012a	D	2012-04-23	ekali II	ce2	D41	3			0	0	0	0
2012a	D	2012-04-23	ekali II	ce2	D42	2			0	0	0	0
2012a	D	2012-04-23	ekali II	ce2	D43	0			0	0	0	0
2012a	D	2012-04-23	ekali II	ce2	D44	0			0	0	0	0
2012a	D	2012-04-23	ekali II	ce2	D45	2			0	0	0	0
2012a	D	2012-04-23	ekali II	ce2	D46	3		PM+	1	0	0	0
2012a	D	2012-04-23	ekali II	ce2	D47	3			0	0	0	0
2012a	D	2012-04-23	ekali II	ce2	D48	0			0	0	0	0
2012a	D	2012-04-23	ekali II	ce2	D49	1		PM+	1	0	0	0
2012a	D	2012-04-23	ekali II	ce2	D50	2			0	0	0	0
2012a	D	2012-04-23	ekali II	ce2	D51	0			0	0	0	0
2012a	D	2012-04-23	ekali II	ce2	D52	0			0	0	0	0
2012a	D	2012-04-23	ekali II	ce2	D53	0			0	0	0	0
2012a	D	2012-04-23	ekali II	ce2	D54	0			0	0	0	0
2012a	D	2012-04-23	ekali II	ce2	D55	0			0	0	0	0
2012a	D	2012-04-23	ekali II	ce2	D56	2			0	0	0	0
2012a	D	2012-04-23	ekali II	ce2	D57	0			0	0	0	0
2012a	D	2012-04-23	ekali II	ce2	D58	1			0	0	0	0
2012a	D	2012-04-23	ekali II	sil	D75	1		PM++	2	0	0	0
2012a	D	2012-04-23	ekali II	sil	D76	0			0	0	0	0
2012a	D	2012-04-23	ekali II	sil	D77	2			0	0	0	0
2012a	D	2012-04-23	ekali II	sil	D78	0			0	0	0	0
2012a	D	2012-04-23	ekali II	sil	D79	0			0	0	0	0
2012a	D	2012-04-23	ekali II	sil	D80	0			0	0	0	0
2012a	D	2012-04-23	ekali II	sil	D81	0			0	0	0	0
2012a	D	2012-04-23	ekali II	sil	D82	0			0	0	0	0
2012a	D	2012-04-23	ekali II	sil	D83	0			0	0	0	0
2012a	D	2012-04-23	ekali II	sil	D84	0			0	0	0	0
2012a	D	2012-04-23	ekali II	sil	D85	0			0	0	0	0
2012a	D	2012-04-23	ekali II	sil	D86	0			0	0	0	0
2012a	D	2012-04-23	ekali II	sil	D87	2			0	0	0	0
2012a	D	2012-04-23	ekali II	sil	D88	2			0	0	0	0
2012a	D	2012-04-23	ekali II	sil	D89	1			0	0	0	0
2012a	D	2012-04-23	ekali II	sil	D90	1			0	0	0	0
2012a	D	2012-04-23	ekali II	sil	D92	0			0	0	0	0
2012a	D	2012-04-23	ekali II	sil	D93	0			0	0	0	0
2012a	D	2012-04-23	ekali II	sil	D94	1	1/4T		0	0	0	1
2012a	D	2012-04-23	ekali II	sil	D95	0			0	0	0	0
2012a	D	2012-04-23	ekali II	sil	D96	1			0	0	0	0
2012a	D	2012-04-23	ekali II	sil	D97	0			0	0	0	0
2012a	D	2012-04-23	ekali II	sil	D98	0			0	0	0	0
2012a	D	2012-04-23	ekali II	sil	D99	1		PM+	1	0	0	0
2012a	D	2012-04-23	ekali II	sil	D100	3			0	0	0	0
2012a	D	2012-04-23	ekali II	sil	D101	1			0	0	0	0
2012a	D	2012-04-23	ekali II	sil	D104	3			0	0	0	0
2012a	D	2012-04-23	ekali II	sil	D105	0		PM++	2	0	0	0
2012a	D	2012-04-23	ekali II	sil	D106	2			0	0	0	0
2012a	D	2012-04-23	ekali II	sil	D108	2			0	0	0	0
2012a	D	2012-04-23	ekali II	sil	D109	1			0	0	0	0
2012a	D	2012-04-23	ekali II	sil	D110	0			0	0	0	0
2012a	D	2012-04-23	ekali II	sil	D111	1			0	0	0	0
2012a	D	2012-04-23	ekali II	sil	D112	1			0	0	0	0
2012a	D	2012-04-23	ekali II	sil	D113	2		PM++	2	0	0	0
2012a	D	2012-04-23	ekali II	sil	D114	0			0	0	0	0
2012a	D	2012-04-23	ekali II	sil	D116	0			0	0	0	0
2012a	D	2012-04-23	ekali II	sil	D117	1			0	0	0	0
2012a	D	2012-04-23	ekali II	sil	D118	0			0	0	0	0
2012a	D	2012-04-23	ekali II	sil	D119	0			0	0	0	0
2012a	D	2012-04-23	ekali II	sil	D120	0			0	0	0	0
2012a	D	2012-04-23	ekali II	sil	D121	0	1/4T		0	0	0	1
2012a	D	2012-04-23	ekali II	sil	D122	1			0	0	0	0
2012a	D	2012-04-23	ekali II	sil	D123	0			0	0	0	0
2012a	D	2012-04-23	ekali II	sil	D124	0			0	0	0	0
2012a	D	2012-04-23	ekali II	sil	D125	0			0	0	0	0
2012a	D	2012-04-23	ekali II	sil	D127	0			0	0	0	0
2012a	D	2012-04-23	ekali II	sil	D128	0			0	0	0	0
2012a	D	2012-04-23	ekali II	sil	D129	0			0	0	0	0
2012a	D	2012-04-23	ekali II	sil	D130	0			0	0	0	0
2012a	D	2012-04-23	ekali II	sil	D131	1			0	0	0	0
2012a	D	2012-04-23	ekali II	sil	D132	3			0	0	0	0
2012a	D	2012-04-23	ekali II	sil	D134	1			0	0	0	0
2012a	D	2012-04-23	ekali II	sil	D135	0			0	0	0	0
2012a	D	2012-04-23	ekali II	sil	D136	3			0	0	0	0
2012a	D	2012-04-23	ekali II	sil	D137	2	1/3T		0	0	0	1
2012a	D	2012-04-23	ekali II	sil	D138	0			0	0	0	0
2012a	D	2012-05-07	nkolnda	sil	D152	2			0	0	0	0
2012a	D	2012-05-07	nkolnda	sil	D153	2			0	0	0	0
2012a	D	2012-05-07	nkolnda	sil	D154	1	1/3T		0	0	0	1
2012a	D	2012-05-07	nkolnda	sil	D155	0			0	0	0	0
2012a	D	2012-05-07	nkolnda	sil	D157	0			0	0	0	0
2012a	D	2012-05-07	nkolnda	sil	D158	0			0	0	0	0
2012a	D	2012-05-07	nkolnda	sil	D159	3			0	0	0	0
2012a	D	2012-05-07	nkolnda	sil	D160	0			0	0	0	0
2012a	D	2012-05-07	nkolnda	sil	D161	1	1/3T		0	0	0	1
2012a	D	2012-05-07	nkolnda	sil	D162	4			0	0	0	0
2012a	D	2012-05-07	nkolnda	sil	D164	0			0	0	0	0
2012a	D	2012-05-07	nkolnda	sil	D165	0			0	0	0	0
2012a	D	2012-05-07	nkolnda	sil	D166	0			0	0	0	0
2012a	D	2012-05-07	nkolnda	sil	D168	3	1/3T		0	0	0	1
2012a	D	2012-05-07	nkolnda	sil	D169	3			0	0	0	0
2012a	D	2012-05-07	nkolnda	sil	D171	2	1/3T		0	0	0	1
2012a	D	2012-05-07	nkolnda	sil	D172	2			0	0	0	0
2012a	D	2012-05-07	nkolnda	sil	D173	0			0	0	0	0
2012a	D	2012-05-07	nkolnda	sil	D176	2			0	0	0	0
2012a	D	2012-05-07	nkolnda	sil	D178	1			0	0	0	0
2012a	D	2012-05-07	nkolnda	sil	D180	0			0	0	0	0
2012a	D	2012-05-07	nkolnda	sil	D182	2			0	0	0	0
2012a	D	2012-05-07	nkolnda	sil	D183	1			0	0	0	0
2012a	D	2012-05-07	nkolnda	sil	D184	4	4/2T		0	0	0	1
2012a	D	2012-05-07	nkolnda	sil	D185	3			0	0	0	0
2012a	D	2012-05-07	nkolnda	sil	D187	2			0	0	0	0
2012a	D	2012-05-07	nkolnda	sil	D189	3			0	0	0	0
2012a	D	2012-05-07	nkolnda	sil	D190	1	1/3T		0	0	0	1
2012a	D	2012-05-07	nkolnda	sil	D192	0			0	0	0	0
2012a	D	2012-05-07	nkolnda	sil	D193	4			0	0	0	0
2012a	D	2012-05-07	nkolnda	sil	D194	0			0	0	0	0
2012a	D	2012-05-07	nkolnda	sil	D199	0			0	0	0	0
2012a	D	2012-05-07	nkolnda	sil	D200	0			0	0	0	0
2012a	D	2012-05-07	nkolnda	sil	D202	1			0	0	0	0
2012a	D	2012-05-07	nkolnda	sil	D203	1			0	0	0	0
2012a	D	2012-05-07	nkolnda	sil	D205	0		PM+++	3	0	0	0
2012a	D	2012-05-07	nkolnda	sil	D207	1			0	0	0	0
2012a	D	2012-05-07	nkolnda	sil	D208	3			0	0	0	0
2012a	D	2012-05-07	nkolnda	sil	D211	0			0	0	0	0
2012a	D	2012-05-07	nkolnda	sil	D212	0			0	0	0	0
2012a	D	2012-05-07	nkolnda	sil	D213	0			0	0	0	0
2012a	D	2012-05-07	nkolnda	sil	D214	2			0	0	0	0
2012a	D	2012-05-14	nkilzok	ce1	D223	0			0	0	0	0
2012a	D	2012-05-14	nkilzok	ce1	D224	0			0	0	0	0
2012a	D	2012-05-14	nkilzok	ce1	D226	0			0	0	0	0
2012a	D	2012-05-14	nkilzok	ce1	D227	1			0	0	0	0
2012a	D	2012-05-14	nkilzok	ce1	D228	0			0	0	0	0
2012a	D	2012-05-14	nkilzok	ce1	D229	0			0	0	0	0
2012a	D	2012-05-14	nkilzok	ce1	D230	1			0	0	0	0
2012a	D	2012-05-14	nkilzok	ce1	D231	2			0	0	0	0
2012a	D	2012-05-14	nkilzok	ce1	D232	0			0	0	0	0
2012a	D	2012-05-14	nkilzok	ce1	D233	0			0	0	0	0
2012a	D	2012-05-14	nkilzok	ce1	D234	0	1/4T		0	0	0	1
2012a	D	2012-05-14	nkilzok	ce1	D235	0			0	0	0	0
2012a	D	2012-05-14	nkilzok	ce1	D236	0			0	0	0	0
2012a	D	2012-05-14	nkilzok	ce1	D237	1			0	0	0	0
2012a	D	2012-05-14	nkilzok	ce1	D238	0			0	0	0	0
2012a	D	2012-05-14	nkilzok	ce1	D239	0			0	0	0	0
2012a	D	2012-05-14	nkilzok	ce1	D240	1		PM+++	3	0	0	0
2012a	D	2012-05-14	nkilzok	ce1	D241	0			0	0	0	0
2012a	D	2012-05-14	nkilzok	ce1	D242	0			0	0	0	0
2012a	D	2012-05-14	nkilzok	ce1	D243	2			0	0	0	0
2012a	D	2012-05-14	nkilzok	ce1	D244	0			0	0	0	0
2012a	D	2012-05-14	nkilzok	ce1	D245	2			0	0	0	0
2012a	D	2012-05-14	nkilzok	ce1	D246	1	5/2T		0	0	0	1
2012a	D	2012-05-14	nkilzok	ce1	D247	0			0	0	0	0
2012a	D	2012-05-14	nkilzok	ce1	D248	0			0	0	0	0
2012a	D	2012-05-14	nkilzok	ce1	D249	0			0	0	0	0
2012a	D	2012-05-14	nkilzok	ce1	D250	1			0	0	0	0
2012a	D	2012-05-14	nkilzok	ce1	D251	2	3/3T		0	0	0	1
2012a	D	2012-05-14	nkilzok	ce1	D252	2			0	0	0	0
2012a	D	2012-05-14	nkilzok	ce1	D253	0			0	0	0	0
2012a	D	2012-05-14	nkilzok	ce1	D254	0			0	0	0	0
2012a	D	2012-05-14	nkilzok	cm1	D260	1			0	0	0	0
2012a	D	2012-05-14	nkilzok	cm1	D261	2			0	0	0	0
2012a	D	2012-05-14	nkilzok	cm1	D262	0			0	0	0	0
2012a	D	2012-05-14	nkilzok	cm1	D263	0			0	0	0	0
2012a	D	2012-05-14	nkilzok	cm1	D264	0			0	0	0	0
2012a	D	2012-05-14	nkilzok	cm1	D266	0			0	0	0	0
2012a	D	2012-05-14	nkilzok	cm1	D267	0			0	0	0	0
2012a	D	2012-05-14	nkilzok	cm1	D268	0			0	0	0	0
2012a	D	2012-05-14	nkilzok	cm1	D269	0			0	0	0	0
2012b	A	2012-10-22	ekali II	cm2	A1	0			0	0	0	0
2012b	A	2012-10-22	ekali II	cm2	A2	1			0	0	0	0
2012b	A	2012-10-22	ekali II	cm2	A3	0			0	0	0	0
2012b	A	2012-10-22	ekali II	cm2	A4	2			0	0	0	0
2012b	A	2012-10-22	ekali II	cm2	A5	0			0	0	0	0
2012b	A	2012-10-22	ekali II	cm2	A6	2		PM+	1	0	0	0
2012b	A	2012-10-22	ekali II	cm2	A7	0			0	0	0	0
2012b	A	2012-10-22	ekali II	cm2	A8	0			0	0	0	0
2012b	A	2012-10-22	ekali II	cm2	A9	0			0	0	0	0
2012b	A	2012-10-22	ekali II	cm2	A10	0			0	0	0	0
2012b	A	2012-10-22	ekali II	cm2	A11	0			0	0	0	0
2012b	A	2012-10-22	ekali II	cm2	A12	0			0	0	0	0
2012b	A	2012-10-22	ekali II	cm2	A13	0			0	0	0	0
2012b	A	2012-10-22	ekali II	cm2	A14	0			0	0	0	0
2012b	A	2012-10-22	ekali II	cm2	A15	0			0	0	0	0
2012b	A	2012-10-22	ekali II	cm2	A16	0			0	0	0	0
2012b	A	2012-10-22	ekali II	cm2	A17	0			0	0	0	0
2012b	A	2012-10-22	ekali II	cm2	A18	0			0	0	0	0
2012b	A	2012-10-22	ekali II	cm2	A19	0			0	0	0	0
2012b	A	2012-10-22	ekali II	cm2	A20	0			0	0	0	0
2012b	A	2012-10-22	ekali II	cm2	A21	0			0	0	0	0
2012b	A	2012-10-22	ekali II	cm2	A22	0			0	0	0	0
2012b	A	2012-10-22	ekali II	cm2	A23	1			0	0	0	0
2012b	A	2012-10-22	ekali II	cm2	A24	1			0	0	0	0
2012b	A	2012-10-22	ekali II	cm2	A25	0			0	0	0	0
2012b	A	2012-10-22	ekali II	cm2	A26	0			0	0	0	0
2012b	A	2012-10-22	ekali II	cm2	A27	0			0	0	0	0
2012b	A	2012-10-22	ekali II	cm2	A28	0			0	0	0	0
2012b	A	2012-10-22	ekali II	cm2	A29	2			0	0	0	0
2012b	A	2012-10-22	ekali II	cm2	A30	0			0	0	0	0
2012b	A	2012-10-22	ekali II	cm2	A31	0			0	0	0	0
2012b	A	2012-10-22	ekali II	cm2	A32	3			0	0	0	0
2012b	A	2012-10-22	ekali II	cm2	A33	1			0	0	0	0
2012b	A	2012-10-22	ekali II	cm2	A34	0			0	0	0	0
2012b	A	2012-10-22	ekali II	cm2	A35	1			0	0	0	0
2012b	A	2012-10-22	ekali II	cm2	A36	2			0	0	0	0
2012b	A	2012-10-22	ekali II	cm2	A37	0			0	0	0	0
2012b	A	2012-10-22	ekali II	ce1	A38	1			0	0	0	0
2012b	A	2012-10-22	ekali II	ce1	A39	3			0	0	0	0
2012b	A	2012-10-22	ekali II	ce1	A40	2			0	0	0	0
2012b	A	2012-10-22	ekali II	ce1	A41	4			0	0	0	0
2012b	A	2012-10-22	ekali II	ce1	A42	3			0	0	0	0
2012b	A	2012-10-22	ekali II	ce1	A43	1			0	0	0	0
2012b	A	2012-10-22	ekali II	ce1	A44	0			0	0	0	0
2012b	A	2012-10-22	ekali II	ce1	A45	0			0	0	0	0
2012b	A	2012-10-22	ekali II	ce1	A46	0			0	0	0	0
2012b	A	2012-10-22	ekali II	ce1	A47	2			0	0	0	0
2012b	A	2012-10-22	ekali II	ce1	A48	0			0	0	0	0
2012b	A	2012-10-22	ekali II	ce1	A49	3			0	0	0	0
2012b	A	2012-10-22	ekali II	ce1	A50	0			0	0	0	0
2012b	A	2012-10-22	ekali II	ce1	A51	0			0	0	0	0
2012b	A	2012-10-22	ekali II	ce1	A52	0			0	0	0	0
2012b	A	2012-10-22	ekali II	ce1	A53	0			0	0	0	0
2012b	A	2012-10-22	ekali II	ce1	A54	0			0	0	0	0
2012b	A	2012-10-22	ekali II	ce1	A55	0			0	0	0	0
2012b	A	2012-10-22	ekali II	ce1	A56	2			0	0	0	0
2012b	A	2012-10-22	ekali II	ce1	A57	0			0	0	0	0
2012b	A	2012-10-22	ekali II	ce1	A59	0			0	0	0	0
2012b	A	2012-10-22	ekali II	ce1	A60	0			0	0	0	0
2012b	A	2012-10-22	ekali II	ce1	A61	0			0	0	0	0
2012b	A	2012-10-22	ekali II	ce1	A62	0			0	0	0	0
2012b	A	2012-10-22	ekali II	ce1	A63	0			0	0	0	0
2012b	A	2012-10-22	ekali II	ce1	A64	3			0	0	0	0
2012b	A	2012-10-22	ekali II	ce1	A65	0			0	0	0	0
2012b	A	2012-10-22	ekali II	ce1	A66	2			0	0	0	0
2012b	A	2012-10-22	ekali II	ce1	A67	0			0	0	0	0
2012b	A	2012-10-22	ekali II	ce1	A68	1		PM+	1	0	0	0
2012b	A	2012-10-22	ekali II	ce1	A69	0			0	0	0	0
2012b	A	2012-10-22	ekali II	ce1	A70	0			0	0	0	0
2012b	A	2012-10-22	ekali II	ce1	A71	0			0	0	0	0
2012b	A	2012-10-22	ekali II	ce1	A72	1			0	0	0	0
2012b	A	2012-10-22	ekali II	ce1	A73	0			0	0	0	0
2012b	A	2012-10-22	ekali II	ce1	A74	2			0	0	0	0
2012b	A	2012-10-22	ekali II	ce1	A75	0			0	0	0	0
2012b	A	2012-10-22	ekali II	ce1	A76	0			0	0	0	0
2012b	A	2012-10-22	ekali II	ce1	A77	0			0	0	0	0
2012b	A	2012-10-22	ekali II	ce1	A78	1			0	0	0	0
2012b	A	2012-10-22	ekali II	ce1	A79	3		PM+	1	0	0	0
2012b	A	2012-10-22	ekali II	ce1	A80	0			0	0	0	0
2012b	A	2012-10-22	ekali II	ce1	A81	0			0	0	0	0
2012b	A	2012-10-22	ekali II	ce1	A82	0			0	0	0	0
2012b	A	2012-10-22	ekali II	ce1	A83	2			0	0	0	0
2012b	A	2012-10-22	ekali II	ce1	A84	0			0	0	0	0
2012b	A	2012-10-22	ekali II	ce1	A85	0			0	0	0	0
2012b	A	2012-10-22	ekali II	ce1	A86	0			0	0	0	0
2012b	A	2012-10-22	ekali II	ce1	A87	0			0	0	0	0
2012b	A	2012-10-22	ekali II	ce1	A88	0			0	0	0	0
2012b	A	2012-10-22	ekali II	ce1	A89	0			0	0	0	0
2012b	A	2012-10-22	ekali II	ce1	A90	1			0	0	0	0
2012b	A	2012-10-22	ekali II	ce1	A91	0			0	0	0	0
2012b	A	2012-10-22	ekali II	ce1	A92	0			0	0	0	0
2012b	A	2012-10-22	ekali II	ce1	A93	0			0	0	0	0
2012b	A	2012-10-22	ekali II	ce1	A95	0			0	0	0	0
2012b	A	2012-10-22	ekali II	ce1	A96	0			0	0	0	0
2012b	A	2012-10-22	ekali II	ce1	A97	0			0	0	0	0
2012b	A	2012-10-22	ekali II	ce1	A98	0			0	0	0	0
2012b	A	2012-10-22	ekali II	ce1	A99	0			0	0	0	0
2012b	A	2012-10-22	ekali II	ce1	A100	2			0	0	0	0
2012b	A	2012-10-22	ekali II	ce1	A101	0			0	0	0	0
2012b	A	2012-10-22	ekali II	ce1	A102	0			0	0	0	0
2012b	A	2012-10-22	ekali II	ce1	A103	0			0	0	0	0
2012b	A	2012-10-22	ekali II	ce1	A104	0			0	0	0	0
2012b	A	2012-10-22	ekali II	ce1	A105	0			0	0	0	0
2012b	A	2012-10-22	ekali II	ce1	A106	0			0	0	0	0
2012b	A	2012-10-22	ekali II	ce1	A107	0			0	0	0	0
2012b	A	2012-10-29	koumou I	cm1cm2	A112	0			0	0	0	0
2012b	A	2012-10-29	koumou I	cm1cm2	A113	0			0	0	0	0
2012b	A	2012-10-29	koumou I	cm1cm2	A114	0			0	0	0	0
2012b	A	2012-10-29	koumou I	cm1cm2	A115	2			0	0	0	0
2012b	A	2012-10-29	koumou I	cm1cm2	A116	0			0	0	0	0
2012b	A	2012-10-29	koumou I	cm1cm2	A117	1			0	0	0	0
2012b	A	2012-10-29	koumou I	cm1cm2	A118	0			0	0	0	0
2012b	A	2012-10-29	koumou I	cm1cm2	A119	0			0	0	0	0
2012b	A	2012-10-29	koumou I	cm1cm2	A120	0			0	0	0	0
2012b	A	2012-10-29	koumou I	cm1cm2	A121	0			0	0	0	0
2012b	A	2012-10-29	koumou I	cm1cm2	A122	0			0	0	0	0
2012b	A	2012-10-29	koumou I	cm1cm2	A123	0			0	0	0	0
2012b	A	2012-10-29	koumou I	cm1cm2	A124	0			0	0	0	0
2012b	A	2012-10-29	koumou I	cm1cm2	A125	1			0	0	0	0
2012b	A	2012-10-29	koumou I	cm1cm2	A126	0			0	0	0	0
2012b	A	2012-10-29	koumou I	cm1cm2	A127	0			0	0	0	0
2012b	A	2012-10-29	koumou I	cm1cm2	A128	0			0	0	0	0
2012b	A	2012-10-29	koumou I	cm1cm2	A129	0			0	0	0	0
2012b	A	2012-10-29	koumou I	cm1cm2	A130	0			0	0	0	0
2012b	A	2012-10-29	koumou I	cm1cm2	A131	1			0	0	0	0
2012b	A	2012-10-29	koumou I	cm1cm2	A132	0			0	0	0	0
2012b	A	2012-10-29	koumou I	cm1cm2	A133	0			0	0	0	0
2012b	A	2012-10-29	koumou I	cm1cm2	A134	0			0	0	0	0
2012b	A	2012-10-29	koumou I	cm1cm2	A135	0			0	0	0	0
2012b	A	2012-10-29	koumou I	cm1cm2	A136	0			0	0	0	0
2012b	A	2012-10-29	koumou I	cm1cm2	A137	1			0	0	0	0
2012b	A	2012-10-29	koumou I	cm1cm2	A138	2			0	0	0	0
2012b	A	2012-10-29	koumou I	cm1cm2	A139	0			0	0	0	0
2012b	A	2012-10-29	koumou I	cm1cm2	A140	0			0	0	0	0
2012b	C	2012-10-29	koumou I	silcp	C66	0			0	0	0	0
2012b	C	2012-10-29	koumou I	silcp	C67	0			0	0	0	0
2012b	C	2012-10-29	koumou I	silcp	C68	3	4/2T		0	0	0	1
2012b	C	2012-10-29	koumou I	silcp	C69	0			0	0	0	0
2012b	C	2012-10-29	koumou I	silcp	C70	1	1/2T		0	0	0	1
2012b	C	2012-10-29	koumou I	silcp	C71	3		PM+	1	0	0	0
2012b	C	2012-10-29	koumou I	silcp	C72	0			0	0	0	0
2012b	C	2012-10-29	koumou I	silcp	C73	0			0	0	0	0
2012b	C	2012-10-29	koumou I	silcp	C74	0			0	0	0	0
2012b	C	2012-10-29	koumou I	silcp	C75	0			0	0	0	0
2012b	C	2012-10-29	koumou I	silcp	C76	2			0	0	0	0
2012b	C	2012-10-29	koumou I	silcp	C77	1			0	0	0	0
2012b	C	2012-10-29	koumou I	silcp	C78	0			0	0	0	0
2012b	C	2012-10-29	koumou I	silcp	C79	0	2/3T		0	0	0	1
2012b	C	2012-10-29	koumou I	silcp	C80	1			0	0	0	0
2012b	C	2012-10-29	koumou I	silcp	C81	0			0	0	0	0
2012b	C	2012-10-29	koumou I	silcp	C82	1			0	0	0	0
2012b	C	2012-10-29	koumou I	silcp	C83	0			0	0	0	0
2012b	C	2012-10-29	koumou I	silcp	C85	0			0	0	0	0
2012b	C	2012-10-29	koumou I	silcp	C86	0			0	0	0	0
2012b	C	2012-10-29	koumou I	silcp	C87	0			0	0	0	0
2012b	C	2012-10-29	koumou I	silcp	C88	0			0	0	0	0
2012b	C	2012-10-29	koumou I	silcp	C89	3			0	0	0	0
2012b	C	2012-10-29	koumou I	silcp	C90	0			0	0	0	0
2012b	C	2012-10-29	koumou I	silcp	C91	0			0	0	0	0
2012b	C	2012-10-29	koumou I	silcp	C92	3		PM+	1	0	0	0
[truncated: 12,985 more rows]

## Sheet: debut-2013
annee	book	date	ecole	classe	code	pf	gto	remarque	Prev-Pf	Prev-pm	Prev-po	Prev-mf	Prev-gto	inf	co-inf	nb-inf
2013a	D	2013-05-06	nkolnda	cp	D85	3		PM+++	1	1	0	0	0	PfPm		2
2013a	B	2013-05-13	nklzok	sil	B329	4		PM++	1	1	0	0	0	PfPm		2
2013a	A	2013-05-06	nkolnda	ce1	A228	3		PM++	1	1	0	0	0	PfPm		2
2013a	D	2013-05-06	nkolnda	cp	D115	3		PM++	1	1	0	0	0	PfPm		2
2013a	A	2013-05-06	nkolnda	ce2	A212	2	1/3T	PM++	1	1	0	0	1	PfPm		2
2013a	C	2013-05-06	nkolnda	cm2	C75	1		PM++	1	1	0	0	0	PfPm		2
2013a	A	2013-04-15	koumou	cm1cm2	A25	3		PM+	1	1	0	0	0	PfPm		2
2013a	A	2013-05-06	nkolnda	ce1	A238	2	2/3T	PM+	1	1	0	0	1	PfPm		2
2013a	A	2013-05-13	nklzok	cm1	A305	2	3/3T	PM+	1	1	0	0	1	PfPm		2
2013a	B	2013-04-15	koumou	ce1ce2	B27	1		PM+	1	1	0	0	0	PfPm		2
2013a	B	2013-04-22	ekal	ce1	B171	1		PM+	1	1	0	0	0	PfPm		2
2013a	D	2013-04-22	ekal	sil	D53	1		PM+	1	1	0	0	0	PfPm		2
2013a	A	2013-04-22	ekal	cm2	A82	1		PO+	1	0	1	0	0	PfPo		2
2013a	B	2013-04-15	koumou	ce1ce2	B23	0		PM+++	0	1	0	0	0	Pm		1
2013a	A	2013-05-13	nklzok	cm1	A297	0		PM+	0	1	0	0	0	Pm		1
2013a	B	2013-04-15	koumou	sil	B54	0		PM+	0	1	0	0	0	Pm		1
2013a	B	2013-04-22	ekal	ce1	B155	0		PM+	0	1	0	0	0	Pm		1
2013a	A	2013-04-15	koumou	cp	A39	5			1	0	0	0	0	Pf		1
2013a	A	2013-04-22	ekal	cm2	A100	5			1	0	0	0	0	Pf		1
2013a	B	2013-04-15	koumou	sil	B48	5			1	0	0	0	0	Pf		1
2013a	B	2013-04-15	koumou	sil	B49	5			1	0	0	0	0	Pf		1
2013a	B	2013-04-15	koumou	sil	B52	5			1	0	0	0	0	Pf		1
2013a	B	2013-04-15	koumou	sil	B71	5			1	0	0	0	0	Pf		1
2013a	B	2013-04-22	ekal	cm1	B76	5			1	0	0	0	0	Pf		1
2013a	B	2013-04-22	ekal	ce1	B165	5			1	0	0	0	0	Pf		1
2013a	B	2013-05-06	nkolnda	sil	B249	5			1	0	0	0	0	Pf		1
2013a	B	2013-05-13	nklzok	sil	B310	5			1	0	0	0	0	Pf		1
2013a	B	2013-05-13	nklzok	sil	B331	5			1	0	0	0	0	Pf		1
2013a	C	2013-04-22	ekal	cp	C23	5			1	0	0	0	0	Pf		1
2013a	D	2013-04-22	ekal	sil	D22	5			1	0	0	0	0	Pf		1
2013a	D	2013-04-22	ekal	sil	D33	5			1	0	0	0	0	Pf		1
2013a	A	2013-04-22	ekal	cm2	A78	4			1	0	0	0	0	Pf		1
2013a	A	2013-04-22	ekal	cm2	A90	4			1	0	0	0	0	Pf		1
2013a	A	2013-04-22	ekal	cm2	A99	4		MF	1	0	0	1	0	Pf		1
2013a	A	2013-04-22	ekal	ce2	A127	4		MF	1	0	0	1	0	Pf		1
2013a	A	2013-05-06	nkolnda	ce2	A188	4			1	0	0	0	0	Pf		1
2013a	A	2013-05-06	nkolnda	ce2	A208	4			1	0	0	0	0	Pf		1
2013a	A	2013-05-13	nklzok	ce1	A359	4			1	0	0	0	0	Pf		1
2013a	B	2013-04-15	koumou	sil	B43	4			1	0	0	0	0	Pf		1
2013a	B	2013-04-15	koumou	sil	B63	4			1	0	0	0	0	Pf		1
2013a	B	2013-04-22	ekal	cm1	B77	4			1	0	0	0	0	Pf		1
2013a	B	2013-04-22	ekal	ce1	B170	4			1	0	0	0	0	Pf		1
2013a	B	2013-04-22	ekal	ce1	B180	4			1	0	0	0	0	Pf		1
2013a	B	2013-04-22	ekal	ce1	B198	4			1	0	0	0	0	Pf		1
2013a	B	2013-04-22	ekal	ce1	B204	4			1	0	0	0	0	Pf		1
2013a	B	2013-05-06	nkolnda	sil	B261	4			1	0	0	0	0	Pf		1
2013a	B	2013-05-06	nkolnda	sil	B268	4			1	0	0	0	0	Pf		1
2013a	B	2013-05-13	nklzok	sil	B308	4			1	0	0	0	0	Pf		1
2013a	B	2013-05-13	nklzok	sil	B315	4		MF	1	0	0	1	0	Pf		1
2013a	B	2013-05-13	nklzok	sil	B322	4			1	0	0	0	0	Pf		1
2013a	B	2013-05-13	nklzok	sil	B330	4			1	0	0	0	0	Pf		1
2013a	C	2013-04-22	ekal	cp	C4	4			1	0	0	0	0	Pf		1
2013a	C	2013-04-22	ekal	cp	C18	4			1	0	0	0	0	Pf		1
2013a	C	2013-04-22	ekal	cp	C20	4			1	0	0	0	0	Pf		1
2013a	C	2013-04-22	ekal	cp	C26	4			1	0	0	0	0	Pf		1
2013a	C	2013-05-13	nklzok	cp	C177	4			1	0	0	0	0	Pf		1
2013a	D	2013-04-22	ekal	sil	D18	4			1	0	0	0	0	Pf		1
2013a	D	2013-04-22	ekal	sil	D34	4			1	0	0	0	0	Pf		1
2013a	D	2013-04-22	ekal	sil	D49	4			1	0	0	0	0	Pf		1
2013a	D	2013-04-22	ekal	sil	D59	4			1	0	0	0	0	Pf		1
2013a	D	2013-05-13	nklzok	ce2	D162	4			1	0	0	0	0	Pf		1
2013a	A	2013-04-15	koumou	cm1cm2	A4	3			1	0	0	0	0	Pf		1
2013a	A	2013-04-15	koumou	cm1cm2	A11	3			1	0	0	0	0	Pf		1
2013a	A	2013-04-15	koumou	cm1cm2	A13	3			1	0	0	0	0	Pf		1
2013a	A	2013-04-15	koumou	cm1cm2	A26	3			1	0	0	0	0	Pf		1
2013a	A	2013-04-15	koumou	cp	A41	3			1	0	0	0	0	Pf		1
2013a	A	2013-04-22	ekal	ce2	A137	3			1	0	0	0	0	Pf		1
2013a	A	2013-04-22	ekal	ce2	A145	3	5/2T		1	0	0	0	1	Pf		1
2013a	A	2013-04-22	ekal	ce2	A149	3			1	0	0	0	0	Pf		1
2013a	A	2013-04-22	ekal	ce2	A154	3			1	0	0	0	0	Pf		1
2013a	A	2013-05-06	nkolnda	ce2	A192	3			1	0	0	0	0	Pf		1
2013a	A	2013-05-06	nkolnda	ce2	A194	3			1	0	0	0	0	Pf		1
2013a	A	2013-05-06	nkolnda	ce2	A206	3			1	0	0	0	0	Pf		1
2013a	A	2013-05-06	nkolnda	ce2	A211	3			1	0	0	0	0	Pf		1
2013a	A	2013-05-06	nkolnda	ce2	A215	3			1	0	0	0	0	Pf		1
2013a	A	2013-05-06	nkolnda	ce2	A217	3			1	0	0	0	0	Pf		1
2013a	A	2013-05-06	nkolnda	ce1	A227	3			1	0	0	0	0	Pf		1
2013a	A	2013-05-06	nkolnda	ce1	A253	3	1/2T		1	0	0	0	1	Pf		1
2013a	A	2013-05-06	nkolnda	ce1	A260	3			1	0	0	0	0	Pf		1
2013a	A	2013-05-06	nkolnda	ce1	A261	3			1	0	0	0	0	Pf		1
2013a	A	2013-05-06	nkolnda	ce1	A263	3			1	0	0	0	0	Pf		1
2013a	A	2013-05-06	nkolnda	ce1	A265	3	3/2T		1	0	0	0	1	Pf		1
2013a	A	2013-05-06	nkolnda	ce1	A266	3			1	0	0	0	0	Pf		1
2013a	A	2013-05-06	nkolnda	ce1	A267	3	2/2T		1	0	0	0	1	Pf		1
2013a	A	2013-05-06	nkolnda	ce1	A268	3			1	0	0	0	0	Pf		1
2013a	A	2013-05-06	nkolnda	ce1	A270	3			1	0	0	0	0	Pf		1
2013a	A	2013-05-06	nkolnda	ce1	A273	3			1	0	0	0	0	Pf		1
2013a	A	2013-05-06	nkolnda	ce1	A274	3			1	0	0	0	0	Pf		1
2013a	A	2013-05-13	nklzok	cm1	A298	3			1	0	0	0	0	Pf		1
2013a	A	2013-05-13	nklzok	cm1	A312	3			1	0	0	0	0	Pf		1
2013a	A	2013-05-13	nklzok	ce1	A337	3	3/2T		1	0	0	0	1	Pf		1
2013a	A	2013-05-13	nklzok	ce1	A338	3			1	0	0	0	0	Pf		1
2013a	A	2013-05-13	nklzok	ce1	A347	3			1	0	0	0	0	Pf		1
2013a	A	2013-05-13	nklzok	ce1	A357	3			1	0	0	0	0	Pf		1
2013a	A	2013-05-13	nklzok	ce1	A358	3	5/2T		1	0	0	0	1	Pf		1
2013a	B	2013-04-15	koumou	ce1ce2	B5	3			1	0	0	0	0	Pf		1
2013a	B	2013-04-15	koumou	ce1ce2	B21	3			1	0	0	0	0	Pf		1
2013a	B	2013-04-15	koumou	ce1ce2	B29	3	5/2T		1	0	0	0	1	Pf		1
2013a	B	2013-04-22	ekal	cm1	B96	3			1	0	0	0	0	Pf		1
2013a	B	2013-04-22	ekal	cm1	B97	3			1	0	0	0	0	Pf		1
2013a	B	2013-04-22	ekal	cm1	B101	3			1	0	0	0	0	Pf		1
2013a	B	2013-04-22	ekal	cm1	B113	3			1	0	0	0	0	Pf		1
2013a	B	2013-04-22	ekal	cm1	B117	3			1	0	0	0	0	Pf		1
2013a	B	2013-04-22	ekal	cm1	B119	3			1	0	0	0	0	Pf		1
2013a	B	2013-04-22	ekal	cm1	B123	3			1	0	0	0	0	Pf		1
2013a	B	2013-04-22	ekal	cm1	B124	3			1	0	0	0	0	Pf		1
2013a	B	2013-04-22	ekal	ce1	B149	3			1	0	0	0	0	Pf		1
2013a	B	2013-04-22	ekal	ce1	B151	3			1	0	0	0	0	Pf		1
2013a	B	2013-04-22	ekal	ce1	B152	3			1	0	0	0	0	Pf		1
2013a	B	2013-04-22	ekal	ce1	B159	3			1	0	0	0	0	Pf		1
2013a	B	2013-04-22	ekal	ce1	B182	3			1	0	0	0	0	Pf		1
2013a	B	2013-04-22	ekal	ce1	B192	3			1	0	0	0	0	Pf		1
2013a	B	2013-04-22	ekal	ce1	B194	3			1	0	0	0	0	Pf		1
2013a	B	2013-04-22	ekal	ce1	B196	3			1	0	0	0	0	Pf		1
2013a	B	2013-05-06	nkolnda	sil	B231	3			1	0	0	0	0	Pf		1
2013a	B	2013-05-06	nkolnda	sil	B232	3			1	0	0	0	0	Pf		1
2013a	B	2013-05-06	nkolnda	sil	B233	3			1	0	0	0	0	Pf		1
2013a	B	2013-05-06	nkolnda	sil	B253	3	1/4T		1	0	0	0	1	Pf		1
2013a	B	2013-05-06	nkolnda	sil	B254	3			1	0	0	0	0	Pf		1
2013a	B	2013-05-06	nkolnda	sil	B259	3	21/2T		1	0	0	0	1	Pf		1
2013a	B	2013-05-06	nkolnda	sil	B263	3			1	0	0	0	0	Pf		1
2013a	B	2013-05-06	nkolnda	sil	B265	3			1	0	0	0	0	Pf		1
2013a	B	2013-05-06	nkolnda	sil	B274	3	1/2T		1	0	0	0	1	Pf		1
2013a	B	2013-05-06	nkolnda	sil	B280	3			1	0	0	0	0	Pf		1
2013a	B	2013-05-06	nkolnda	sil	B281	3			1	0	0	0	0	Pf		1
2013a	B	2013-05-06	nkolnda	sil	B282	3			1	0	0	0	0	Pf		1
2013a	B	2013-05-13	nklzok	sil	B299	3		MF	1	0	0	1	0	Pf		1
2013a	B	2013-05-13	nklzok	sil	B300	3			1	0	0	0	0	Pf		1
2013a	B	2013-05-13	nklzok	sil	B302	3			1	0	0	0	0	Pf		1
2013a	B	2013-05-13	nklzok	sil	B303	3			1	0	0	0	0	Pf		1
2013a	B	2013-05-13	nklzok	sil	B304	3			1	0	0	0	0	Pf		1
2013a	B	2013-05-13	nklzok	sil	B311	3			1	0	0	0	0	Pf		1
2013a	B	2013-05-13	nklzok	sil	B312	3			1	0	0	0	0	Pf		1
2013a	B	2013-05-13	nklzok	sil	B314	3			1	0	0	0	0	Pf		1
2013a	B	2013-05-13	nklzok	sil	B316	3			1	0	0	0	0	Pf		1
2013a	B	2013-05-13	nklzok	sil	B323	3			1	0	0	0	0	Pf		1
2013a	C	2013-04-22	ekal	cp	C9	3			1	0	0	0	0	Pf		1
2013a	C	2013-04-22	ekal	cp	C16	3			1	0	0	0	0	Pf		1
2013a	C	2013-04-22	ekal	cp	C17	3			1	0	0	0	0	Pf		1
2013a	C	2013-04-22	ekal	cp	C19	3			1	0	0	0	0	Pf		1
2013a	C	2013-04-22	ekal	cp	C37	3			1	0	0	0	0	Pf		1
2013a	C	2013-05-06	nkolnda	cm2	C82	3			1	0	0	0	0	Pf		1
2013a	C	2013-05-06	nkolnda	cm2	C83	3			1	0	0	0	0	Pf		1
2013a	C	2013-05-06	nkolnda	cm2	C87	3			1	0	0	0	0	Pf		1
2013a	C	2013-05-06	nkolnda	cm2	C94	3			1	0	0	0	0	Pf		1
2013a	C	2013-05-06	nkolnda	cm2	C101	3			1	0	0	0	0	Pf		1
2013a	C	2013-05-06	nkolnda	cm2	C105	3			1	0	0	0	0	Pf		1
2013a	C	2013-05-06	nkolnda	cm2	C106	3		MF	1	0	0	1	0	Pf		1
2013a	C	2013-05-06	nkolnda	cm1	C127	3	15/2T		1	0	0	0	1	Pf		1
2013a	C	2013-05-06	nkolnda	cm1	C132	3			1	0	0	0	0	Pf		1
2013a	C	2013-05-06	nkolnda	cm1	C133	3			1	0	0	0	0	Pf		1
2013a	C	2013-05-06	nkolnda	cm1	C135	3			1	0	0	0	0	Pf		1
2013a	C	2013-05-06	nkolnda	cm1	C137	3			1	0	0	0	0	Pf		1
2013a	C	2013-05-13	nklzok	cp	C151	3		MF	1	0	0	1	0	Pf		1
2013a	C	2013-05-13	nklzok	cp	C158	3			1	0	0	0	0	Pf		1
2013a	C	2013-05-13	nklzok	cp	C159	3			1	0	0	0	0	Pf		1
2013a	C	2013-05-13	nklzok	cp	C162	3			1	0	0	0	0	Pf		1
2013a	C	2013-05-13	nklzok	cp	C163	3			1	0	0	0	0	Pf		1
2013a	C	2013-05-13	nklzok	cp	C164	3	3/3T		1	0	0	0	1	Pf		1
2013a	C	2013-05-13	nklzok	cp	C166	3	1/2T		1	0	0	0	1	Pf		1
2013a	C	2013-05-13	nklzok	cp	C167	3			1	0	0	0	0	Pf		1
2013a	C	2013-05-13	nklzok	cp	C172	3			1	0	0	0	0	Pf		1
2013a	C	2013-05-13	nklzok	cp	C175	3	4/2T		1	0	0	0	1	Pf		1
2013a	C	2013-05-13	nklzok	cm2	C196	3			1	0	0	0	0	Pf		1
2013a	D	2013-04-22	ekal	sil	D2	3			1	0	0	0	0	Pf		1
2013a	D	2013-04-22	ekal	sil	D8	3			1	0	0	0	0	Pf		1
2013a	D	2013-04-22	ekal	sil	D12	3			1	0	0	0	0	Pf		1
2013a	D	2013-04-22	ekal	sil	D13	3			1	0	0	0	0	Pf		1
2013a	D	2013-04-22	ekal	sil	D28	3			1	0	0	0	0	Pf		1
2013a	D	2013-04-22	ekal	sil	D30	3			1	0	0	0	0	Pf		1
2013a	D	2013-04-22	ekal	sil	D32	3			1	0	0	0	0	Pf		1
2013a	D	2013-04-22	ekal	sil	D37	3			1	0	0	0	0	Pf		1
2013a	D	2013-04-22	ekal	sil	D44	3			1	0	0	0	0	Pf		1
2013a	D	2013-04-22	ekal	sil	D45	3			1	0	0	0	0	Pf		1
2013a	D	2013-04-22	ekal	sil	D46	3			1	0	0	0	0	Pf		1
2013a	D	2013-04-22	ekal	sil	D54	3			1	0	0	0	0	Pf		1
2013a	D	2013-04-22	ekal	sil	D57	3			1	0	0	0	0	Pf		1
2013a	D	2013-05-06	nkolnda	cp	D76	3			1	0	0	0	0	Pf		1
2013a	D	2013-05-06	nkolnda	cp	D77	3			1	0	0	0	0	Pf		1
2013a	D	2013-05-06	nkolnda	cp	D79	3			1	0	0	0	0	Pf		1
2013a	D	2013-05-06	nkolnda	cp	D84	3			1	0	0	0	0	Pf		1
2013a	D	2013-05-06	nkolnda	cp	D87	3	2/2T		1	0	0	0	1	Pf		1
2013a	D	2013-05-06	nkolnda	cp	D97	3			1	0	0	0	0	Pf		1
2013a	D	2013-05-06	nkolnda	cp	D101	3			1	0	0	0	0	Pf		1
2013a	D	2013-05-06	nkolnda	cp	D108	3			1	0	0	0	0	Pf		1
2013a	D	2013-05-06	nkolnda	cp	D118	3			1	0	0	0	0	Pf		1
2013a	D	2013-05-13	nklzok	ce2	D151	3			1	0	0	0	0	Pf		1
2013a	D	2013-05-13	nklzok	ce2	D158	3			1	0	0	0	0	Pf		1
2013a	D	2013-05-13	nklzok	ce2	D164	3	19/2T		1	0	0	0	1	Pf		1
2013a	D	2013-05-13	nklzok	ce2	D169	3			1	0	0	0	0	Pf		1
2013a	D	2013-05-13	nklzok	ce2	D172	3			1	0	0	0	0	Pf		1
2013a	A	2013-04-15	koumou	cm1cm2	A9	2			1	0	0	0	0	Pf		1
2013a	A	2013-04-15	koumou	cm1cm2	A15	2			1	0	0	0	0	Pf		1
2013a	A	2013-04-15	koumou	cm1cm2	A16	2		MF	1	0	0	1	0	Pf		1
2013a	A	2013-04-15	koumou	cm1cm2	A22	2			1	0	0	0	0	Pf		1
2013a	A	2013-04-15	koumou	cm1cm2	A29	2			1	0	0	0	0	Pf		1
2013a	A	2013-04-22	ekal	cm2	A85	2			1	0	0	0	0	Pf		1
2013a	A	2013-04-22	ekal	cm2	A86	2		MF	1	0	0	1	0	Pf		1
2013a	A	2013-04-22	ekal	cm2	A87	2			1	0	0	0	0	Pf		1
2013a	A	2013-04-22	ekal	cm2	A101	2			1	0	0	0	0	Pf		1
2013a	A	2013-04-22	ekal	ce2	A113	2			1	0	0	0	0	Pf		1
2013a	A	2013-04-22	ekal	ce2	A117	2			1	0	0	0	0	Pf		1
2013a	A	2013-04-22	ekal	ce2	A119	2			1	0	0	0	0	Pf		1
2013a	A	2013-04-22	ekal	ce2	A125	2			1	0	0	0	0	Pf		1
2013a	A	2013-04-22	ekal	ce2	A126	2			1	0	0	0	0	Pf		1
2013a	A	2013-04-22	ekal	ce2	A129	2			1	0	0	0	0	Pf		1
2013a	A	2013-04-22	ekal	ce2	A134	2	1/3T		1	0	0	0	1	Pf		1
2013a	A	2013-04-22	ekal	ce2	A135	2			1	0	0	0	0	Pf		1
2013a	A	2013-04-22	ekal	ce2	A148	2	17/2T		1	0	0	0	1	Pf		1
2013a	A	2013-05-06	nkolnda	ce2	A187	2			1	0	0	0	0	Pf		1
2013a	A	2013-05-06	nkolnda	ce2	A189	2			1	0	0	0	0	Pf		1
2013a	A	2013-05-06	nkolnda	ce2	A190	2			1	0	0	0	0	Pf		1
2013a	A	2013-05-06	nkolnda	ce2	A195	2			1	0	0	0	0	Pf		1
2013a	A	2013-05-06	nkolnda	ce2	A197	2			1	0	0	0	0	Pf		1
2013a	A	2013-05-06	nkolnda	ce2	A200	2			1	0	0	0	0	Pf		1
2013a	A	2013-05-06	nkolnda	ce2	A205	2			1	0	0	0	0	Pf		1
2013a	A	2013-05-06	nkolnda	ce2	A214	2			1	0	0	0	0	Pf		1
2013a	A	2013-05-06	nkolnda	ce2	A216	2			1	0	0	0	0	Pf		1
2013a	A	2013-05-06	nkolnda	ce1	A223	2			1	0	0	0	0	Pf		1
2013a	A	2013-05-06	nkolnda	ce1	A224	2			1	0	0	0	0	Pf		1
2013a	A	2013-05-06	nkolnda	ce1	A229	2			1	0	0	0	0	Pf		1
2013a	A	2013-05-06	nkolnda	ce1	A231	2			1	0	0	0	0	Pf		1
2013a	A	2013-05-06	nkolnda	ce1	A235	2			1	0	0	0	0	Pf		1
2013a	A	2013-05-06	nkolnda	ce1	A242	2			1	0	0	0	0	Pf		1
2013a	A	2013-05-06	nkolnda	ce1	A245	2			1	0	0	0	0	Pf		1
2013a	A	2013-05-06	nkolnda	ce1	A249	2			1	0	0	0	0	Pf		1
2013a	A	2013-05-06	nkolnda	ce1	A251	2	2/2T		1	0	0	0	1	Pf		1
2013a	A	2013-05-13	nklzok	cm1	A300	2	5/3T		1	0	0	0	1	Pf		1
2013a	A	2013-05-13	nklzok	cm1	A303	2			1	0	0	0	0	Pf		1
2013a	A	2013-05-13	nklzok	cm1	A307	2			1	0	0	0	0	Pf		1
2013a	A	2013-05-13	nklzok	cm1	A310	2			1	0	0	0	0	Pf		1
2013a	A	2013-05-13	nklzok	cm1	A315	2			1	0	0	0	0	Pf		1
2013a	A	2013-05-13	nklzok	ce1	A339	2			1	0	0	0	0	Pf		1
2013a	A	2013-05-13	nklzok	ce1	A369	2			1	0	0	0	0	Pf		1
2013a	B	2013-04-15	koumou	ce1ce2	B8	2	3/2T		1	0	0	0	1	Pf		1
2013a	B	2013-04-15	koumou	ce1ce2	B15	2			1	0	0	0	0	Pf		1
2013a	B	2013-04-15	koumou	ce1ce2	B25	2			1	0	0	0	0	Pf		1
2013a	B	2013-04-15	koumou	sil	B50	2	1/3T		1	0	0	0	1	Pf		1
2013a	B	2013-04-15	koumou	sil	B53	2			1	0	0	0	0	Pf		1
2013a	B	2013-04-15	koumou	sil	B55	2			1	0	0	0	0	Pf		1
2013a	B	2013-04-15	koumou	sil	B56	2	2/2T		1	0	0	0	1	Pf		1
2013a	B	2013-04-15	koumou	sil	B68	2			1	0	0	0	0	Pf		1
2013a	B	2013-04-15	koumou	sil	B69	2	31/2T		1	0	0	0	1	Pf		1
2013a	B	2013-04-22	ekal	cm1	B79	2			1	0	0	0	0	Pf		1
2013a	B	2013-04-22	ekal	cm1	B80	2			1	0	0	0	0	Pf		1
2013a	B	2013-04-22	ekal	cm1	B85	2			1	0	0	0	0	Pf		1
2013a	B	2013-04-22	ekal	cm1	B98	2			1	0	0	0	0	Pf		1
2013a	B	2013-04-22	ekal	cm1	B102	2			1	0	0	0	0	Pf		1
2013a	B	2013-04-22	ekal	cm1	B110	2	3/3T	MF	1	0	0	1	1	Pf		1
2013a	B	2013-04-22	ekal	cm1	B111	2			1	0	0	0	0	Pf		1
2013a	B	2013-04-22	ekal	cm1	B112	2	1/3T		1	0	0	0	1	Pf		1
2013a	B	2013-04-22	ekal	ce1	B160	2			1	0	0	0	0	Pf		1
2013a	B	2013-04-22	ekal	ce1	B173	2			1	0	0	0	0	Pf		1
2013a	B	2013-04-22	ekal	ce1	B174	2			1	0	0	0	0	Pf		1
2013a	B	2013-04-22	ekal	ce1	B175	2			1	0	0	0	0	Pf		1
2013a	B	2013-04-22	ekal	ce1	B189	2			1	0	0	0	0	Pf		1
2013a	B	2013-04-22	ekal	ce1	B191	2			1	0	0	0	0	Pf		1
2013a	B	2013-04-22	ekal	ce1	B195	2			1	0	0	0	0	Pf		1
2013a	B	2013-04-22	ekal	ce1	B197	2			1	0	0	0	0	Pf		1
2013a	B	2013-04-22	ekal	ce1	B201	2			1	0	0	0	0	Pf		1
2013a	B	2013-05-06	nkolnda	sil	B224	2			1	0	0	0	0	Pf		1
2013a	B	2013-05-06	nkolnda	sil	B225	2			1	0	0	0	0	Pf		1
2013a	B	2013-05-06	nkolnda	sil	B227	2			1	0	0	0	0	Pf		1
2013a	B	2013-05-06	nkolnda	sil	B234	2			1	0	0	0	0	Pf		1
2013a	B	2013-05-06	nkolnda	sil	B237	2			1	0	0	0	0	Pf		1
2013a	B	2013-05-06	nkolnda	sil	B242	2			1	0	0	0	0	Pf		1
2013a	B	2013-05-06	nkolnda	sil	B244	2			1	0	0	0	0	Pf		1
2013a	B	2013-05-06	nkolnda	sil	B245	2			1	0	0	0	0	Pf		1
2013a	B	2013-05-06	nkolnda	sil	B250	2			1	0	0	0	0	Pf		1
2013a	B	2013-05-06	nkolnda	sil	B257	2			1	0	0	0	0	Pf		1
2013a	B	2013-05-06	nkolnda	sil	B264	2			1	0	0	0	0	Pf		1
2013a	B	2013-05-06	nkolnda	sil	B267	2	4/2T		1	0	0	0	1	Pf		1
2013a	B	2013-05-06	nkolnda	sil	B279	2			1	0	0	0	0	Pf		1
2013a	B	2013-05-06	nkolnda	sil	B283	2			1	0	0	0	0	Pf		1
2013a	B	2013-05-13	nklzok	sil	B313	2		MF	1	0	0	1	0	Pf		1
2013a	B	2013-05-13	nklzok	sil	B318	2			1	0	0	0	0	Pf		1
2013a	B	2013-05-13	nklzok	sil	B321	2			1	0	0	0	0	Pf		1
2013a	B	2013-05-13	nklzok	sil	B326	2			1	0	0	0	0	Pf		1
2013a	C	2013-04-22	ekal	cp	C1	2			1	0	0	0	0	Pf		1
2013a	C	2013-04-22	ekal	cp	C2	2			1	0	0	0	0	Pf		1
2013a	C	2013-05-06	nkolnda	cm2	C89	2			1	0	0	0	0	Pf		1
2013a	C	2013-05-06	nkolnda	cm1	C120	2			1	0	0	0	0	Pf		1
2013a	C	2013-05-06	nkolnda	cm1	C121	2			1	0	0	0	0	Pf		1
2013a	C	2013-05-06	nkolnda	cm1	C126	2			1	0	0	0	0	Pf		1
2013a	C	2013-05-06	nkolnda	cm1	C129	2			1	0	0	0	0	Pf		1
2013a	C	2013-05-13	nklzok	cp	C149	2			1	0	0	0	0	Pf		1
2013a	C	2013-05-13	nklzok	cp	C153	2			1	0	0	0	0	Pf		1
2013a	C	2013-05-13	nklzok	cp	C154	2			1	0	0	0	0	Pf		1
2013a	C	2013-05-13	nklzok	cp	C155	2			1	0	0	0	0	Pf		1
2013a	C	2013-05-13	nklzok	cp	C156	2			1	0	0	0	0	Pf		1
2013a	C	2013-05-13	nklzok	cp	C170	2			1	0	0	0	0	Pf		1
2013a	C	2013-05-13	nklzok	cp	C176	2	5/3T		1	0	0	0	1	Pf		1
2013a	C	2013-05-13	nklzok	cp	C178	2			1	0	0	0	0	Pf		1
2013a	C	2013-05-13	nklzok	cp	C182	2			1	0	0	0	0	Pf		1
2013a	D	2013-04-22	ekal	sil	D1	2			1	0	0	0	0	Pf		1
2013a	D	2013-04-22	ekal	sil	D3	2			1	0	0	0	0	Pf		1
2013a	D	2013-04-22	ekal	sil	D10	2			1	0	0	0	0	Pf		1
2013a	D	2013-05-06	nkolnda	cp	D78	2			1	0	0	0	0	Pf		1
2013a	D	2013-05-06	nkolnda	cp	D119	2			1	0	0	0	0	Pf		1
2013a	D	2013-05-13	nklzok	ce2	D160	2			1	0	0	0	0	Pf		1
2013a	D	2013-05-13	nklzok	ce2	D173	2			1	0	0	0	0	Pf		1
2013a	A	2013-04-15	koumou	cm1cm2	A3	1			1	0	0	0	0	Pf		1
2013a	A	2013-04-15	koumou	cm1cm2	A7	1	4/3T		1	0	0	0	1	Pf		1
2013a	A	2013-04-15	koumou	cm1cm2	A10	1			1	0	0	0	0	Pf		1
2013a	A	2013-04-15	koumou	cm1cm2	A14	1	1/3T		1	0	0	0	1	Pf		1
2013a	A	2013-04-15	koumou	cm1cm2	A20	1	1/4T		1	0	0	0	1	Pf		1
2013a	A	2013-04-15	koumou	cp	A42	1			1	0	0	0	0	Pf		1
2013a	A	2013-04-15	koumou	cp	A43	1			1	0	0	0	0	Pf		1
2013a	A	2013-04-15	koumou	cp	A45	1			1	0	0	0	0	Pf		1
2013a	A	2013-04-22	ekal	cm2	A77	1			1	0	0	0	0	Pf		1
2013a	A	2013-04-22	ekal	cm2	A81	1	1/2T		1	0	0	0	1	Pf		1
2013a	A	2013-04-22	ekal	cm2	A92	1			1	0	0	0	0	Pf		1
2013a	A	2013-04-22	ekal	cm2	A95	1			1	0	0	0	0	Pf		1
2013a	A	2013-04-22	ekal	ce2	A128	1	1/2T		1	0	0	0	1	Pf		1
2013a	A	2013-04-22	ekal	ce2	A131	1	10/2T		1	0	0	0	1	Pf		1
2013a	A	2013-04-22	ekal	ce2	A132	1			1	0	0	0	0	Pf		1
2013a	A	2013-04-22	ekal	ce2	A138	1			1	0	0	0	0	Pf		1
2013a	A	2013-04-22	ekal	ce2	A140	1			1	0	0	0	0	Pf		1
2013a	A	2013-04-22	ekal	ce2	A142	1			1	0	0	0	0	Pf		1
2013a	A	2013-04-22	ekal	ce2	A144	1			1	0	0	0	0	Pf		1
2013a	A	2013-04-22	ekal	ce2	A150	1			1	0	0	0	0	Pf		1
2013a	A	2013-05-06	nkolnda	ce2	A196	1			1	0	0	0	0	Pf		1
2013a	A	2013-05-06	nkolnda	ce1	A233	1			1	0	0	0	0	Pf		1
2013a	A	2013-05-06	nkolnda	ce1	A241	1			1	0	0	0	0	Pf		1
2013a	A	2013-05-06	nkolnda	ce1	A246	1			1	0	0	0	0	Pf		1
2013a	A	2013-05-06	nkolnda	ce1	A247	1	1/2T		1	0	0	0	1	Pf		1
2013a	A	2013-05-06	nkolnda	ce1	A254	1			1	0	0	0	0	Pf		1
2013a	A	2013-05-06	nkolnda	ce1	A255	1			1	0	0	0	0	Pf		1
2013a	A	2013-05-06	nkolnda	ce1	A257	1			1	0	0	0	0	Pf		1
2013a	A	2013-05-06	nkolnda	ce1	A258	1			1	0	0	0	0	Pf		1
2013a	A	2013-05-06	nkolnda	ce1	A259	1			1	0	0	0	0	Pf		1
2013a	A	2013-05-06	nkolnda	ce1	A272	1			1	0	0	0	0	Pf		1
2013a	A	2013-05-13	nklzok	cm1	A317	1			1	0	0	0	0	Pf		1
2013a	A	2013-05-13	nklzok	cm1	A318	1			1	0	0	0	0	Pf		1
2013a	A	2013-05-13	nklzok	ce1	A335	1			1	0	0	0	0	Pf		1
2013a	A	2013-05-13	nklzok	ce1	A345	1			1	0	0	0	0	Pf		1
2013a	A	2013-05-13	nklzok	ce1	A351	1			1	0	0	0	0	Pf		1
2013a	A	2013-05-13	nklzok	ce1	A352	1			1	0	0	0	0	Pf		1
2013a	A	2013-05-13	nklzok	ce1	A356	1			1	0	0	0	0	Pf		1
2013a	A	2013-05-13	nklzok	ce1	A363	1			1	0	0	0	0	Pf		1
2013a	B	2013-04-15	koumou	ce1ce2	B7	1			1	0	0	0	0	Pf		1
2013a	B	2013-04-15	koumou	ce1ce2	B11	1			1	0	0	0	0	Pf		1
2013a	B	2013-04-15	koumou	ce1ce2	B12	1			1	0	0	0	0	Pf		1
2013a	B	2013-04-15	koumou	ce1ce2	B13	1			1	0	0	0	0	Pf		1
2013a	B	2013-04-15	koumou	ce1ce2	B18	1			1	0	0	0	0	Pf		1
2013a	B	2013-04-15	koumou	ce1ce2	B20	1			1	0	0	0	0	Pf		1
2013a	B	2013-04-15	koumou	sil	B41	1			1	0	0	0	0	Pf		1
2013a	B	2013-04-15	koumou	sil	B42	1			1	0	0	0	0	Pf		1
2013a	B	2013-04-15	koumou	sil	B51	1		MF	1	0	0	1	0	Pf		1
2013a	B	2013-04-15	koumou	sil	B58	1			1	0	0	0	0	Pf		1
2013a	B	2013-04-15	koumou	sil	B59	1			1	0	0	0	0	Pf		1
2013a	B	2013-04-15	koumou	sil	B64	1			1	0	0	0	0	Pf		1
2013a	B	2013-04-15	koumou	sil	B66	1	40/2T		1	0	0	0	1	Pf		1
2013a	B	2013-04-22	ekal	cm1	B84	1			1	0	0	0	0	Pf		1
2013a	B	2013-04-22	ekal	cm1	B95	1			1	0	0	0	0	Pf		1
2013a	B	2013-04-22	ekal	cm1	B99	1			1	0	0	0	0	Pf		1
2013a	B	2013-04-22	ekal	cm1	B106	1			1	0	0	0	0	Pf		1
2013a	B	2013-04-22	ekal	cm1	B118	1			1	0	0	0	0	Pf		1
2013a	B	2013-04-22	ekal	ce1	B156	1			1	0	0	0	0	Pf		1
2013a	B	2013-04-22	ekal	ce1	B163	1			1	0	0	0	0	Pf		1
2013a	B	2013-04-22	ekal	ce1	B168	1	15/2T		1	0	0	0	1	Pf		1
2013a	B	2013-04-22	ekal	ce1	B169	1			1	0	0	0	0	Pf		1
2013a	B	2013-04-22	ekal	ce1	B190	1			1	0	0	0	0	Pf		1
2013a	B	2013-04-22	ekal	ce1	B193	1			1	0	0	0	0	Pf		1
2013a	B	2013-04-22	ekal	ce1	B200	1			1	0	0	0	0	Pf		1
2013a	B	2013-04-22	ekal	ce1	B202	1			1	0	0	0	0	Pf		1
2013a	B	2013-05-06	nkolnda	sil	B229	1			1	0	0	0	0	Pf		1
2013a	B	2013-05-06	nkolnda	sil	B236	1	7/2T		1	0	0	0	1	Pf		1
2013a	B	2013-05-06	nkolnda	sil	B255	1			1	0	0	0	0	Pf		1
2013a	B	2013-05-06	nkolnda	sil	B256	1			1	0	0	0	0	Pf		1
2013a	B	2013-05-06	nkolnda	sil	B266	1			1	0	0	0	0	Pf		1
2013a	B	2013-05-13	nklzok	sil	B301	1			1	0	0	0	0	Pf		1
2013a	B	2013-05-13	nklzok	sil	B328	1			1	0	0	0	0	Pf		1
2013a	C	2013-04-22	ekal	cp	C8	1			1	0	0	0	0	Pf		1
2013a	C	2013-04-22	ekal	cp	C13	1			1	0	0	0	0	Pf		1
2013a	C	2013-04-22	ekal	cp	C25	1			1	0	0	0	0	Pf		1
2013a	C	2013-04-22	ekal	cp	C30	1			1	0	0	0	0	Pf		1
2013a	C	2013-04-22	ekal	cp	C31	1			1	0	0	0	0	Pf		1
2013a	C	2013-04-22	ekal	cp	C33	1			1	0	0	0	0	Pf		1
2013a	C	2013-04-22	ekal	cp	C35	1			1	0	0	0	0	Pf		1
2013a	C	2013-04-22	ekal	cp	C36	1			1	0	0	0	0	Pf		1
2013a	C	2013-05-06	nkolnda	cm2	C76	1			1	0	0	0	0	Pf		1
2013a	C	2013-05-06	nkolnda	cm2	C79	1	1/3T		1	0	0	0	1	Pf		1
2013a	C	2013-05-06	nkolnda	cm2	C84	1			1	0	0	0	0	Pf		1
2013a	C	2013-05-06	nkolnda	cm2	C99	1			1	0	0	0	0	Pf		1
2013a	C	2013-05-06	nkolnda	cm2	C100	1			1	0	0	0	0	Pf		1
2013a	C	2013-05-06	nkolnda	cm2	C103	1			1	0	0	0	0	Pf		1
2013a	C	2013-05-06	nkolnda	cm2	C107	1			1	0	0	0	0	Pf		1
2013a	C	2013-05-06	nkolnda	cm1	C116	1			1	0	0	0	0	Pf		1
2013a	C	2013-05-06	nkolnda	cm1	C118	1			1	0	0	0	0	Pf		1
2013a	C	2013-05-06	nkolnda	cm1	C125	1			1	0	0	0	0	Pf		1
2013a	C	2013-05-06	nkolnda	cm1	C134	1			1	0	0	0	0	Pf		1
2013a	C	2013-05-06	nkolnda	cm1	C136	1	2/2T		1	0	0	0	1	Pf		1
2013a	C	2013-05-13	nklzok	cp	C174	1			1	0	0	0	0	Pf		1
2013a	C	2013-05-13	nklzok	cm2	C186	1			1	0	0	0	0	Pf		1
2013a	C	2013-05-13	nklzok	cm2	C187	1			1	0	0	0	0	Pf		1
2013a	C	2013-05-13	nklzok	cm2	C188	1			1	0	0	0	0	Pf		1
2013a	C	2013-05-13	nklzok	cm2	C190	1			1	0	0	0	0	Pf		1
2013a	C	2013-05-13	nklzok	cm2	C191	1			1	0	0	0	0	Pf		1
2013a	D	2013-04-22	ekal	sil	D14	1			1	0	0	0	0	Pf		1
2013a	D	2013-04-22	ekal	sil	D15	1			1	0	0	0	0	Pf		1
2013a	D	2013-04-22	ekal	sil	D25	1			1	0	0	0	0	Pf		1
2013a	D	2013-04-22	ekal	sil	D36	1			1	0	0	0	0	Pf		1
2013a	D	2013-04-22	ekal	sil	D39	1			1	0	0	0	0	Pf		1
2013a	D	2013-04-22	ekal	sil	D52	1	2/2T		1	0	0	0	1	Pf		1
2013a	D	2013-05-06	nkolnda	cp	D75	1			1	0	0	0	0	Pf		1
2013a	D	2013-05-06	nkolnda	cp	D83	1	1/2T		1	0	0	0	1	Pf		1
2013a	D	2013-05-06	nkolnda	cp	D88	1			1	0	0	0	0	Pf		1
2013a	D	2013-05-06	nkolnda	cp	D94	1			1	0	0	0	0	Pf		1
2013a	D	2013-05-06	nkolnda	cp	D96	1			1	0	0	0	0	Pf		1
2013a	D	2013-05-06	nkolnda	cp	D102	1			1	0	0	0	0	Pf		1
2013a	D	2013-05-06	nkolnda	cp	D104	1			1	0	0	0	0	Pf		1
2013a	D	2013-05-06	nkolnda	cp	D106	1			1	0	0	0	0	Pf		1
2013a	D	2013-05-06	nkolnda	cp	D116	1			1	0	0	0	0	Pf		1
2013a	D	2013-05-06	nkolnda	cp	D117	1			1	0	0	0	0	Pf		1
2013a	D	2013-05-13	nklzok	ce2	D150	1			1	0	0	0	0	Pf		1
2013a	D	2013-05-13	nklzok	ce2	D152	1	4/2T		1	0	0	0	1	Pf		1
2013a	D	2013-05-13	nklzok	ce2	D153	1			1	0	0	0	0	Pf		1
2013a	D	2013-05-13	nklzok	ce2	D159	1			1	0	0	0	0	Pf		1
2013a	D	2013-05-13	nklzok	ce2	D163	1			1	0	0	0	0	Pf		1
2013a	A	2013-04-15	koumou	cm1cm2	A1	0			0	0	0	0	0			0
2013a	A	2013-04-15	koumou	cm1cm2	A2	0	1/3T		0	0	0	0	0			0
2013a	A	2013-04-15	koumou	cm1cm2	A5	0			0	0	0	0	0			0
2013a	A	2013-04-15	koumou	cm1cm2	A6	0	1/3T		0	0	0	0	1			0
2013a	A	2013-04-15	koumou	cm1cm2	A8	0			0	0	0	0	0			0
2013a	A	2013-04-15	koumou	cm1cm2	A12	0			0	0	0	0	0			0
2013a	A	2013-04-15	koumou	cm1cm2	A17	0			0	0	0	0	0			0
2013a	A	2013-04-15	koumou	cm1cm2	A18	0			0	0	0	0	0			0
2013a	A	2013-04-15	koumou	cm1cm2	A19	0			0	0	0	0	0			0
2013a	A	2013-04-15	koumou	cm1cm2	A23	0			0	0	0	0	0			0
2013a	A	2013-04-15	koumou	cm1cm2	A27	0			0	0	0	0	0			0
2013a	A	2013-04-15	koumou	cm1cm2	A28	0	1/3T		0	0	0	0	1			0
2013a	A	2013-04-15	koumou	cm1cm2	A30	0			0	0	0	0	0			0
2013a	A	2013-04-15	koumou	cp	A38	0			0	0	0	0	0			0
2013a	A	2013-04-15	koumou	cp	A40	0			0	0	0	0	0			0
2013a	A	2013-04-15	koumou	cp	A44	0			0	0	0	0	0			0
2013a	A	2013-04-22	ekal	cm2	A75	0			0	0	0	0	0			0
2013a	A	2013-04-22	ekal	cm2	A76	0			0	0	0	0	0			0
2013a	A	2013-04-22	ekal	cm2	A79	0			0	0	0	0	0			0
2013a	A	2013-04-22	ekal	cm2	A80	0			0	0	0	0	0			0
2013a	A	2013-04-22	ekal	cm2	A83	0			0	0	0	0	0			0
2013a	A	2013-04-22	ekal	cm2	A84	0			0	0	0	0	0			0
2013a	A	2013-04-22	ekal	cm2	A88	0			0	0	0	0	0			0
2013a	A	2013-04-22	ekal	cm2	A89	0			0	0	0	0	0			0
2013a	A	2013-04-22	ekal	cm2	A91	0			0	0	0	0	0			0
2013a	A	2013-04-22	ekal	cm2	A93	0			0	0	0	0	0			0
2013a	A	2013-04-22	ekal	cm2	A94	0		MF	0	0	0	1	0			0
2013a	A	2013-04-22	ekal	cm2	A96	0			0	0	0	0	0			0
2013a	A	2013-04-22	ekal	cm2	A97	0			0	0	0	0	0			0
2013a	A	2013-04-22	ekal	cm2	A98	0			0	0	0	0	0			0
2013a	A	2013-04-22	ekal	cm2	A102	0			0	0	0	0	0			0
2013a	A	2013-04-22	ekal	cm2	A103	0			0	0	0	0	0			0
2013a	A	2013-04-22	ekal	cm2	A104	0			0	0	0	0	0			0
2013a	A	2013-04-22	ekal	cm2	A105	0			0	0	0	0	0			0
2013a	A	2013-04-22	ekal	cm2	A106	0			0	0	0	0	0			0
2013a	A	2013-04-22	ekal	ce2	A112	0			0	0	0	0	0			0
2013a	A	2013-04-22	ekal	ce2	A114	0			0	0	0	0	0			0
2013a	A	2013-04-22	ekal	ce2	A115	0			0	0	0	0	0			0
2013a	A	2013-04-22	ekal	ce2	A116	0			0	0	0	0	0			0
2013a	A	2013-04-22	ekal	ce2	A118	0		MF	0	0	0	1	0			0
2013a	A	2013-04-22	ekal	ce2	A120	0			0	0	0	0	0			0
2013a	A	2013-04-22	ekal	ce2	A121	0			0	0	0	0	0			0
2013a	A	2013-04-22	ekal	ce2	A122	0			0	0	0	0	0			0
2013a	A	2013-04-22	ekal	ce2	A123	0			0	0	0	0	0			0
2013a	A	2013-04-22	ekal	ce2	A124	0			0	0	0	0	0			0
2013a	A	2013-04-22	ekal	ce2	A130	0			0	0	0	0	0			0
2013a	A	2013-04-22	ekal	ce2	A133	0			0	0	0	0	0			0
2013a	A	2013-04-22	ekal	ce2	A136	0			0	0	0	0	0			0
2013a	A	2013-04-22	ekal	ce2	A139	0			0	0	0	0	0			0
2013a	A	2013-04-22	ekal	ce2	A141	0			0	0	0	0	0			0
2013a	A	2013-04-22	ekal	ce2	A143	0			0	0	0	0	0			0
2013a	A	2013-04-22	ekal	ce2	A146	0			0	0	0	0	0			0
2013a	A	2013-04-22	ekal	ce2	A147	0	21/2T		0	0	0	0	1			0
2013a	A	2013-04-22	ekal	ce2	A151	0			0	0	0	0	0			0
2013a	A	2013-04-22	ekal	ce2	A152	0			0	0	0	0	0			0
2013a	A	2013-04-22	ekal	ce2	A153	0			0	0	0	0	0			0
2013a	A	2013-05-06	nkolnda	ce2	A186	0	2/3T		0	0	0	0	1			0
2013a	A	2013-05-06	nkolnda	ce2	A191	0			0	0	0	0	0			0
2013a	A	2013-05-06	nkolnda	ce2	A193	0			0	0	0	0	0			0
2013a	A	2013-05-06	nkolnda	ce2	A198	0			0	0	0	0	0			0
2013a	A	2013-05-06	nkolnda	ce2	A199	0			0	0	0	0	0			0
2013a	A	2013-05-06	nkolnda	ce2	A204	0			0	0	0	0	0			0
2013a	A	2013-05-06	nkolnda	ce2	A207	0			0	0	0	0	0			0
2013a	A	2013-05-06	nkolnda	ce2	A209	0			0	0	0	0	0			0
2013a	A	2013-05-06	nkolnda	ce2	A210	0			0	0	0	0	0			0
2013a	A	2013-05-06	nkolnda	ce1	A225	0			0	0	0	0	0			0
2013a	A	2013-05-06	nkolnda	ce1	A226	0	4/2T		0	0	0	0	1			0
2013a	A	2013-05-06	nkolnda	ce1	A230	0	1/4T		0	0	0	0	1			0
2013a	A	2013-05-06	nkolnda	ce1	A232	0			0	0	0	0	0			0
2013a	A	2013-05-06	nkolnda	ce1	A234	0			0	0	0	0	0			0
2013a	A	2013-05-06	nkolnda	ce1	A237	0			0	0	0	0	0			0
2013a	A	2013-05-06	nkolnda	ce1	A239	0			0	0	0	0	0			0
2013a	A	2013-05-06	nkolnda	ce1	A240	0			0	0	0	0	0			0
2013a	A	2013-05-06	nkolnda	ce1	A243	0			0	0	0	0	0			0
2013a	A	2013-05-06	nkolnda	ce1	A244	0			0	0	0	0	0			0
2013a	A	2013-05-06	nkolnda	ce1	A250	0			0	0	0	0	0			0
2013a	A	2013-05-06	nkolnda	ce1	A252	0			0	0	0	0	0			0
2013a	A	2013-05-06	nkolnda	ce1	A262	0	4/2T		0	0	0	0	1			0
2013a	A	2013-05-06	nkolnda	ce1	A264	0	10/2T		0	0	0	0	1			0
2013a	A	2013-05-06	nkolnda	ce1	A269	0			0	0	0	0	0			0
2013a	A	2013-05-06	nkolnda	ce1	A271	0	1/2T		0	0	0	0	1			0
2013a	A	2013-05-06	nkolnda	ce1	A275	0			0	0	0	0	0			0
2013a	A	2013-05-06	nkolnda	ce1	A276	0			0	0	0	0	0			0
2013a	A	2013-05-13	nklzok	cm1	A299	0			0	0	0	0	0			0
2013a	A	2013-05-13	nklzok	cm1	A301	0	1/3T		0	0	0	0	1			0
2013a	A	2013-05-13	nklzok	cm1	A302	0			0	0	0	0	0			0
2013a	A	2013-05-13	nklzok	cm1	A304	0			0	0	0	0	0			0
2013a	A	2013-05-13	nklzok	cm1	A306	0			0	0	0	0	0			0
2013a	A	2013-05-13	nklzok	cm1	A308	0			0	0	0	0	0			0
2013a	A	2013-05-13	nklzok	cm1	A309	0			0	0	0	0	0			0
2013a	A	2013-05-13	nklzok	cm1	A311	0			0	0	0	0	0			0
2013a	A	2013-05-13	nklzok	cm1	A313	0			0	0	0	0	0			0
2013a	A	2013-05-13	nklzok	cm1	A314	0			0	0	0	0	0			0
2013a	A	2013-05-13	nklzok	cm1	A316	0			0	0	0	0	0			0
2013a	A	2013-05-13	nklzok	ce1	A334	0			0	0	0	0	0			0
2013a	A	2013-05-13	nklzok	ce1	A336	0	1/3T		0	0	0	0	1			0
2013a	A	2013-05-13	nklzok	ce1	A340	0			0	0	0	0	0			0
2013a	A	2013-05-13	nklzok	ce1	A341	0			0	0	0	0	0			0
2013a	A	2013-05-13	nklzok	ce1	A342	0			0	0	0	0	0			0
2013a	A	2013-05-13	nklzok	ce1	A343	0			0	0	0	0	0			0
2013a	A	2013-05-13	nklzok	ce1	A344	0			0	0	0	0	0			0
2013a	A	2013-05-13	nklzok	ce1	A346	0			0	0	0	0	0			0
2013a	A	2013-05-13	nklzok	ce1	A348	0			0	0	0	0	0			0
2013a	A	2013-05-13	nklzok	ce1	A349	0			0	0	0	0	0			0
2013a	A	2013-05-13	nklzok	ce1	A350	0			0	0	0	0	0			0
2013a	A	2013-05-13	nklzok	ce1	A353	0			0	0	0	0	0			0
2013a	A	2013-05-13	nklzok	ce1	A354	0			0	0	0	0	0			0
2013a	A	2013-05-13	nklzok	ce1	A355	0			0	0	0	0	0			0
2013a	A	2013-05-13	nklzok	ce1	A360	0			0	0	0	0	0			0
2013a	A	2013-05-13	nklzok	ce1	A361	0			0	0	0	0	0			0
2013a	A	2013-05-13	nklzok	ce1	A362	0			0	0	0	0	0			0
2013a	A	2013-05-13	nklzok	ce1	A364	0			0	0	0	0	0			0
2013a	A	2013-05-13	nklzok	ce1	A365	0			0	0	0	0	0			0
2013a	A	2013-05-13	nklzok	ce1	A366	0			0	0	0	0	0			0
2013a	A	2013-05-13	nklzok	ce1	A368	0			0	0	0	0	0			0
2013a	B	2013-04-15	koumou	ce1ce2	B1	0			0	0	0	0	0			0
2013a	B	2013-04-15	koumou	ce1ce2	B2	0	1/3T		0	0	0	0	1			0
2013a	B	2013-04-15	koumou	ce1ce2	B3	0			0	0	0	0	0			0
2013a	B	2013-04-15	koumou	ce1ce2	B4	0			0	0	0	0	0			0
2013a	B	2013-04-15	koumou	ce1ce2	B6	0			0	0	0	0	0			0
2013a	B	2013-04-15	koumou	ce1ce2	B9	0			0	0	0	0	0			0
2013a	B	2013-04-15	koumou	ce1ce2	B10	0			0	0	0	0	0			0
2013a	B	2013-04-15	koumou	ce1ce2	B14	0			0	0	0	0	0			0
2013a	B	2013-04-15	koumou	ce1ce2	B16	0			0	0	0	0	0			0
2013a	B	2013-04-15	koumou	ce1ce2	B17	0			0	0	0	0	0			0
2013a	B	2013-04-15	koumou	ce1ce2	B19	0			0	0	0	0	0			0
2013a	B	2013-04-15	koumou	ce1ce2	B22	0			0	0	0	0	0			0
2013a	B	2013-04-15	koumou	ce1ce2	B24	0			0	0	0	0	0			0
2013a	B	2013-04-15	koumou	ce1ce2	B26	0			0	0	0	0	0			0
2013a	B	2013-04-15	koumou	ce1ce2	B28	0			0	0	0	0	0			0
2013a	B	2013-04-15	koumou	ce1ce2	B30	0	10/2T	MF	0	0	0	1	1			0
2013a	B	2013-04-15	koumou	ce1ce2	B31	0		MF	0	0	0	1	0			0
2013a	B	2013-04-15	koumou	sil	B38	0			0	0	0	0	0			0
2013a	B	2013-04-15	koumou	sil	B39	0			0	0	0	0	0			0
2013a	B	2013-04-15	koumou	sil	B40	0			0	0	0	0	0			0
2013a	B	2013-04-15	koumou	sil	B44	0	5/2T		0	0	0	0	1			0
2013a	B	2013-04-15	koumou	sil	B45	0			0	0	0	0	0			0
2013a	B	2013-04-15	koumou	sil	B46	0			0	0	0	0	0			0
2013a	B	2013-04-15	koumou	sil	B47	0			0	0	0	0	0			0
2013a	B	2013-04-15	koumou	sil	B57	0			0	0	0	0	0			0
2013a	B	2013-04-15	koumou	sil	B60	0			0	0	0	0	0			0
2013a	B	2013-04-15	koumou	sil	B61	0			0	0	0	0	0			0
2013a	B	2013-04-15	koumou	sil	B62	0			0	0	0	0	0			0
2013a	B	2013-04-15	koumou	sil	B65	0			0	0	0	0	0			0
2013a	B	2013-04-15	koumou	sil	B67	0			0	0	0	0	0			0
2013a	B	2013-04-15	koumou	sil	B70	0			0	0	0	0	0			0
2013a	B	2013-04-22	ekal	cm1	B75	0			0	0	0	0	0			0
2013a	B	2013-04-22	ekal	cm1	B78	0			0	0	0	0	0			0
2013a	B	2013-04-22	ekal	cm1	B81	0			0	0	0	0	0			0
2013a	B	2013-04-22	ekal	cm1	B82	0			0	0	0	0	0			0
2013a	B	2013-04-22	ekal	cm1	B83	0			0	0	0	0	0			0
2013a	B	2013-04-22	ekal	cm1	B86	0			0	0	0	0	0			0
2013a	B	2013-04-22	ekal	cm1	B87	0			0	0	0	0	0			0
2013a	B	2013-04-22	ekal	cm1	B88	0			0	0	0	0	0			0
2013a	B	2013-04-22	ekal	cm1	B89	0			0	0	0	0	0			0
2013a	B	2013-04-22	ekal	cm1	B90	0			0	0	0	0	0			0
2013a	B	2013-04-22	ekal	cm1	B91	0			0	0	0	0	0			0
2013a	B	2013-04-22	ekal	cm1	B92	0			0	0	0	0	0			0
2013a	B	2013-04-22	ekal	cm1	B93	0	5/2T		0	0	0	0	1			0
2013a	B	2013-04-22	ekal	cm1	B94	0			0	0	0	0	0			0
2013a	B	2013-04-22	ekal	cm1	B100	0			0	0	0	0	0			0
2013a	B	2013-04-22	ekal	cm1	B103	0			0	0	0	0	0			0
2013a	B	2013-04-22	ekal	cm1	B104	0			0	0	0	0	0			0
2013a	B	2013-04-22	ekal	cm1	B105	0			0	0	0	0	0			0
2013a	B	2013-04-22	ekal	cm1	B107	0			0	0	0	0	0			0
2013a	B	2013-04-22	ekal	cm1	B108	0			0	0	0	0	0			0
2013a	B	2013-04-22	ekal	cm1	B109	0			0	0	0	0	0			0
2013a	B	2013-04-22	ekal	cm1	B114	0			0	0	0	0	0			0
2013a	B	2013-04-22	ekal	cm1	B115	0			0	0	0	0	0			0
2013a	B	2013-04-22	ekal	cm1	B116	0			0	0	0	0	0			0
2013a	B	2013-04-22	ekal	cm1	B120	0			0	0	0	0	0			0
2013a	B	2013-04-22	ekal	cm1	B121	0			0	0	0	0	0			0
2013a	B	2013-04-22	ekal	cm1	B122	0			0	0	0	0	0			0
2013a	B	2013-04-22	ekal	cm1	B125	0			0	0	0	0	0			0
2013a	B	2013-04-22	ekal	ce1	B150	0			0	0	0	0	0			0
2013a	B	2013-04-22	ekal	ce1	B153	0			0	0	0	0	0			0
2013a	B	2013-04-22	ekal	ce1	B154	0			0	0	0	0	0			0
2013a	B	2013-04-22	ekal	ce1	B157	0			0	0	0	0	0			0
2013a	B	2013-04-22	ekal	ce1	B158	0			0	0	0	0	0			0
2013a	B	2013-04-22	ekal	ce1	B161	0			0	0	0	0	0			0
2013a	B	2013-04-22	ekal	ce1	B162	0			0	0	0	0	0			0
2013a	B	2013-04-22	ekal	ce1	B164	0			0	0	0	0	0			0
2013a	B	2013-04-22	ekal	ce1	B166	0			0	0	0	0	0			0
2013a	B	2013-04-22	ekal	ce1	B167	0			0	0	0	0	0			0
2013a	B	2013-04-22	ekal	ce1	B172	0	20/1T		0	0	0	0	1			0
2013a	B	2013-04-22	ekal	ce1	B176	0			0	0	0	0	0			0
2013a	B	2013-04-22	ekal	ce1	B177	0			0	0	0	0	0			0
2013a	B	2013-04-22	ekal	ce1	B178	0			0	0	0	0	0			0
2013a	B	2013-04-22	ekal	ce1	B179	0			0	0	0	0	0			0
2013a	B	2013-04-22	ekal	ce1	B181	0			0	0	0	0	0			0
2013a	B	2013-04-22	ekal	ce1	B183	0			0	0	0	0	0			0
2013a	B	2013-04-22	ekal	ce1	B184	0			0	0	0	0	0			0
2013a	B	2013-04-22	ekal	ce1	B185	0			0	0	0	0	0			0
2013a	B	2013-04-22	ekal	ce1	B186	0			0	0	0	0	0			0
2013a	B	2013-04-22	ekal	ce1	B187	0			0	0	0	0	0			0
2013a	B	2013-04-22	ekal	ce1	B188	0			0	0	0	0	0			0
2013a	B	2013-04-22	ekal	ce1	B199	0			0	0	0	0	0			0
2013a	B	2013-04-22	ekal	ce1	B203	0			0	0	0	0	0			0
2013a	B	2013-04-22	ekal	ce1	B205	0			0	0	0	0	0			0
2013a	B	2013-04-22	ekal	ce1	B206	0		MF	0	0	0	1	0			0
2013a	B	2013-05-06	nkolnda	sil	B223	0			0	0	0	0	0			0
2013a	B	2013-05-06	nkolnda	sil	B230	0			0	0	0	0	0			0
2013a	B	2013-05-06	nkolnda	sil	B235	0			0	0	0	0	0			0
2013a	B	2013-05-06	nkolnda	sil	B238	0			0	0	0	0	0			0
2013a	B	2013-05-06	nkolnda	sil	B241	0			0	0	0	0	0			0
2013a	B	2013-05-06	nkolnda	sil	B246	0			0	0	0	0	0			0
2013a	B	2013-05-06	nkolnda	sil	B247	0			0	0	0	0	0			0
2013a	B	2013-05-06	nkolnda	sil	B251	0			0	0	0	0	0			0
2013a	B	2013-05-06	nkolnda	sil	B252	0			0	0	0	0	0			0
2013a	B	2013-05-06	nkolnda	sil	B262	0	2/3T		0	0	0	0	1			0
2013a	B	2013-05-06	nkolnda	sil	B271	0			0	0	0	0	0			0
2013a	B	2013-05-06	nkolnda	sil	B273	0			0	0	0	0	0			0
2013a	B	2013-05-06	nkolnda	sil	B275	0	5/2T		0	0	0	0	1			0
2013a	B	2013-05-06	nkolnda	sil	B276	0			0	0	0	0	0			0
2013a	B	2013-05-06	nkolnda	sil	B277	0			0	0	0	0	0			0
2013a	B	2013-05-06	nkolnda	sil	B278	0			0	0	0	0	0			0
2013a	B	2013-05-13	nklzok	sil	B297	0			0	0	0	0	0			0
2013a	B	2013-05-13	nklzok	sil	B298	0	2/2T		0	0	0	0	1			0
2013a	B	2013-05-13	nklzok	sil	B305	0			0	0	0	0	0			0
2013a	B	2013-05-13	nklzok	sil	B306	0	2/2T		0	0	0	0	1			0
2013a	B	2013-05-13	nklzok	sil	B307	0	2/2T		0	0	0	0	1			0
2013a	B	2013-05-13	nklzok	sil	B317	0			0	0	0	0	0			0
2013a	B	2013-05-13	nklzok	sil	B320	0			0	0	0	0	0			0
2013a	B	2013-05-13	nklzok	sil	B324	0			0	0	0	0	0			0
2013a	B	2013-05-13	nklzok	sil	B325	0			0	0	0	0	0			0
2013a	B	2013-05-13	nklzok	sil	B327	0			0	0	0	0	0			0
2013a	B	2013-05-13	nklzok	sil	B332	0			0	0	0	0	0			0
2013a	B	2013-05-13	nklzok	sil	B333	0			0	0	0	0	0			0
2013a	C	2013-04-22	ekal	cp	C3	0			0	0	0	0	0			0
2013a	C	2013-04-22	ekal	cp	C5	0			0	0	0	0	0			0
2013a	C	2013-04-22	ekal	cp	C6	0			0	0	0	0	0			0
2013a	C	2013-04-22	ekal	cp	C7	0			0	0	0	0	0			0
2013a	C	2013-04-22	ekal	cp	C10	0			0	0	0	0	0			0
2013a	C	2013-04-22	ekal	cp	C11	0			0	0	0	0	0			0
2013a	C	2013-04-22	ekal	cp	C12	0			0	0	0	0	0			0
2013a	C	2013-04-22	ekal	cp	C14	0			0	0	0	0	0			0
2013a	C	2013-04-22	ekal	cp	C15	0			0	0	0	0	0			0
2013a	C	2013-04-22	ekal	cp	C21	0	1/3T		0	0	0	0	1			0
2013a	C	2013-04-22	ekal	cp	C22	0			0	0	0	0	0			0
2013a	C	2013-04-22	ekal	cp	C24	0			0	0	0	0	0			0
2013a	C	2013-04-22	ekal	cp	C27	0			0	0	0	0	0			0
2013a	C	2013-04-22	ekal	cp	C28	0			0	0	0	0	0			0
2013a	C	2013-04-22	ekal	cp	C29	0			0	0	0	0	0			0
2013a	C	2013-04-22	ekal	cp	C32	0	1/2T		0	0	0	0	1			0
2013a	C	2013-04-22	ekal	cp	C34	0			0	0	0	0	0			0
2013a	C	2013-04-22	ekal	cp	C38	0	1/2T		0	0	0	0	1			0
2013a	C	2013-05-06	nkolnda	cm2	C77	0			0	0	0	0	0			0
2013a	C	2013-05-06	nkolnda	cm2	C78	0			0	0	0	0	0			0
2013a	C	2013-05-06	nkolnda	cm2	C80	0			0	0	0	0	0			0
2013a	C	2013-05-06	nkolnda	cm2	C81	0			0	0	0	0	0			0
2013a	C	2013-05-06	nkolnda	cm2	C85	0			0	0	0	0	0			0
2013a	C	2013-05-06	nkolnda	cm2	C86	0			0	0	0	0	0			0
2013a	C	2013-05-06	nkolnda	cm2	C88	0			0	0	0	0	0			0
2013a	C	2013-05-06	nkolnda	cm2	C90	0			0	0	0	0	0			0
2013a	C	2013-05-06	nkolnda	cm2	C91	0			0	0	0	0	0			0
2013a	C	2013-05-06	nkolnda	cm2	C92	0			0	0	0	0	0			0
2013a	C	2013-05-06	nkolnda	cm2	C93	0			0	0	0	0	0			0
2013a	C	2013-05-06	nkolnda	cm2	C95	0			0	0	0	0	0			0
2013a	C	2013-05-06	nkolnda	cm2	C96	0			0	0	0	0	0			0
2013a	C	2013-05-06	nkolnda	cm2	C97	0			0	0	0	0	0			0
2013a	C	2013-05-06	nkolnda	cm2	C98	0			0	0	0	0	0			0
2013a	C	2013-05-06	nkolnda	cm2	C102	0			0	0	0	0	0			0
2013a	C	2013-05-06	nkolnda	cm2	C104	0			0	0	0	0	0			0
2013a	C	2013-05-06	nkolnda	cm1	C112	0			0	0	0	0	0			0
2013a	C	2013-05-06	nkolnda	cm1	C113	0			0	0	0	0	0			0
2013a	C	2013-05-06	nkolnda	cm1	C114	0			0	0	0	0	0			0
2013a	C	2013-05-06	nkolnda	cm1	C117	0			0	0	0	0	0			0
2013a	C	2013-05-06	nkolnda	cm1	C119	0			0	0	0	0	0			0
2013a	C	2013-05-06	nkolnda	cm1	C122	0			0	0	0	0	0			0
2013a	C	2013-05-06	nkolnda	cm1	C123	0			0	0	0	0	0			0
2013a	C	2013-05-06	nkolnda	cm1	C124	0			0	0	0	0	0			0
2013a	C	2013-05-06	nkolnda	cm1	C128	0			0	0	0	0	0			0
2013a	C	2013-05-06	nkolnda	cm1	C130	0			0	0	0	0	0			0
2013a	C	2013-05-06	nkolnda	cm1	C131	0	1/3T		0	0	0	0	1			0
2013a	C	2013-05-13	nklzok	cp	C150	0			0	0	0	0	0			0
2013a	C	2013-05-13	nklzok	cp	C152	0	1/2T		0	0	0	0	1			0
2013a	C	2013-05-13	nklzok	cp	C157	0	1/3T		0	0	0	0	1			0
2013a	C	2013-05-13	nklzok	cp	C160	0			0	0	0	0	0			0
2013a	C	2013-05-13	nklzok	cp	C165	0			0	0	0	0	0			0
2013a	C	2013-05-13	nklzok	cp	C168	0	7/1T		0	0	0	0	1			0
2013a	C	2013-05-13	nklzok	cp	C169	0			0	0	0	0	0			0
2013a	C	2013-05-13	nklzok	cp	C179	0			0	0	0	0	0			0
2013a	C	2013-05-13	nklzok	cp	C180	0			0	0	0	0	0			0
2013a	C	2013-05-13	nklzok	cp	C181	0	8/2T		0	0	0	0	1			0
2013a	C	2013-05-13	nklzok	cm2	C189	0			0	0	0	0	0			0
2013a	C	2013-05-13	nklzok	cm2	C192	0			0	0	0	0	0			0
2013a	C	2013-05-13	nklzok	cm2	C193	0			0	0	0	0	0			0
2013a	C	2013-05-13	nklzok	cm2	C194	0			0	0	0	0	0			0
2013a	C	2013-05-13	nklzok	cm2	C195	0		MF	0	0	0	1	0			0
2013a	C	2013-05-13	nklzok	cm2	C197	0			0	0	0	0	0			0
2013a	C	2013-05-13	nklzok	cm2	C198	0			0	0	0	0	0			0
2013a	C	2013-05-13	nklzok	cm2	C199	0			0	0	0	0	0			0
2013a	C	2013-05-13	nklzok	cm2	C200	0			0	0	0	0	0			0
2013a	D	2013-04-22	ekal	sil	D4	0			0	0	0	0	0			0
2013a	D	2013-04-22	ekal	sil	D5	0			0	0	0	0	0			0
2013a	D	2013-04-22	ekal	sil	D6	0			0	0	0	0	0			0
2013a	D	2013-04-22	ekal	sil	D7	0			0	0	0	0	0			0
2013a	D	2013-04-22	ekal	sil	D16	0	2/3T		0	0	0	0	1			0
2013a	D	2013-04-22	ekal	sil	D17	0			0	0	0	0	0			0
2013a	D	2013-04-22	ekal	sil	D19	0			0	0	0	0	0			0
2013a	D	2013-04-22	ekal	sil	D20	0			0	0	0	0	0			0
2013a	D	2013-04-22	ekal	sil	D21	0			0	0	0	0	0			0
2013a	D	2013-04-22	ekal	sil	D23	0	1/2T		0	0	0	0	1			0
2013a	D	2013-04-22	ekal	sil	D24	0			0	0	0	0	0			0
2013a	D	2013-04-22	ekal	sil	D26	0			0	0	0	0	0			0
2013a	D	2013-04-22	ekal	sil	D27	0			0	0	0	0	0			0
2013a	D	2013-04-22	ekal	sil	D29	0			0	0	0	0	0			0
2013a	D	2013-04-22	ekal	sil	D31	0			0	0	0	0	0			0
2013a	D	2013-04-22	ekal	sil	D35	0	1/2T		0	0	0	0	1			0
2013a	D	2013-04-22	ekal	sil	D38	0			0	0	0	0	0			0
2013a	D	2013-04-22	ekal	sil	D40	0			0	0	0	0	0			0
2013a	D	2013-04-22	ekal	sil	D41	0			0	0	0	0	0			0
2013a	D	2013-04-22	ekal	sil	D42	0			0	0	0	0	0			0
2013a	D	2013-04-22	ekal	sil	D43	0			0	0	0	0	0			0
2013a	D	2013-04-22	ekal	sil	D47	0			0	0	0	0	0			0
2013a	D	2013-04-22	ekal	sil	D48	0			0	0	0	0	0			0
2013a	D	2013-04-22	ekal	sil	D50	0			0	0	0	0	0			0
2013a	D	2013-04-22	ekal	sil	D51	0			0	0	0	0	0			0
2013a	D	2013-04-22	ekal	sil	D55	0			0	0	0	0	0			0
2013a	D	2013-04-22	ekal	sil	D56	0			0	0	0	0	0			0
2013a	D	2013-04-22	ekal	sil	D58	0			0	0	0	0	0			0
2013a	D	2013-04-22	ekal	sil	D60	0			0	0	0	0	0			0
2013a	D	2013-04-22	ekal	sil	D61	0		MF	0	0	0	1	0			0
2013a	D	2013-04-22	ekal	sil	D62	0			0	0	0	0	0			0
2013a	D	2013-05-06	nkolnda	cp	D81	0			0	0	0	0	0			0
2013a	D	2013-05-06	nkolnda	cp	D82	0			0	0	0	0	0			0
2013a	D	2013-05-06	nkolnda	cp	D86	0			0	0	0	0	0			0
2013a	D	2013-05-06	nkolnda	cp	D89	0			0	0	0	0	0			0
2013a	D	2013-05-06	nkolnda	cp	D91	0	2/2T		0	0	0	0	1			0
2013a	D	2013-05-06	nkolnda	cp	D92	0			0	0	0	0	0			0
2013a	D	2013-05-06	nkolnda	cp	D95	0			0	0	0	0	0			0
2013a	D	2013-05-06	nkolnda	cp	D98	0			0	0	0	0	0			0
2013a	D	2013-05-06	nkolnda	cp	D107	0			0	0	0	0	0			0
2013a	D	2013-05-06	nkolnda	cp	D111	0			0	0	0	0	0			0
2013a	D	2013-05-06	nkolnda	cp	D112	0			0	0	0	0	0			0
2013a	D	2013-05-06	nkolnda	cp	D114	0			0	0	0	0	0			0
2013a	D	2013-05-13	nklzok	ce2	D149	0			0	0	0	0	0			0
2013a	D	2013-05-13	nklzok	ce2	D154	0			0	0	0	0	0			0
2013a	D	2013-05-13	nklzok	ce2	D156	0	2/2T		0	0	0	0	1			0
2013a	D	2013-05-13	nklzok	ce2	D161	0			0	0	0	0	0			0
2013a	D	2013-05-13	nklzok	ce2	D165	0			0	0	0	0	0			0
2013a	D	2013-05-13	nklzok	ce2	D166	0			0	0	0	0	0			0
2013a	D	2013-05-13	nklzok	ce2	D167	0	1/2T		0	0	0	0	1			0
2013a	D	2013-05-13	nklzok	ce2	D168	0			0	0	0	0	0			0
2013a	D	2013-05-13	nklzok	ce2	D170	0			0	0	0	0	0			0
2013a	D	2013-05-13	nklzok	ce2	D171	0			0	0	0	0	0			0

## Sheet: fin-2013
annee	book	date	ecole	classe	code	pf	gto	remarque	Prev-Pf	Prev-pm	Prev-po	Prev-mf	Prev-gto	inf	co-inf	nb-inf
2013b	B	2013-10-21	nklzok	ce1	B345	1		PM++ MF	1	1	0	1	0	PfPm		2
2013b	A	2013-10-07	ekal	cm1?	A268	2		PM+ MF	1	1	0	1	0	PfPm		2
2013b	A	2013-10-01	metet	cp	A195	3		MF	1	0	0	1	0	Pf		1
2013b	C	2013-10-28	essazok	cp	C339	3		MF	1	0	0	1	0	Pf		1
2013b	A	2013-10-01	metet	ce1	A152	2		MF	1	0	0	1	0	Pf		1
2013b	A	2013-10-21	nklzok	cp	N326	2		MF	1	0	0	1	0	Pf		1
2013b	B	2013-09-23	koumou	ce1	B13	2		MF	1	0	0	1	0	Pf		1
2013b	B	2013-10-21	nklzok	ce1	B364	2		MF	1	0	0	1	0	Pf		1
2013b	A	2013-10-07	ekal	sil	A377	1		MF	1	0	0	1	0	Pf		1
2013b	A	2013-10-15	nkolnda	ce1	A497	1		MF	1	0	0	1	0	Pf		1
2013b	B	2013-10-01	metet	cm1	B42	1		MF	1	0	0	1	0	Pf		1
2013b	B	2013-10-07	ekal	cp	B133	1	4/3T	MF	1	0	0	1	1	Pf		1
2013b	B	2013-10-16	nkolnda	cm1	B166	1		MF	1	0	0	1	0	Pf		1
2013b	C	2013-10-07	ekal	ce2	C41	1		MF	1	0	0	1	0	Pf		1
2013b	C	2013-10-16	nkolnda	sil	C224	1		MF	1	0	0	1	0	Pf		1
2013b	C	2013-10-16	nkolnda	sil	C286	1		MF	1	0	0	1	0	Pf		1
2013b	D	2013-10-07	ekal	cm2	D29	1		MF	1	0	0	1	0	Pf		1
2013b	A	2013-09-23	koumou	cm1	A79	0		MF	0	0	0	1	0			0
2013b	A	2013-09-23	koumou	cm2	A128	0		MF	0	0	0	1	0			0
2013b	A	2013-10-01	metet	ce2	A229	0		MF	0	0	0	1	0			0
2013b	A	2013-10-01	metet	ce2	A231	0		MF	0	0	0	1	0			0
2013b	A	2013-10-07	ekal	sil	A396	0		MF	0	0	0	1	0			0
2013b	A	2013-10-15	nkolnda	ce1	A470	0		MF	0	0	0	1	0			0
2013b	B	2013-09-23	koumou	ce2	B6	0		MF	0	0	0	1	0			0
2013b	B	2013-09-23	koumou	ce1	B36	0		MF	0	0	0	1	0			0
2013b	B	2013-10-01	metet	cm1	B44	0		MF	0	0	0	1	0			0
2013b	B	2013-10-01	metet	sil	B103	0		MF	0	0	0	1	0			0
2013b	B	2013-10-21	nklzok	ce1	B338	0		MF	0	0	0	1	0			0
2013b	C	2013-10-07	ekal	ce2	C16	0		MF	0	0	0	1	0			0
2013b	C	2013-10-07	ekal	ce2	C48	0		MF	0	0	0	1	0			0
2013b	C	2013-10-16	nkolnda	sil	C225	0		MF	0	0	0	1	0			0
2013b	C	2013-10-16	nkolnda	sil	C234	0		MF	0	0	0	1	0			0
2013b	C	2013-10-16	nkolnda	sil	C284	0		MF	0	0	0	1	0			0
2013b	D	2013-10-07	ekal	cm2	D32	0		MF	0	0	0	1	0			0
2013b	D	2013-10-28	essazok	ce2	D509	0		MF	0	0	0	1	0			0
2013b	C	2013-10-16	nkolnda	sil	C285	3		PM+++	1	1	0	0	0	PfPm		2
2013b	B	2013-10-21	nklzok	sil	B410	1		PM+++	1	1	0	0	0	PfPm		2
2013b	A	2013-10-07	ekal	sil	A353	3		PM++	1	1	0	0	0	PfPm		2
2013b	A	2013-10-15	nkolnda	ce1	A471	3	2/3T	PM++	1	1	0	0	1	PfPm		2
2013b	A	2013-10-07	ekal	sil	A350	2		PM++	1	1	0	0	0	PfPm		2
2013b	A	2013-10-07	ekal	sil	A357	2		PM++	1	1	0	0	0	PfPm		2
2013b	A	2013-10-21	nklzok	ce2	N256	2		PM++	1	1	0	0	0	PfPm		2
2013b	A	2013-10-21	nklzok	cp	N300	2		PM++	1	1	0	0	0	PfPm		2
2013b	B	2013-10-28	essazok	ce1	B481	2		PM++	1	1	0	0	0	PfPm		2
2013b	A	2013-10-07	ekal	sil	A400	1		PM++	1	1	0	0	0	PfPm		2
2013b	A	2013-10-15	nkolnda	ce1	A469	1		PM++	1	1	0	0	0	PfPm		2
2013b	A	2013-10-21	nklzok	cm1	A526	1		PM++	1	1	0	0	0	PfPm		2
2013b	B	2013-10-07	ekal	cp	B117	1		PM++	1	1	0	0	0	PfPm		2
2013b	B	2013-10-21	nklzok	cm2	B381	1		PM++	1	1	0	0	0	PfPm		2
2013b	A	2013-10-07	ekal	cm1?	A265	3	2/2T	PO+	1	0	1	0	1	PfPo		2
2013b	A	2013-10-07	ekal	sil	A338	3		PM+	1	1	0	0	0	PfPm		2
2013b	A	2013-10-07	ekal	sil	A352	3	4/1T	PM+	1	1	0	0	1	PfPm		2
2013b	C	2013-10-07	ekal	ce2	C1	3		PM+	1	1	0	0	0	PfPm		2
2013b	C	2013-10-16	nkolnda	ce2	C75	3		PM+	1	1	0	0	0	PfPm		2
2013b	C	2013-10-16	nkolnda	ce2	C99	3		PM+	1	1	0	0	0	PfPm		2
2013b	C	2013-10-28	essazok	cp	C354	3		PO+	1	0	1	0	0	PfPo		2
2013b	A	2013-10-07	ekal	sil	A348	2		PM+	1	1	0	0	0	PfPm		2
2013b	A	2013-10-21	nklzok	ce2	N252	2		PM+	1	1	0	0	0	PfPm		2
2013b	B	2013-10-21	nklzok	ce1	B347	2	2/2T	PM+	1	1	0	0	1	PfPm		2
2013b	B	2013-10-21	nklzok	ce1	B359	2		PM+	1	1	0	0	0	PfPm		2
2013b	C	2013-10-07	ekal	ce2	C26	2		PM+	1	1	0	0	0	PfPm		2
2013b	C	2013-10-16	nkolnda	sil	C304	2		PM+	1	1	0	0	0	PfPm		2
2013b	A	2013-09-23	koumou	cm2	A114	1	1/3T	PM+	1	1	0	0	1	PfPm		2
2013b	B	2013-09-23	koumou	ce1	B26	1		PM+	1	1	0	0	0	PfPm		2
2013b	B	2013-10-28	essazok	ce1	B470	1	2/3T	PM+	1	1	0	0	1	PfPm		2
2013b	C	2013-10-16	nkolnda	ce2	C110	1		PM+	1	1	0	0	0	PfPm		2
2013b	C	2013-10-16	nkolnda	sil	C298	1		PM+	1	1	0	0	0	PfPm		2
2013b	D	2013-10-07	ekal	cm2	D22	1		PM+	1	1	0	0	0	PfPm		2
2013b	D	2013-10-16	nkolnda	cp	D139	1		PM+	1	1	0	0	0	PfPm		2
2013b	D	2013-10-16	nkolnda	cp	D146	1		PM+	1	1	0	0	0	PfPm		2
2013b	D	2013-10-28	essazok	ce2	D515	1		PM+	1	1	0	0	0	PfPm		2
2013b	C	2013-11-04	essazok	sil	C442	0	5/3T	PM++	0	1	0	0	1	Pm		1
2013b	D	2013-10-16	nkolnda	cp	D155	0		PM++	0	1	0	0	0	Pm		1
2013b	A	2013-10-21	nklzok	cp	N311	0		PM+++	0	1	0	0	0	Pm		1
2013b	B	2013-10-07	ekal	cp	B115	0		PM+++	0	1	0	0	0	Pm		1
2013b	B	2013-10-07	ekal	cp	B142	0	2/3T	PM+++	0	1	0	0	1	Pm		1
2013b	B	2013-10-21	nklzok	ce1	B349	0		PM+++	0	1	0	0	0	Pm		1
2013b	B	2013-10-21	nklzok	ce1	B365	0		PM+++	0	1	0	0	0	Pm		1
2013b	C	2013-10-16	nkolnda	sil	C289	0		PM+++	0	1	0	0	0	Pm		1
2013b	C	2013-10-28	essazok	cp	C371	0		PM+++	0	1	0	0	0	Pm		1
2013b	A	2013-10-01	metet	ce2	A224	11			1	0	0	0	0	Pf		1
2013b	A	2013-10-21	nklzok	cp	N310	5			1	0	0	0	0	Pf		1
2013b	B	2013-10-21	nklzok	sil	B412	5			1	0	0	0	0	Pf		1
2013b	D	2013-10-28	essazok	ce2	D474	5			1	0	0	0	0	Pf		1
2013b	A	2013-09-23	koumou	sil	A22	4			1	0	0	0	0	Pf		1
2013b	A	2013-10-07	ekal	sil	A359	4	6/2T		1	0	0	0	1	Pf		1
2013b	A	2013-10-07	ekal	sil	A364	4			1	0	0	0	0	Pf		1
2013b	A	2013-10-07	ekal	sil	A383	4	1/3T		1	0	0	0	1	Pf		1
2013b	A	2013-10-07	ekal	sil	A399	4			1	0	0	0	0	Pf		1
2013b	A	2013-10-15	nkolnda	ce1	A461	4			1	0	0	0	0	Pf		1
2013b	A	2013-10-21	nklzok	cp	N317	4			1	0	0	0	0	Pf		1
2013b	B	2013-10-21	nklzok	ce1	B334	4			1	0	0	0	0	Pf		1
2013b	B	2013-10-21	nklzok	sil	B429	4			1	0	0	0	0	Pf		1
2013b	B	2013-10-28	essazok	ce1	B495	4			1	0	0	0	0	Pf		1
2013b	C	2013-10-16	nkolnda	sil	C249	4			1	0	0	0	0	Pf		1
2013b	C	2013-10-16	nkolnda	sil	C300	4			1	0	0	0	0	Pf		1
2013b	C	2013-10-28	essazok	cp	C348	4			1	0	0	0	0	Pf		1
2013b	C	2013-11-04	essazok	sil	C435	4			1	0	0	0	0	Pf		1
2013b	D	2013-10-16	nkolnda	cp	D153	4			1	0	0	0	0	Pf		1
2013b	D	2013-10-28	essazok	ce2	D476	4			1	0	0	0	0	Pf		1
2013b	D	2013-10-28	essazok	ce2	D492	4			1	0	0	0	0	Pf		1
2013b	A	2013-09-23	koumou	sil	A2	3			1	0	0	0	0	Pf		1
2013b	A	2013-09-23	koumou	sil	A11	3			1	0	0	0	0	Pf		1
2013b	A	2013-09-23	koumou	sil	A13	3			1	0	0	0	0	Pf		1
2013b	A	2013-09-23	koumou	sil	A18	3			1	0	0	0	0	Pf		1
2013b	A	2013-09-23	koumou	cp	A38	3			1	0	0	0	0	Pf		1
2013b	A	2013-09-23	koumou	cp	A39	3	1/2T		1	0	0	0	1	Pf		1
2013b	A	2013-09-23	koumou	cp	A44	3			1	0	0	0	0	Pf		1
2013b	A	2013-09-23	koumou	cp	A47	3			1	0	0	0	0	Pf		1
2013b	A	2013-09-23	koumou	cp	A49	3			1	0	0	0	0	Pf		1
2013b	A	2013-09-23	koumou	cp	A54	3			1	0	0	0	0	Pf		1
2013b	A	2013-09-23	koumou	cp	A56	3			1	0	0	0	0	Pf		1
2013b	A	2013-09-23	koumou	cp	A59	3	2/2T		1	0	0	0	1	Pf		1
2013b	A	2013-09-23	koumou	cm2	A112	3			1	0	0	0	0	Pf		1
2013b	A	2013-09-23	koumou	cm2	A116	3			1	0	0	0	0	Pf		1
2013b	A	2013-09-23	koumou	cm2	A130	3			1	0	0	0	0	Pf		1
2013b	A	2013-10-01	metet	cp	A186	3	1/2T		1	0	0	0	1	Pf		1
2013b	A	2013-10-01	metet	cp	A187	3			1	0	0	0	0	Pf		1
2013b	A	2013-10-01	metet	cp	A188	3			1	0	0	0	0	Pf		1
2013b	A	2013-10-01	metet	cp	A193	3			1	0	0	0	0	Pf		1
2013b	A	2013-10-01	metet	ce2	A227	3			1	0	0	0	0	Pf		1
2013b	A	2013-10-07	ekal	cm1?	A270	3			1	0	0	0	0	Pf		1
2013b	A	2013-10-07	ekal	cm1?	A290	3			1	0	0	0	0	Pf		1
2013b	A	2013-10-07	ekal	sil	A334	3			1	0	0	0	0	Pf		1
2013b	A	2013-10-07	ekal	sil	A342	3			1	0	0	0	0	Pf		1
2013b	A	2013-10-07	ekal	sil	A347	3			1	0	0	0	0	Pf		1
2013b	A	2013-10-07	ekal	sil	A354	3			1	0	0	0	0	Pf		1
2013b	A	2013-10-07	ekal	sil	A368	3	4/3T		1	0	0	0	1	Pf		1
2013b	A	2013-10-07	ekal	sil	A370	3			1	0	0	0	0	Pf		1
2013b	A	2013-10-07	ekal	sil	A397	3			1	0	0	0	0	Pf		1
2013b	A	2013-10-07	ekal	sil	A404	3			1	0	0	0	0	Pf		1
2013b	A	2013-10-15	nkolnda	ce1	A450	3			1	0	0	0	0	Pf		1
2013b	A	2013-10-15	nkolnda	ce1	A489	3			1	0	0	0	0	Pf		1
2013b	A	2013-10-15	nkolnda	ce1	A501	3			1	0	0	0	0	Pf		1
2013b	A	2013-10-21	nklzok	cm1	A533	3			1	0	0	0	0	Pf		1
2013b	A	2013-10-21	nklzok	ce2	N248	3			1	0	0	0	0	Pf		1
2013b	A	2013-10-21	nklzok	cp	N306	3			1	0	0	0	0	Pf		1
2013b	A	2013-10-21	nklzok	cp	N321	3			1	0	0	0	0	Pf		1
2013b	B	2013-09-23	koumou	ce2	B2	3			1	0	0	0	0	Pf		1
2013b	B	2013-09-23	koumou	ce1	B15	3			1	0	0	0	0	Pf		1
2013b	B	2013-09-23	koumou	ce1	B16	3			1	0	0	0	0	Pf		1
2013b	B	2013-09-23	koumou	ce1	B18	3			1	0	0	0	0	Pf		1
2013b	B	2013-09-23	koumou	ce1	B22	3	1/3T		1	0	0	0	1	Pf		1
2013b	B	2013-09-23	koumou	ce1	B32	3	1/2T		1	0	0	0	1	Pf		1
2013b	B	2013-10-01	metet	cm1	B39	3			1	0	0	0	0	Pf		1
2013b	B	2013-10-01	metet	cm1	B43	3			1	0	0	0	0	Pf		1
2013b	B	2013-10-01	metet	cm1	B46	3			1	0	0	0	0	Pf		1
2013b	B	2013-10-01	metet	sil	B79	3	3/3T		1	0	0	0	1	Pf		1
2013b	B	2013-10-01	metet	sil	B80	3			1	0	0	0	0	Pf		1
2013b	B	2013-10-01	metet	sil	B92	3			1	0	0	0	0	Pf		1
2013b	B	2013-10-01	metet	sil	B99	3			1	0	0	0	0	Pf		1
2013b	B	2013-10-07	ekal	cp	B114	3			1	0	0	0	0	Pf		1
2013b	B	2013-10-16	nkolnda	cm2	B228	3			1	0	0	0	0	Pf		1
2013b	B	2013-10-16	nkolnda	cm2	B248	3			1	0	0	0	0	Pf		1
2013b	B	2013-10-21	nklzok	ce1	B342	3			1	0	0	0	0	Pf		1
2013b	B	2013-10-21	nklzok	ce1	B346	3			1	0	0	0	0	Pf		1
2013b	B	2013-10-21	nklzok	ce1	B357	3			1	0	0	0	0	Pf		1
2013b	B	2013-10-21	nklzok	ce1	B366	3	1/3T		1	0	0	0	1	Pf		1
2013b	B	2013-10-21	nklzok	cm2	B384	3			1	0	0	0	0	Pf		1
2013b	B	2013-10-21	nklzok	cm2	B387	3			1	0	0	0	0	Pf		1
2013b	B	2013-10-21	nklzok	sil	B414	3	27/1T		1	0	0	0	1	Pf		1
2013b	B	2013-10-21	nklzok	sil	B430	3			1	0	0	0	0	Pf		1
2013b	B	2013-10-28	essazok	ce1	B457	3			1	0	0	0	0	Pf		1
2013b	B	2013-10-28	essazok	ce1	B476	3			1	0	0	0	0	Pf		1
2013b	B	2013-10-28	essazok	ce1	B482	3			1	0	0	0	0	Pf		1
2013b	B	2013-10-28	essazok	ce1	B488	3			1	0	0	0	0	Pf		1
2013b	B	2013-10-28	essazok	ce1	B497	3			1	0	0	0	0	Pf		1
2013b	B	2013-10-28	essazok	ce1	B504	3			1	0	0	0	0	Pf		1
2013b	B	2013-10-28	essazok	ce1	B506	3			1	0	0	0	0	Pf		1
2013b	C	2013-10-07	ekal	ce2	C17	3			1	0	0	0	0	Pf		1
2013b	C	2013-10-07	ekal	ce2	C21	3			1	0	0	0	0	Pf		1
2013b	C	2013-10-07	ekal	ce2	C24	3			1	0	0	0	0	Pf		1
2013b	C	2013-10-07	ekal	ce2	C29	3			1	0	0	0	0	Pf		1
2013b	C	2013-10-07	ekal	ce2	C30	3			1	0	0	0	0	Pf		1
2013b	C	2013-10-07	ekal	ce2	C36	3	1/4T		1	0	0	0	1	Pf		1
2013b	C	2013-10-07	ekal	ce2	C44	3	1/2T		1	0	0	0	1	Pf		1
2013b	C	2013-10-16	nkolnda	ce2	C77	3			1	0	0	0	0	Pf		1
2013b	C	2013-10-16	nkolnda	ce2	C86	3			1	0	0	0	0	Pf		1
2013b	C	2013-10-16	nkolnda	ce2	C91	3			1	0	0	0	0	Pf		1
2013b	C	2013-10-16	nkolnda	ce2	C93	3			1	0	0	0	0	Pf		1
2013b	C	2013-10-16	nkolnda	ce2	C97	3			1	0	0	0	0	Pf		1
2013b	C	2013-10-16	nkolnda	ce2	C111	3			1	0	0	0	0	Pf		1
2013b	C	2013-10-16	nkolnda	ce2	C123	3			1	0	0	0	0	Pf		1
2013b	C	2013-10-16	nkolnda	sil	C223	3			1	0	0	0	0	Pf		1
2013b	C	2013-10-16	nkolnda	sil	C231	3			1	0	0	0	0	Pf		1
2013b	C	2013-10-16	nkolnda	sil	C242	3			1	0	0	0	0	Pf		1
2013b	C	2013-10-16	nkolnda	sil	C287	3			1	0	0	0	0	Pf		1
2013b	C	2013-10-16	nkolnda	sil	C290	3			1	0	0	0	0	Pf		1
2013b	C	2013-10-16	nkolnda	sil	C296	3			1	0	0	0	0	Pf		1
2013b	C	2013-10-16	nkolnda	sil	C305	3			1	0	0	0	0	Pf		1
2013b	C	2013-10-28	essazok	cp	C334	3			1	0	0	0	0	Pf		1
2013b	C	2013-10-28	essazok	cp	C337	3			1	0	0	0	0	Pf		1
2013b	C	2013-10-28	essazok	cp	C343	3			1	0	0	0	0	Pf		1
2013b	C	2013-10-28	essazok	cp	C363	3			1	0	0	0	0	Pf		1
2013b	C	2013-10-28	essazok	cp	C368	3			1	0	0	0	0	Pf		1
2013b	C	2013-10-28	essazok	cp	C370	3			1	0	0	0	0	Pf		1
2013b	C	2013-10-28	essazok	cp	C386	3			1	0	0	0	0	Pf		1
2013b	C	2013-10-28	essazok	cp	C387	3			1	0	0	0	0	Pf		1
2013b	C	2013-11-04	essazok	sil	C429	3			1	0	0	0	0	Pf		1
2013b	C	2013-11-04	essazok	sil	C432	3			1	0	0	0	0	Pf		1
2013b	C	2013-11-04	essazok	sil	C463	3	1/3T		1	0	0	0	1	Pf		1
2013b	D	2013-10-07	ekal	cm2	D27	3			1	0	0	0	0	Pf		1
2013b	D	2013-10-07	ekal	cm2	D33	3			1	0	0	0	0	Pf		1
2013b	D	2013-10-07	ekal	ce1	D54	3			1	0	0	0	0	Pf		1
2013b	D	2013-10-07	ekal	ce1	D58	3			1	0	0	0	0	Pf		1
2013b	D	2013-10-07	ekal	ce1	D60	3			1	0	0	0	0	Pf		1
2013b	D	2013-10-07	ekal	ce1	D70	3	3/2T		1	0	0	0	1	Pf		1
2013b	D	2013-10-07	ekal	ce1	D76	3			1	0	0	0	0	Pf		1
2013b	D	2013-10-16	nkolnda	cp	D125	3			1	0	0	0	0	Pf		1
2013b	D	2013-10-16	nkolnda	cp	D126	3			1	0	0	0	0	Pf		1
2013b	D	2013-10-16	nkolnda	cp	D143	3			1	0	0	0	0	Pf		1
2013b	D	2013-10-28	essazok	ce2	D445	3			1	0	0	0	0	Pf		1
2013b	D	2013-10-28	essazok	ce2	D487	3			1	0	0	0	0	Pf		1
2013b	D	2013-10-28	essazok	ce2	D493	3			1	0	0	0	0	Pf		1
2013b	D	2013-10-28	essazok	ce2	D502	3			1	0	0	0	0	Pf		1
2013b	D	2013-10-28	essazok	ce2	D504	3			1	0	0	0	0	Pf		1
2013b	A	2013-09-23	koumou	sil	A4	2			1	0	0	0	0	Pf		1
2013b	A	2013-09-23	koumou	sil	A6	2	5/2T		1	0	0	0	1	Pf		1
2013b	A	2013-09-23	koumou	sil	A12	2			1	0	0	0	0	Pf		1
2013b	A	2013-09-23	koumou	sil	A14	2			1	0	0	0	0	Pf		1
2013b	A	2013-09-23	koumou	cp	A41	2			1	0	0	0	0	Pf		1
2013b	A	2013-09-23	koumou	cp	A43	2	6/3T		1	0	0	0	1	Pf		1
2013b	A	2013-09-23	koumou	cp	A53	2	1/3T		1	0	0	0	1	Pf		1
2013b	A	2013-09-23	koumou	cm2	A119	2			1	0	0	0	0	Pf		1
2013b	A	2013-09-23	koumou	cm2	A122	2			1	0	0	0	0	Pf		1
2013b	A	2013-10-01	metet	cp	A194	2	5/4T		1	0	0	0	1	Pf		1
2013b	A	2013-10-01	metet	ce2	A225	2			1	0	0	0	0	Pf		1
2013b	A	2013-10-07	ekal	cm1?	A261	2	1/3T		1	0	0	0	1	Pf		1
2013b	A	2013-10-07	ekal	cm1?	A262	2			1	0	0	0	0	Pf		1
2013b	A	2013-10-07	ekal	cm1?	A278	2			1	0	0	0	0	Pf		1
2013b	A	2013-10-07	ekal	cm1?	A279	2			1	0	0	0	0	Pf		1
2013b	A	2013-10-07	ekal	sil	A335	2			1	0	0	0	0	Pf		1
2013b	A	2013-10-07	ekal	sil	A339	2			1	0	0	0	0	Pf		1
2013b	A	2013-10-07	ekal	sil	A346	2			1	0	0	0	0	Pf		1
2013b	A	2013-10-07	ekal	sil	A356	2			1	0	0	0	0	Pf		1
2013b	A	2013-10-07	ekal	sil	A365	2			1	0	0	0	0	Pf		1
2013b	A	2013-10-07	ekal	sil	A366	2			1	0	0	0	0	Pf		1
2013b	A	2013-10-07	ekal	sil	A384	2			1	0	0	0	0	Pf		1
2013b	A	2013-10-07	ekal	sil	A385	2			1	0	0	0	0	Pf		1
2013b	A	2013-10-07	ekal	sil	A409	2			1	0	0	0	0	Pf		1
2013b	A	2013-10-15	nkolnda	ce1	A448	2			1	0	0	0	0	Pf		1
2013b	A	2013-10-15	nkolnda	ce1	A455	2			1	0	0	0	0	Pf		1
2013b	A	2013-10-15	nkolnda	ce1	A460	2			1	0	0	0	0	Pf		1
2013b	A	2013-10-15	nkolnda	ce1	A462	2			1	0	0	0	0	Pf		1
2013b	A	2013-10-15	nkolnda	ce1	A463	2			1	0	0	0	0	Pf		1
2013b	A	2013-10-15	nkolnda	ce1	A468	2			1	0	0	0	0	Pf		1
2013b	A	2013-10-15	nkolnda	ce1	A472	2			1	0	0	0	0	Pf		1
2013b	A	2013-10-15	nkolnda	ce1	A474	2			1	0	0	0	0	Pf		1
2013b	A	2013-10-15	nkolnda	ce1	A475	2			1	0	0	0	0	Pf		1
2013b	A	2013-10-15	nkolnda	ce1	A478	2			1	0	0	0	0	Pf		1
2013b	A	2013-10-15	nkolnda	ce1	A479	2			1	0	0	0	0	Pf		1
2013b	A	2013-10-15	nkolnda	ce1	A484	2	1/3T		1	0	0	0	1	Pf		1
2013b	A	2013-10-15	nkolnda	ce1	A490	2			1	0	0	0	0	Pf		1
2013b	A	2013-10-15	nkolnda	ce1	A492	2			1	0	0	0	0	Pf		1
2013b	A	2013-10-15	nkolnda	ce1	A493	2	1/3T		1	0	0	0	1	Pf		1
2013b	A	2013-10-15	nkolnda	ce1	A498	2			1	0	0	0	0	Pf		1
2013b	A	2013-10-15	nkolnda	ce1	A499	2			1	0	0	0	0	Pf		1
2013b	A	2013-10-15	nkolnda	ce1	A503	2			1	0	0	0	0	Pf		1
2013b	A	2013-10-21	nklzok	cm1	A519	2			1	0	0	0	0	Pf		1
2013b	A	2013-10-21	nklzok	cm1	A520	2			1	0	0	0	0	Pf		1
2013b	A	2013-10-21	nklzok	cm1	A524	2	2/3T		1	0	0	0	1	Pf		1
2013b	A	2013-10-21	nklzok	ce2	N228	2			1	0	0	0	0	Pf		1
2013b	A	2013-10-21	nklzok	ce2	N229	2			1	0	0	0	0	Pf		1
2013b	A	2013-10-21	nklzok	ce2	N238	2			1	0	0	0	0	Pf		1
2013b	A	2013-10-21	nklzok	ce2	N244	2			1	0	0	0	0	Pf		1
2013b	A	2013-10-21	nklzok	ce2	N247	2			1	0	0	0	0	Pf		1
2013b	A	2013-10-21	nklzok	cp	N302	2			1	0	0	0	0	Pf		1
2013b	A	2013-10-21	nklzok	cp	N312	2	1/2T		1	0	0	0	1	Pf		1
2013b	A	2013-10-21	nklzok	cp	N320	2			1	0	0	0	0	Pf		1
2013b	A	2013-10-21	nklzok	cp	N327	2	2/2T		1	0	0	0	1	Pf		1
2013b	B	2013-09-23	koumou	ce2	B4	2			1	0	0	0	0	Pf		1
2013b	B	2013-09-23	koumou	ce1	B12	2			1	0	0	0	0	Pf		1
2013b	B	2013-09-23	koumou	ce1	B17	2			1	0	0	0	0	Pf		1
2013b	B	2013-09-23	koumou	ce1	B19	2	3/2T		1	0	0	0	1	Pf		1
2013b	B	2013-09-23	koumou	ce1	B31	2			1	0	0	0	0	Pf		1
2013b	B	2013-10-01	metet	sil	B78	2	1/2T		1	0	0	0	1	Pf		1
2013b	B	2013-10-01	metet	sil	B96	2			1	0	0	0	0	Pf		1
2013b	B	2013-10-07	ekal	cp	B116	2			1	0	0	0	0	Pf		1
2013b	B	2013-10-07	ekal	cp	B124	2			1	0	0	0	0	Pf		1
2013b	B	2013-10-07	ekal	cp	B126	2			1	0	0	0	0	Pf		1
2013b	B	2013-10-07	ekal	cp	B130	2			1	0	0	0	0	Pf		1
2013b	B	2013-10-07	ekal	cp	B132	2			1	0	0	0	0	Pf		1
2013b	B	2013-10-07	ekal	cp	B141	2	1/3T		1	0	0	0	1	Pf		1
2013b	B	2013-10-07	ekal	cp	B144	2			1	0	0	0	0	Pf		1
2013b	B	2013-10-16	nkolnda	cm1	B150	2			1	0	0	0	0	Pf		1
2013b	B	2013-10-16	nkolnda	cm1	B153	2			1	0	0	0	0	Pf		1
2013b	B	2013-10-21	nklzok	ce1	B341	2	3/2T		1	0	0	0	1	Pf		1
2013b	B	2013-10-21	nklzok	ce1	B348	2			1	0	0	0	0	Pf		1
2013b	B	2013-10-21	nklzok	sil	B413	2			1	0	0	0	0	Pf		1
2013b	B	2013-10-21	nklzok	sil	B416	2			1	0	0	0	0	Pf		1
2013b	B	2013-10-21	nklzok	sil	B419	2			1	0	0	0	0	Pf		1
2013b	B	2013-10-21	nklzok	sil	B421	2			1	0	0	0	0	Pf		1
2013b	B	2013-10-28	essazok	ce1	B445	2			1	0	0	0	0	Pf		1
2013b	B	2013-10-28	essazok	ce1	B446	2			1	0	0	0	0	Pf		1
2013b	B	2013-10-28	essazok	ce1	B453	2			1	0	0	0	0	Pf		1
2013b	B	2013-10-28	essazok	ce1	B459	2			1	0	0	0	0	Pf		1
2013b	B	2013-10-28	essazok	ce1	B462	2			1	0	0	0	0	Pf		1
2013b	B	2013-10-28	essazok	ce1	B463	2			1	0	0	0	0	Pf		1
2013b	B	2013-10-28	essazok	ce1	B464	2			1	0	0	0	0	Pf		1
2013b	B	2013-10-28	essazok	ce1	B465	2			1	0	0	0	0	Pf		1
2013b	B	2013-10-28	essazok	ce1	B471	2			1	0	0	0	0	Pf		1
2013b	B	2013-10-28	essazok	ce1	B478	2			1	0	0	0	0	Pf		1
2013b	B	2013-10-28	essazok	ce1	B485	2	1/2T		1	0	0	0	1	Pf		1
2013b	B	2013-10-28	essazok	ce1	B499	2			1	0	0	0	0	Pf		1
2013b	B	2013-10-28	essazok	ce1	B505	2			1	0	0	0	0	Pf		1
2013b	C	2013-10-07	ekal	ce2	C4	2	2/3T		1	0	0	0	1	Pf		1
2013b	C	2013-10-07	ekal	ce2	C5	2			1	0	0	0	0	Pf		1
2013b	C	2013-10-07	ekal	ce2	C7	2			1	0	0	0	0	Pf		1
2013b	C	2013-10-07	ekal	ce2	C9	2			1	0	0	0	0	Pf		1
2013b	C	2013-10-07	ekal	ce2	C10	2			1	0	0	0	0	Pf		1
2013b	C	2013-10-07	ekal	ce2	C11	2			1	0	0	0	0	Pf		1
2013b	C	2013-10-07	ekal	ce2	C18	2			1	0	0	0	0	Pf		1
2013b	C	2013-10-07	ekal	ce2	C19	2			1	0	0	0	0	Pf		1
2013b	C	2013-10-07	ekal	ce2	C20	2			1	0	0	0	0	Pf		1
2013b	C	2013-10-07	ekal	ce2	C31	2			1	0	0	0	0	Pf		1
2013b	C	2013-10-07	ekal	ce2	C33	2			1	0	0	0	0	Pf		1
2013b	C	2013-10-07	ekal	ce2	C37	2			1	0	0	0	0	Pf		1
2013b	C	2013-10-07	ekal	ce2	C47	2			1	0	0	0	0	Pf		1
2013b	C	2013-10-16	nkolnda	ce2	C81	2			1	0	0	0	0	Pf		1
2013b	C	2013-10-16	nkolnda	ce2	C88	2			1	0	0	0	0	Pf		1
2013b	C	2013-10-16	nkolnda	ce2	C94	2			1	0	0	0	0	Pf		1
2013b	C	2013-10-16	nkolnda	ce2	C96	2			1	0	0	0	0	Pf		1
2013b	C	2013-10-16	nkolnda	ce2	C108	2			1	0	0	0	0	Pf		1
2013b	C	2013-10-16	nkolnda	ce2	C118	2			1	0	0	0	0	Pf		1
2013b	C	2013-10-16	nkolnda	sil	C229	2			1	0	0	0	0	Pf		1
2013b	C	2013-10-16	nkolnda	sil	C232	2			1	0	0	0	0	Pf		1
2013b	C	2013-10-16	nkolnda	sil	C240	2			1	0	0	0	0	Pf		1
2013b	C	2013-10-16	nkolnda	sil	C241	2			1	0	0	0	0	Pf		1
2013b	C	2013-10-16	nkolnda	sil	C246	2			1	0	0	0	0	Pf		1
2013b	C	2013-10-16	nkolnda	sil	C247	2			1	0	0	0	0	Pf		1
2013b	C	2013-10-16	nkolnda	sil	C252	2			1	0	0	0	0	Pf		1
2013b	C	2013-10-16	nkolnda	sil	C254	2			1	0	0	0	0	Pf		1
2013b	C	2013-10-16	nkolnda	sil	C257	2	1/3T		1	0	0	0	1	Pf		1
2013b	C	2013-10-16	nkolnda	sil	C261	2			1	0	0	0	0	Pf		1
2013b	C	2013-10-16	nkolnda	sil	C262	2			1	0	0	0	0	Pf		1
2013b	C	2013-10-16	nkolnda	sil	C288	2			1	0	0	0	0	Pf		1
2013b	C	2013-10-28	essazok	cp	C338	2			1	0	0	0	0	Pf		1
2013b	C	2013-10-28	essazok	cp	C340	2			1	0	0	0	0	Pf		1
2013b	C	2013-10-28	essazok	cp	C369	2			1	0	0	0	0	Pf		1
2013b	C	2013-11-04	essazok	sil	C408	2	239/1T		1	0	0	0	1	Pf		1
2013b	C	2013-11-04	essazok	sil	C413	2			1	0	0	0	0	Pf		1
2013b	C	2013-11-04	essazok	sil	C418	2	1/2T		1	0	0	0	1	Pf		1
2013b	C	2013-11-04	essazok	sil	C427	2			1	0	0	0	0	Pf		1
2013b	C	2013-11-04	essazok	sil	C436	2			1	0	0	0	0	Pf		1
2013b	C	2013-11-04	essazok	sil	C437	2			1	0	0	0	0	Pf		1
2013b	C	2013-11-04	essazok	sil	C446	2			1	0	0	0	0	Pf		1
2013b	C	2013-11-04	essazok	sil	C447	2			1	0	0	0	0	Pf		1
2013b	C	2013-11-04	essazok	sil	C448	2			1	0	0	0	0	Pf		1
2013b	C	2013-11-04	essazok	sil	C451	2	6/3T		1	0	0	0	1	Pf		1
2013b	C	2013-11-04	essazok	sil	C467	2			1	0	0	0	0	Pf		1
2013b	D	2013-10-07	ekal	cm2	D30	2			1	0	0	0	0	Pf		1
2013b	D	2013-10-07	ekal	cm2	D34	2			1	0	0	0	0	Pf		1
2013b	D	2013-10-07	ekal	ce1	D50	2	1/2T		1	0	0	0	1	Pf		1
2013b	D	2013-10-07	ekal	ce1	D55	2			1	0	0	0	0	Pf		1
2013b	D	2013-10-07	ekal	ce1	D62	2			1	0	0	0	0	Pf		1
2013b	D	2013-10-16	nkolnda	cp	D123	2			1	0	0	0	0	Pf		1
2013b	D	2013-10-16	nkolnda	cp	D135	2			1	0	0	0	0	Pf		1
2013b	D	2013-10-16	nkolnda	cp	D140	2			1	0	0	0	0	Pf		1
2013b	D	2013-10-16	nkolnda	cp	D150	2			1	0	0	0	0	Pf		1
2013b	D	2013-10-16	nkolnda	cp	D154	2			1	0	0	0	0	Pf		1
2013b	D	2013-10-28	essazok	ce2	D453	2			1	0	0	0	0	Pf		1
2013b	D	2013-10-28	essazok	ce2	D456	2			1	0	0	0	0	Pf		1
2013b	D	2013-10-28	essazok	ce2	D459	2			1	0	0	0	0	Pf		1
2013b	D	2013-10-28	essazok	ce2	D464	2	8/1T		1	0	0	0	1	Pf		1
2013b	D	2013-10-28	essazok	ce2	D472	2			1	0	0	0	0	Pf		1
2013b	D	2013-10-28	essazok	ce2	D482	2			1	0	0	0	0	Pf		1
2013b	D	2013-10-28	essazok	ce2	D490	2			1	0	0	0	0	Pf		1
2013b	D	2013-10-28	essazok	ce2	D507	2			1	0	0	0	0	Pf		1
2013b	D	2013-10-28	essazok	ce2	D510	2			1	0	0	0	0	Pf		1
2013b	D	2013-10-28	essazok	ce2	D513	2			1	0	0	0	0	Pf		1
2013b	D	2013-10-28	essazok	ce2	D514	2			1	0	0	0	0	Pf		1
2013b	A	2013-09-23	koumou	sil	A7	1			1	0	0	0	0	Pf		1
2013b	A	2013-09-23	koumou	sil	A8	1	6/2T		1	0	0	0	1	Pf		1
2013b	A	2013-09-23	koumou	sil	A19	1			1	0	0	0	0	Pf		1
2013b	A	2013-09-23	koumou	sil	A20	1			1	0	0	0	0	Pf		1
2013b	A	2013-09-23	koumou	cp	A40	1			1	0	0	0	0	Pf		1
2013b	A	2013-09-23	koumou	cp	A42	1	1/5T		1	0	0	0	1	Pf		1
2013b	A	2013-09-23	koumou	cp	A46	1			1	0	0	0	0	Pf		1
2013b	A	2013-09-23	koumou	cp	A57	1			1	0	0	0	0	Pf		1
2013b	A	2013-09-23	koumou	cm1	A77	1	2/2T		1	0	0	0	1	Pf		1
2013b	A	2013-09-23	koumou	cm1	A82	1			1	0	0	0	0	Pf		1
2013b	A	2013-09-23	koumou	cm2	A120	1			1	0	0	0	0	Pf		1
2013b	A	2013-09-23	koumou	cm2	A126	1			1	0	0	0	0	Pf		1
2013b	A	2013-10-01	metet	ce1	A149	1			1	0	0	0	0	Pf		1
2013b	A	2013-10-01	metet	cp	A191	1			1	0	0	0	0	Pf		1
2013b	A	2013-10-01	metet	ce2	A228	1			1	0	0	0	0	Pf		1
2013b	A	2013-10-07	ekal	cm1?	A263	1			1	0	0	0	0	Pf		1
2013b	A	2013-10-07	ekal	cm1?	A266	1			1	0	0	0	0	Pf		1
2013b	A	2013-10-07	ekal	cm1?	A269	1			1	0	0	0	0	Pf		1
2013b	A	2013-10-07	ekal	cm1?	A275	1			1	0	0	0	0	Pf		1
2013b	A	2013-10-07	ekal	cm1?	A276	1			1	0	0	0	0	Pf		1
2013b	A	2013-10-07	ekal	cm1?	A280	1			1	0	0	0	0	Pf		1
2013b	A	2013-10-07	ekal	cm1?	A284	1			1	0	0	0	0	Pf		1
2013b	A	2013-10-07	ekal	cm1?	A286	1			1	0	0	0	0	Pf		1
2013b	A	2013-10-07	ekal	cm1?	A291	1			1	0	0	0	0	Pf		1
2013b	A	2013-10-07	ekal	cm1?	A292	1			1	0	0	0	0	Pf		1
2013b	A	2013-10-07	ekal	cm1?	A295	1			1	0	0	0	0	Pf		1
2013b	A	2013-10-07	ekal	cm1?	A298	1			1	0	0	0	0	Pf		1
2013b	A	2013-10-07	ekal	sil	A340	1	1/3T		1	0	0	0	1	Pf		1
2013b	A	2013-10-07	ekal	sil	A344	1			1	0	0	0	0	Pf		1
2013b	A	2013-10-07	ekal	sil	A349	1			1	0	0	0	0	Pf		1
2013b	A	2013-10-07	ekal	sil	A351	1			1	0	0	0	0	Pf		1
2013b	A	2013-10-07	ekal	sil	A362	1			1	0	0	0	0	Pf		1
2013b	A	2013-10-07	ekal	sil	A363	1			1	0	0	0	0	Pf		1
2013b	A	2013-10-07	ekal	sil	A378	1			1	0	0	0	0	Pf		1
2013b	A	2013-10-07	ekal	sil	A381	1			1	0	0	0	0	Pf		1
2013b	A	2013-10-07	ekal	sil	A401	1			1	0	0	0	0	Pf		1
2013b	A	2013-10-07	ekal	sil	A407	1			1	0	0	0	0	Pf		1
2013b	A	2013-10-15	nkolnda	ce1	A447	1			1	0	0	0	0	Pf		1
2013b	A	2013-10-15	nkolnda	ce1	A452	1			1	0	0	0	0	Pf		1
2013b	A	2013-10-15	nkolnda	ce1	A453	1	1/3T		1	0	0	0	1	Pf		1
2013b	A	2013-10-15	nkolnda	ce1	A458	1			1	0	0	0	0	Pf		1
2013b	A	2013-10-15	nkolnda	ce1	A464	1			1	0	0	0	0	Pf		1
2013b	A	2013-10-15	nkolnda	ce1	A467	1			1	0	0	0	0	Pf		1
2013b	A	2013-10-15	nkolnda	ce1	A477	1	1/3T		1	0	0	0	1	Pf		1
2013b	A	2013-10-15	nkolnda	ce1	A480	1			1	0	0	0	0	Pf		1
2013b	A	2013-10-15	nkolnda	ce1	A496	1			1	0	0	0	0	Pf		1
2013b	A	2013-10-21	nklzok	cm1	A521	1			1	0	0	0	0	Pf		1
2013b	A	2013-10-21	nklzok	cm1	A535	1			1	0	0	0	0	Pf		1
2013b	A	2013-10-21	nklzok	ce2	N225	1			1	0	0	0	0	Pf		1
2013b	A	2013-10-21	nklzok	ce2	N232	1			1	0	0	0	0	Pf		1
2013b	A	2013-10-21	nklzok	ce2	N233	1			1	0	0	0	0	Pf		1
2013b	A	2013-10-21	nklzok	ce2	N237	1			1	0	0	0	0	Pf		1
2013b	A	2013-10-21	nklzok	ce2	N240	1			1	0	0	0	0	Pf		1
2013b	A	2013-10-21	nklzok	ce2	N245	1			1	0	0	0	0	Pf		1
2013b	A	2013-10-21	nklzok	ce2	N246	1			1	0	0	0	0	Pf		1
2013b	A	2013-10-21	nklzok	ce2	N254	1			1	0	0	0	0	Pf		1
2013b	A	2013-10-21	nklzok	ce2	N260	1			1	0	0	0	0	Pf		1
2013b	A	2013-10-21	nklzok	ce2	N261	1			1	0	0	0	0	Pf		1
2013b	A	2013-10-21	nklzok	ce2	N262	1			1	0	0	0	0	Pf		1
2013b	A	2013-10-21	nklzok	cp	N301	1			1	0	0	0	0	Pf		1
2013b	A	2013-10-21	nklzok	cp	N303	1			1	0	0	0	0	Pf		1
2013b	A	2013-10-21	nklzok	cp	N318	1			1	0	0	0	0	Pf		1
2013b	A	2013-10-21	nklzok	cp	N325	1			1	0	0	0	0	Pf		1
2013b	A	2013-10-21	nklzok	cp	N328	1			1	0	0	0	0	Pf		1
2013b	A	2013-10-21	nklzok	cp	N330	1			1	0	0	0	0	Pf		1
2013b	A	2013-10-21	nklzok	cp	N331	1			1	0	0	0	0	Pf		1
2013b	A	2013-10-21	nklzok	cp	N332	1			1	0	0	0	0	Pf		1
2013b	B	2013-09-23	koumou	ce1	B23	1			1	0	0	0	0	Pf		1
2013b	B	2013-09-23	koumou	ce1	B25	1			1	0	0	0	0	Pf		1
2013b	B	2013-09-23	koumou	ce1	B28	1	1/4T		1	0	0	0	1	Pf		1
2013b	B	2013-09-23	koumou	ce1	B34	1			1	0	0	0	0	Pf		1
2013b	B	2013-10-01	metet	cm1	B41	1			1	0	0	0	0	Pf		1
2013b	B	2013-10-01	metet	sil	B76	1			1	0	0	0	0	Pf		1
2013b	B	2013-10-01	metet	sil	B77	1			1	0	0	0	0	Pf		1
2013b	B	2013-10-01	metet	sil	B81	1	2/4T		1	0	0	0	1	Pf		1
2013b	B	2013-10-01	metet	sil	B83	1			1	0	0	0	0	Pf		1
2013b	B	2013-10-01	metet	sil	B85	1	3/2T		1	0	0	0	1	Pf		1
2013b	B	2013-10-01	metet	sil	B90	1			1	0	0	0	0	Pf		1
2013b	B	2013-10-01	metet	sil	B105	1			1	0	0	0	0	Pf		1
2013b	B	2013-10-07	ekal	cp	B118	1			1	0	0	0	0	Pf		1
2013b	B	2013-10-07	ekal	cp	B119	1	4/3T		1	0	0	0	1	Pf		1
2013b	B	2013-10-07	ekal	cp	B120	1			1	0	0	0	0	Pf		1
2013b	B	2013-10-07	ekal	cp	B121	1			1	0	0	0	0	Pf		1
2013b	B	2013-10-07	ekal	cp	B128	1			1	0	0	0	0	Pf		1
2013b	B	2013-10-07	ekal	cp	B129	1			1	0	0	0	0	Pf		1
2013b	B	2013-10-07	ekal	cp	B134	1			1	0	0	0	0	Pf		1
2013b	B	2013-10-07	ekal	cp	B145	1			1	0	0	0	0	Pf		1
2013b	B	2013-10-16	nkolnda	cm1	B156	1			1	0	0	0	0	Pf		1
2013b	B	2013-10-16	nkolnda	cm1	B167	1			1	0	0	0	0	Pf		1
2013b	B	2013-10-16	nkolnda	cm2	B250	1			1	0	0	0	0	Pf		1
2013b	B	2013-10-21	nklzok	ce1	B339	1			1	0	0	0	0	Pf		1
2013b	B	2013-10-21	nklzok	ce1	B340	1			1	0	0	0	0	Pf		1
2013b	B	2013-10-21	nklzok	ce1	B343	1			1	0	0	0	0	Pf		1
2013b	B	2013-10-21	nklzok	ce1	B344	1			1	0	0	0	0	Pf		1
2013b	B	2013-10-21	nklzok	ce1	B351	1			1	0	0	0	0	Pf		1
2013b	B	2013-10-21	nklzok	ce1	B355	1			1	0	0	0	0	Pf		1
2013b	B	2013-10-21	nklzok	cm2	B374	1			1	0	0	0	0	Pf		1
2013b	B	2013-10-21	nklzok	cm2	B375	1			1	0	0	0	0	Pf		1
2013b	B	2013-10-21	nklzok	cm2	B388	1			1	0	0	0	0	Pf		1
2013b	B	2013-10-21	nklzok	cm2	B391	1			1	0	0	0	0	Pf		1
2013b	B	2013-10-21	nklzok	cm2	B392	1			1	0	0	0	0	Pf		1
2013b	B	2013-10-21	nklzok	sil	B422	1			1	0	0	0	0	Pf		1
2013b	B	2013-10-21	nklzok	sil	B436	1			1	0	0	0	0	Pf		1
2013b	B	2013-10-21	nklzok	sil	B437	1			1	0	0	0	0	Pf		1
2013b	B	2013-10-21	nklzok	sil	B439	1			1	0	0	0	0	Pf		1
2013b	B	2013-10-28	essazok	ce1	B449	1			1	0	0	0	0	Pf		1
2013b	B	2013-10-28	essazok	ce1	B452	1			1	0	0	0	0	Pf		1
2013b	B	2013-10-28	essazok	ce1	B455	1	1/3T		1	0	0	0	1	Pf		1
2013b	B	2013-10-28	essazok	ce1	B460	1			1	0	0	0	0	Pf		1
2013b	B	2013-10-28	essazok	ce1	B467	1			1	0	0	0	0	Pf		1
2013b	B	2013-10-28	essazok	ce1	B472	1			1	0	0	0	0	Pf		1
2013b	B	2013-10-28	essazok	ce1	B480	1			1	0	0	0	0	Pf		1
2013b	B	2013-10-28	essazok	ce1	B483	1			1	0	0	0	0	Pf		1
2013b	B	2013-10-28	essazok	ce1	B491	1			1	0	0	0	0	Pf		1
2013b	B	2013-10-28	essazok	ce1	B492	1			1	0	0	0	0	Pf		1
2013b	B	2013-10-28	essazok	ce1	B493	1			1	0	0	0	0	Pf		1
2013b	B	2013-10-28	essazok	ce1	B494	1			1	0	0	0	0	Pf		1
2013b	B	2013-10-28	essazok	ce1	B498	1			1	0	0	0	0	Pf		1
2013b	B	2013-10-28	essazok	ce1	B500	1	1/3T		1	0	0	0	1	Pf		1
2013b	B	2013-10-28	essazok	ce1	B510	1			1	0	0	0	0	Pf		1
2013b	C	2013-10-07	ekal	ce2	C28	1			1	0	0	0	0	Pf		1
2013b	C	2013-10-07	ekal	ce2	C32	1	2/3T		1	0	0	0	1	Pf		1
2013b	C	2013-10-07	ekal	ce2	C38	1			1	0	0	0	0	Pf		1
2013b	C	2013-10-07	ekal	ce2	C45	1			1	0	0	0	0	Pf		1
2013b	C	2013-10-07	ekal	ce2	C46	1			1	0	0	0	0	Pf		1
2013b	C	2013-10-16	nkolnda	ce2	C76	1			1	0	0	0	0	Pf		1
2013b	C	2013-10-16	nkolnda	ce2	C78	1			1	0	0	0	0	Pf		1
2013b	C	2013-10-16	nkolnda	ce2	C82	1			1	0	0	0	0	Pf		1
2013b	C	2013-10-16	nkolnda	ce2	C85	1			1	0	0	0	0	Pf		1
2013b	C	2013-10-16	nkolnda	ce2	C101	1			1	0	0	0	0	Pf		1
2013b	C	2013-10-16	nkolnda	ce2	C102	1			1	0	0	0	0	Pf		1
2013b	C	2013-10-16	nkolnda	ce2	C103	1			1	0	0	0	0	Pf		1
2013b	C	2013-10-16	nkolnda	ce2	C104	1			1	0	0	0	0	Pf		1
2013b	C	2013-10-16	nkolnda	ce2	C105	1			1	0	0	0	0	Pf		1
2013b	C	2013-10-16	nkolnda	ce2	C115	1			1	0	0	0	0	Pf		1
2013b	C	2013-10-16	nkolnda	ce2	C116	1			1	0	0	0	0	Pf		1
2013b	C	2013-10-16	nkolnda	ce2	C120	1			1	0	0	0	0	Pf		1
2013b	C	2013-10-16	nkolnda	sil	C233	1			1	0	0	0	0	Pf		1
2013b	C	2013-10-16	nkolnda	sil	C239	1			1	0	0	0	0	Pf		1
2013b	C	2013-10-16	nkolnda	sil	C253	1			1	0	0	0	0	Pf		1
2013b	C	2013-10-16	nkolnda	sil	C259	1			1	0	0	0	0	Pf		1
2013b	C	2013-10-16	nkolnda	sil	C260	1			1	0	0	0	0	Pf		1
2013b	C	2013-10-16	nkolnda	sil	C263	1			1	0	0	0	0	Pf		1
2013b	C	2013-10-16	nkolnda	sil	C264	1	5/2T		1	0	0	0	1	Pf		1
2013b	C	2013-10-16	nkolnda	sil	C292	1			1	0	0	0	0	Pf		1
2013b	C	2013-10-28	essazok	cp	C341	1	1/2T		1	0	0	0	1	Pf		1
2013b	C	2013-10-28	essazok	cp	C350	1			1	0	0	0	0	Pf		1
2013b	C	2013-10-28	essazok	cp	C355	1	1/2T		1	0	0	0	1	Pf		1
2013b	C	2013-10-28	essazok	cp	C360	1			1	0	0	0	0	Pf		1
2013b	C	2013-10-28	essazok	cp	C364	1			1	0	0	0	0	Pf		1
2013b	C	2013-10-28	essazok	cp	C366	1			1	0	0	0	0	Pf		1
2013b	C	2013-10-28	essazok	cp	C374	1			1	0	0	0	0	Pf		1
2013b	C	2013-10-28	essazok	cp	C376	1			1	0	0	0	0	Pf		1
2013b	C	2013-10-28	essazok	cp	C380	1			1	0	0	0	0	Pf		1
2013b	C	2013-10-28	essazok	cp	C383	1			1	0	0	0	0	Pf		1
2013b	C	2013-10-28	essazok	cp	C384	1			1	0	0	0	0	Pf		1
2013b	C	2013-11-04	essazok	sil	C409	1			1	0	0	0	0	Pf		1
2013b	C	2013-11-04	essazok	sil	C411	1			1	0	0	0	0	Pf		1
2013b	C	2013-11-04	essazok	sil	C414	1			1	0	0	0	0	Pf		1
2013b	C	2013-11-04	essazok	sil	C416	1			1	0	0	0	0	Pf		1
2013b	C	2013-11-04	essazok	sil	C424	1			1	0	0	0	0	Pf		1
2013b	C	2013-11-04	essazok	sil	C430	1			1	0	0	0	0	Pf		1
2013b	C	2013-11-04	essazok	sil	C431	1			1	0	0	0	0	Pf		1
2013b	C	2013-11-04	essazok	sil	C434	1			1	0	0	0	0	Pf		1
2013b	C	2013-11-04	essazok	sil	C440	1			1	0	0	0	0	Pf		1
2013b	C	2013-11-04	essazok	sil	C444	1			1	0	0	0	0	Pf		1
2013b	C	2013-11-04	essazok	sil	C460	1	4/2T		1	0	0	0	1	Pf		1
2013b	C	2013-11-04	essazok	sil	C464	1	2/3T		1	0	0	0	1	Pf		1
2013b	D	2013-10-07	ekal	cm2	D4	1			1	0	0	0	0	Pf		1
2013b	D	2013-10-07	ekal	cm2	D5	1			1	0	0	0	0	Pf		1
2013b	D	2013-10-07	ekal	cm2	D7	1			1	0	0	0	0	Pf		1
2013b	D	2013-10-07	ekal	cm2	D8	1			1	0	0	0	0	Pf		1
2013b	D	2013-10-07	ekal	cm2	D9	1			1	0	0	0	0	Pf		1
2013b	D	2013-10-07	ekal	cm2	D15	1			1	0	0	0	0	Pf		1
2013b	D	2013-10-07	ekal	cm2	D19	1			1	0	0	0	0	Pf		1
2013b	D	2013-10-07	ekal	cm2	D25	1			1	0	0	0	0	Pf		1
2013b	D	2013-10-07	ekal	cm2	D35	1			1	0	0	0	0	Pf		1
2013b	D	2013-10-07	ekal	cm2	D36	1			1	0	0	0	0	Pf		1
2013b	D	2013-10-07	ekal	ce1	D39	1			1	0	0	0	0	Pf		1
2013b	D	2013-10-07	ekal	ce1	D42	1			1	0	0	0	0	Pf		1
2013b	D	2013-10-07	ekal	ce1	D43	1			1	0	0	0	0	Pf		1
2013b	D	2013-10-07	ekal	ce1	D47	1			1	0	0	0	0	Pf		1
2013b	D	2013-10-07	ekal	ce1	D48	1			1	0	0	0	0	Pf		1
2013b	D	2013-10-07	ekal	ce1	D51	1			1	0	0	0	0	Pf		1
2013b	D	2013-10-07	ekal	ce1	D52	1			1	0	0	0	0	Pf		1
2013b	D	2013-10-07	ekal	ce1	D56	1			1	0	0	0	0	Pf		1
2013b	D	2013-10-07	ekal	ce1	D61	1			1	0	0	0	0	Pf		1
2013b	D	2013-10-07	ekal	ce1	D63	1			1	0	0	0	0	Pf		1
2013b	D	2013-10-07	ekal	ce1	D74	1			1	0	0	0	0	Pf		1
2013b	D	2013-10-16	nkolnda	cp	D118	1			1	0	0	0	0	Pf		1
2013b	D	2013-10-16	nkolnda	cp	D133	1			1	0	0	0	0	Pf		1
2013b	D	2013-10-16	nkolnda	cp	D137	1			1	0	0	0	0	Pf		1
2013b	D	2013-10-16	nkolnda	cp	D138	1			1	0	0	0	0	Pf		1
2013b	D	2013-10-16	nkolnda	cp	D149	1	6/2T		1	0	0	0	1	Pf		1
2013b	D	2013-10-16	nkolnda	cp	D157	1			1	0	0	0	0	Pf		1
2013b	D	2013-10-28	essazok	ce2	D448	1			1	0	0	0	0	Pf		1
2013b	D	2013-10-28	essazok	ce2	D450	1			1	0	0	0	0	Pf		1
2013b	D	2013-10-28	essazok	ce2	D451	1			1	0	0	0	0	Pf		1
2013b	D	2013-10-28	essazok	ce2	D454	1			1	0	0	0	0	Pf		1
2013b	D	2013-10-28	essazok	ce2	D457	1			1	0	0	0	0	Pf		1
2013b	D	2013-10-28	essazok	ce2	D460	1			1	0	0	0	0	Pf		1
2013b	D	2013-10-28	essazok	ce2	D466	1			1	0	0	0	0	Pf		1
2013b	D	2013-10-28	essazok	ce2	D468	1			1	0	0	0	0	Pf		1
2013b	D	2013-10-28	essazok	ce2	D477	1			1	0	0	0	0	Pf		1
2013b	D	2013-10-28	essazok	ce2	D480	1			1	0	0	0	0	Pf		1
2013b	D	2013-10-28	essazok	ce2	D488	1			1	0	0	0	0	Pf		1
2013b	D	2013-10-28	essazok	ce2	D495	1			1	0	0	0	0	Pf		1
2013b	D	2013-10-28	essazok	ce2	D503	1			1	0	0	0	0	Pf		1
2013b	D	2013-10-28	essazok	ce2	D506	1			1	0	0	0	0	Pf		1
2013b	D	2013-10-28	essazok	ce2	D508	1			1	0	0	0	0	Pf		1
2013b	D	2013-10-28	essazok	ce2	D511	1			1	0	0	0	0	Pf		1
2013b	D	2013-10-28	essazok	ce2	D512	1			1	0	0	0	0	Pf		1
2013b	D	2013-10-28	essazok	ce2	D518	1			1	0	0	0	0	Pf		1
2013b	A	2013-10-21	nklzok	ce2	N226	0		PM+	0	1	0	0	0	Pm		1
2013b	A	2013-10-21	nklzok	ce2	N234	0		PM+	0	1	0	0	0	Pm		1
2013b	B	2013-10-21	nklzok	ce1	B336	0		PM+	0	1	0	0	0	Pm		1
2013b	B	2013-10-28	essazok	ce1	B477	0		PO+	0	0	1	0	0	Po		1
2013b	C	2013-10-07	ekal	ce2	C22	0		PM+	0	1	0	0	0	Pm		1
2013b	C	2013-10-07	ekal	ce2	C39	0		PM+	0	1	0	0	0	Pm		1
2013b	D	2013-10-16	nkolnda	cp	D120	0		PM+	0	1	0	0	0	Pm		1
2013b	A	2013-09-23	koumou	sil	A1	0			0	0	0	0	0			0
2013b	A	2013-09-23	koumou	sil	A3	0			0	0	0	0	0			0
2013b	A	2013-09-23	koumou	sil	A5	0			0	0	0	0	0			0
2013b	A	2013-09-23	koumou	sil	A9	0			0	0	0	0	0			0
2013b	A	2013-09-23	koumou	sil	A10	0			0	0	0	0	0			0
2013b	A	2013-09-23	koumou	sil	A15	0			0	0	0	0	0			0
2013b	A	2013-09-23	koumou	sil	A16	0			0	0	0	0	0			0
2013b	A	2013-09-23	koumou	sil	A17	0			0	0	0	0	0			0
2013b	A	2013-09-23	koumou	sil	A21	0			0	0	0	0	0			0
2013b	A	2013-09-23	koumou	sil	A23	0			0	0	0	0	0			0
2013b	A	2013-09-23	koumou	sil	A24	0			0	0	0	0	0			0
2013b	A	2013-09-23	koumou	sil	A25	0			0	0	0	0	0			0
2013b	A	2013-09-23	koumou	sil	A26	0			0	0	0	0	0			0
2013b	A	2013-09-23	koumou	cp	A45	0			0	0	0	0	0			0
2013b	A	2013-09-23	koumou	cp	A48	0	2/4T		0	0	0	0	1			0
2013b	A	2013-09-23	koumou	cp	A50	0			0	0	0	0	0			0
2013b	A	2013-09-23	koumou	cp	A51	0			0	0	0	0	0			0
2013b	A	2013-09-23	koumou	cp	A52	0			0	0	0	0	0			0
2013b	A	2013-09-23	koumou	cp	A55	0			0	0	0	0	0			0
2013b	A	2013-09-23	koumou	cp	A58	0			0	0	0	0	0			0
2013b	A	2013-09-23	koumou	cp	A60	0			0	0	0	0	0			0
2013b	A	2013-09-23	koumou	cp	A61	0			0	0	0	0	0			0
2013b	A	2013-09-23	koumou	cm1	A75	0			0	0	0	0	0			0
2013b	A	2013-09-23	koumou	cm1	A76	0			0	0	0	0	0			0
2013b	A	2013-09-23	koumou	cm1	A78	0			0	0	0	0	0			0
2013b	A	2013-09-23	koumou	cm1	A80	0			0	0	0	0	0			0
2013b	A	2013-09-23	koumou	cm1	A81	0	1/4T		0	0	0	0	1			0
2013b	A	2013-09-23	koumou	cm1	A83	0			0	0	0	0	0			0
2013b	A	2013-09-23	koumou	cm1	A84	0			0	0	0	0	0			0
2013b	A	2013-09-23	koumou	cm1	A85	0			0	0	0	0	0			0
2013b	A	2013-09-23	koumou	cm2	A113	0			0	0	0	0	0			0
2013b	A	2013-09-23	koumou	cm2	A115	0			0	0	0	0	0			0
2013b	A	2013-09-23	koumou	cm2	A117	0			0	0	0	0	0			0
2013b	A	2013-09-23	koumou	cm2	A118	0			0	0	0	0	0			0
2013b	A	2013-09-23	koumou	cm2	A121	0			0	0	0	0	0			0
2013b	A	2013-09-23	koumou	cm2	A124	0			0	0	0	0	0			0
2013b	A	2013-09-23	koumou	cm2	A125	0			0	0	0	0	0			0
2013b	A	2013-09-23	koumou	cm2	A127	0			0	0	0	0	0			0
2013b	A	2013-09-23	koumou	cm2	A129	0			0	0	0	0	0			0
2013b	A	2013-09-23	koumou	cm2	A131	0			0	0	0	0	0			0
2013b	A	2013-10-01	metet	ce1	A150	0			0	0	0	0	0			0
2013b	A	2013-10-01	metet	ce1	A151	0			0	0	0	0	0			0
2013b	A	2013-10-01	metet	ce1	A153	0			0	0	0	0	0			0
2013b	A	2013-10-01	metet	ce1	A154	0			0	0	0	0	0			0
2013b	A	2013-10-01	metet	cp	A192	0			0	0	0	0	0			0
2013b	A	2013-10-01	metet	ce2	A223	0			0	0	0	0	0			0
2013b	A	2013-10-01	metet	ce2	A226	0			0	0	0	0	0			0
2013b	A	2013-10-01	metet	ce2	A230	0			0	0	0	0	0			0
2013b	A	2013-10-07	ekal	cm1?	A260	0			0	0	0	0	0			0
2013b	A	2013-10-07	ekal	cm1?	A264	0			0	0	0	0	0			0
2013b	A	2013-10-07	ekal	cm1?	A267	0			0	0	0	0	0			0
2013b	A	2013-10-07	ekal	cm1?	A271	0			0	0	0	0	0			0
2013b	A	2013-10-07	ekal	cm1?	A272	0			0	0	0	0	0			0
2013b	A	2013-10-07	ekal	cm1?	A273	0			0	0	0	0	0			0
2013b	A	2013-10-07	ekal	cm1?	A274	0			0	0	0	0	0			0
2013b	A	2013-10-07	ekal	cm1?	A277	0			0	0	0	0	0			0
2013b	A	2013-10-07	ekal	cm1?	A281	0			0	0	0	0	0			0
2013b	A	2013-10-07	ekal	cm1?	A282	0			0	0	0	0	0			0
2013b	A	2013-10-07	ekal	cm1?	A283	0			0	0	0	0	0			0
2013b	A	2013-10-07	ekal	cm1?	A285	0			0	0	0	0	0			0
2013b	A	2013-10-07	ekal	cm1?	A288	0			0	0	0	0	0			0
2013b	A	2013-10-07	ekal	cm1?	A289	0			0	0	0	0	0			0
2013b	A	2013-10-07	ekal	cm1?	A293	0			0	0	0	0	0			0
2013b	A	2013-10-07	ekal	cm1?	A294	0			0	0	0	0	0			0
2013b	A	2013-10-07	ekal	cm1?	A296	0			0	0	0	0	0			0
2013b	A	2013-10-07	ekal	cm1?	A297	0	1/5T		0	0	0	0	1			0
2013b	A	2013-10-07	ekal	cm1?	A299	0			0	0	0	0	0			0
2013b	A	2013-10-07	ekal	sil	A336	0			0	0	0	0	0			0
2013b	A	2013-10-07	ekal	sil	A337	0			0	0	0	0	0			0
2013b	A	2013-10-07	ekal	sil	A341	0			0	0	0	0	0			0
2013b	A	2013-10-07	ekal	sil	A343	0			0	0	0	0	0			0
2013b	A	2013-10-07	ekal	sil	A345	0			0	0	0	0	0			0
2013b	A	2013-10-07	ekal	sil	A355	0			0	0	0	0	0			0
2013b	A	2013-10-07	ekal	sil	A358	0			0	0	0	0	0			0
2013b	A	2013-10-07	ekal	sil	A360	0			0	0	0	0	0			0
2013b	A	2013-10-07	ekal	sil	A361	0			0	0	0	0	0			0
2013b	A	2013-10-07	ekal	sil	A379	0			0	0	0	0	0			0
2013b	A	2013-10-07	ekal	sil	A387	0	2/2T		0	0	0	0	1			0
2013b	A	2013-10-07	ekal	sil	A388	0	2/3T		0	0	0	0	1			0
2013b	A	2013-10-07	ekal	sil	A398	0			0	0	0	0	0			0
2013b	A	2013-10-07	ekal	sil	A405	0			0	0	0	0	0			0
2013b	A	2013-10-15	nkolnda	ce1	A445	0			0	0	0	0	0			0
2013b	A	2013-10-15	nkolnda	ce1	A446	0			0	0	0	0	0			0
2013b	A	2013-10-15	nkolnda	ce1	A449	0			0	0	0	0	0			0
2013b	A	2013-10-15	nkolnda	ce1	A451	0			0	0	0	0	0			0
2013b	A	2013-10-15	nkolnda	ce1	A454	0			0	0	0	0	0			0
2013b	A	2013-10-15	nkolnda	ce1	A456	0			0	0	0	0	0			0
2013b	A	2013-10-15	nkolnda	ce1	A457	0			0	0	0	0	0			0
2013b	A	2013-10-15	nkolnda	ce1	A459	0			0	0	0	0	0			0
2013b	A	2013-10-15	nkolnda	ce1	A465	0			0	0	0	0	0			0
2013b	A	2013-10-15	nkolnda	ce1	A466	0			0	0	0	0	0			0
2013b	A	2013-10-15	nkolnda	ce1	A473	0			0	0	0	0	0			0
2013b	A	2013-10-15	nkolnda	ce1	A481	0			0	0	0	0	0			0
2013b	A	2013-10-15	nkolnda	ce1	A482	0			0	0	0	0	0			0
2013b	A	2013-10-15	nkolnda	ce1	A483	0			0	0	0	0	0			0
2013b	A	2013-10-15	nkolnda	ce1	A485	0			0	0	0	0	0			0
2013b	A	2013-10-15	nkolnda	ce1	A486	0			0	0	0	0	0			0
2013b	A	2013-10-15	nkolnda	ce1	A487	0			0	0	0	0	0			0
2013b	A	2013-10-15	nkolnda	ce1	A488	0	1/3T		0	0	0	0	1			0
2013b	A	2013-10-15	nkolnda	ce1	A491	0			0	0	0	0	0			0
2013b	A	2013-10-15	nkolnda	ce1	A494	0			0	0	0	0	0			0
2013b	A	2013-10-15	nkolnda	ce1	A495	0			0	0	0	0	0			0
2013b	A	2013-10-15	nkolnda	ce1	A500	0			0	0	0	0	0			0
2013b	A	2013-10-15	nkolnda	ce1	A502	0			0	0	0	0	0			0
2013b	A	2013-10-21	nklzok	cm1	A522	0			0	0	0	0	0			0
2013b	A	2013-10-21	nklzok	cm1	A523	0			0	0	0	0	0			0
2013b	A	2013-10-21	nklzok	cm1	A525	0			0	0	0	0	0			0
2013b	A	2013-10-21	nklzok	cm1	A527	0			0	0	0	0	0			0
2013b	A	2013-10-21	nklzok	cm1	A528	0			0	0	0	0	0			0
2013b	A	2013-10-21	nklzok	cm1	A530	0			0	0	0	0	0			0
2013b	A	2013-10-21	nklzok	cm1	A531	0			0	0	0	0	0			0
2013b	A	2013-10-21	nklzok	cm1	A532	0			0	0	0	0	0			0
2013b	A	2013-10-21	nklzok	cm1	A534	0			0	0	0	0	0			0
2013b	A	2013-10-21	nklzok	cm1	A537	0			0	0	0	0	0			0
2013b	A	2013-10-21	nklzok	cm1	A538	0			0	0	0	0	0			0
2013b	A	2013-10-21	nklzok	ce2	N223	0			0	0	0	0	0			0
2013b	A	2013-10-21	nklzok	ce2	N224	0			0	0	0	0	0			0
2013b	A	2013-10-21	nklzok	ce2	N227	0			0	0	0	0	0			0
2013b	A	2013-10-21	nklzok	ce2	N230	0			0	0	0	0	0			0
2013b	A	2013-10-21	nklzok	ce2	N231	0	1/2T		0	0	0	0	1			0
2013b	A	2013-10-21	nklzok	ce2	N235	0			0	0	0	0	0			0
2013b	A	2013-10-21	nklzok	ce2	N236	0			0	0	0	0	0			0
2013b	A	2013-10-21	nklzok	ce2	N239	0			0	0	0	0	0			0
2013b	A	2013-10-21	nklzok	ce2	N241	0			0	0	0	0	0			0
2013b	A	2013-10-21	nklzok	ce2	N243	0			0	0	0	0	0			0
2013b	A	2013-10-21	nklzok	ce2	N249	0			0	0	0	0	0			0
2013b	A	2013-10-21	nklzok	ce2	N251	0			0	0	0	0	0			0
2013b	A	2013-10-21	nklzok	ce2	N253	0			0	0	0	0	0			0
2013b	A	2013-10-21	nklzok	ce2	N255	0			0	0	0	0	0			0
2013b	A	2013-10-21	nklzok	ce2	N257	0			0	0	0	0	0			0
2013b	A	2013-10-21	nklzok	ce2	N258	0			0	0	0	0	0			0
2013b	A	2013-10-21	nklzok	ce2	N263	0			0	0	0	0	0			0
2013b	A	2013-10-21	nklzok	ce2	N264	0			0	0	0	0	0			0
2013b	A	2013-10-21	nklzok	cp	N297	0	1/3T		0	0	0	0	1			0
2013b	A	2013-10-21	nklzok	cp	N298	0			0	0	0	0	0			0
2013b	A	2013-10-21	nklzok	cp	N299	0			0	0	0	0	0			0
2013b	A	2013-10-21	nklzok	cp	N304	0			0	0	0	0	0			0
2013b	A	2013-10-21	nklzok	cp	N305	0			0	0	0	0	0			0
2013b	A	2013-10-21	nklzok	cp	N307	0			0	0	0	0	0			0
2013b	A	2013-10-21	nklzok	cp	N308	0			0	0	0	0	0			0
2013b	A	2013-10-21	nklzok	cp	N309	0			0	0	0	0	0			0
2013b	A	2013-10-21	nklzok	cp	N313	0			0	0	0	0	0			0
2013b	A	2013-10-21	nklzok	cp	N314	0			0	0	0	0	0			0
2013b	A	2013-10-21	nklzok	cp	N315	0			0	0	0	0	0			0
2013b	A	2013-10-21	nklzok	cp	N316	0			0	0	0	0	0			0
2013b	A	2013-10-21	nklzok	cp	N319	0			0	0	0	0	0			0
2013b	A	2013-10-21	nklzok	cp	N323	0			0	0	0	0	0			0
2013b	A	2013-10-21	nklzok	cp	N324	0			0	0	0	0	0			0
2013b	A	2013-10-21	nklzok	cp	N329	0			0	0	0	0	0			0
2013b	A	2013-10-21	nklzok	cp	N333	0			0	0	0	0	0			0
2013b	B	2013-09-23	koumou	ce2	B1	0			0	0	0	0	0			0
2013b	B	2013-09-23	koumou	ce2	B3	0			0	0	0	0	0			0
2013b	B	2013-09-23	koumou	ce2	B5	0			0	0	0	0	0			0
2013b	B	2013-09-23	koumou	ce2	B7	0			0	0	0	0	0			0
2013b	B	2013-09-23	koumou	ce2	B8	0	1/3T		0	0	0	0	1			0
2013b	B	2013-09-23	koumou	ce2	B9	0			0	0	0	0	0			0
2013b	B	2013-09-23	koumou	ce1	B14	0			0	0	0	0	0			0
2013b	B	2013-09-23	koumou	ce1	B20	0	5/2T		0	0	0	0	1			0
2013b	B	2013-09-23	koumou	ce1	B21	0			0	0	0	0	0			0
2013b	B	2013-09-23	koumou	ce1	B24	0			0	0	0	0	0			0
2013b	B	2013-09-23	koumou	ce1	B27	0			0	0	0	0	0			0
2013b	B	2013-09-23	koumou	ce1	B29	0			0	0	0	0	0			0
2013b	B	2013-09-23	koumou	ce1	B30	0			0	0	0	0	0			0
2013b	B	2013-09-23	koumou	ce1	B33	0			0	0	0	0	0			0
2013b	B	2013-09-23	koumou	ce1	B35	0			0	0	0	0	0			0
2013b	B	2013-10-01	metet	cm1	B38	0			0	0	0	0	0			0
2013b	B	2013-10-01	metet	cm1	B40	0			0	0	0	0	0			0
2013b	B	2013-10-01	metet	cm1	B45	0			0	0	0	0	0			0
2013b	B	2013-10-01	metet	cm1	B47	0			0	0	0	0	0			0
2013b	B	2013-10-01	metet	sil	B82	0			0	0	0	0	0			0
2013b	B	2013-10-01	metet	sil	B84	0			0	0	0	0	0			0
2013b	B	2013-10-01	metet	sil	B86	0			0	0	0	0	0			0
2013b	B	2013-10-01	metet	sil	B87	0			0	0	0	0	0			0
2013b	B	2013-10-01	metet	sil	B88	0			0	0	0	0	0			0
2013b	B	2013-10-01	metet	sil	B89	0			0	0	0	0	0			0
2013b	B	2013-10-01	metet	sil	B91	0			0	0	0	0	0			0
2013b	B	2013-10-01	metet	sil	B93	0			0	0	0	0	0			0
2013b	B	2013-10-01	metet	sil	B94	0			0	0	0	0	0			0
2013b	B	2013-10-01	metet	sil	B95	0			0	0	0	0	0			0
2013b	B	2013-10-01	metet	sil	B97	0			0	0	0	0	0			0
2013b	B	2013-10-01	metet	sil	B98	0			0	0	0	0	0			0
2013b	B	2013-10-01	metet	sil	B100	0			0	0	0	0	0			0
2013b	B	2013-10-01	metet	sil	B101	0			0	0	0	0	0			0
2013b	B	2013-10-01	metet	sil	B102	0			0	0	0	0	0			0
2013b	B	2013-10-01	metet	sil	B104	0			0	0	0	0	0			0
2013b	B	2013-10-01	metet	sil	B106	0			0	0	0	0	0			0
2013b	B	2013-10-07	ekal	cp	B112	0			0	0	0	0	0			0
2013b	B	2013-10-07	ekal	cp	B113	0			0	0	0	0	0			0
2013b	B	2013-10-07	ekal	cp	B122	0			0	0	0	0	0			0
2013b	B	2013-10-07	ekal	cp	B123	0			0	0	0	0	0			0
2013b	B	2013-10-07	ekal	cp	B125	0			0	0	0	0	0			0
2013b	B	2013-10-07	ekal	cp	B127	0			0	0	0	0	0			0
2013b	B	2013-10-07	ekal	cp	B131	0			0	0	0	0	0			0
2013b	B	2013-10-07	ekal	cp	B135	0			0	0	0	0	0			0
2013b	B	2013-10-07	ekal	cp	B136	0			0	0	0	0	0			0
2013b	B	2013-10-07	ekal	cp	B139	0			0	0	0	0	0			0
2013b	B	2013-10-07	ekal	cp	B140	0			0	0	0	0	0			0
2013b	B	2013-10-07	ekal	cp	B143	0			0	0	0	0	0			0
2013b	B	2013-10-07	ekal	cp	B146	0			0	0	0	0	0			0
2013b	B	2013-10-16	nkolnda	cm1	B152	0			0	0	0	0	0			0
2013b	B	2013-10-16	nkolnda	cm1	B161	0			0	0	0	0	0			0
2013b	B	2013-10-16	nkolnda	cm1	B172	0			0	0	0	0	0			0
2013b	B	2013-10-16	nkolnda	cm1	B174	0			0	0	0	0	0			0
2013b	B	2013-10-16	nkolnda	cm1	B175	0			0	0	0	0	0			0
2013b	B	2013-10-16	nkolnda	cm1	B176	0			0	0	0	0	0			0
2013b	B	2013-10-16	nkolnda	cm2	B223	0			0	0	0	0	0			0
2013b	B	2013-10-16	nkolnda	cm2	B224	0			0	0	0	0	0			0
2013b	B	2013-10-16	nkolnda	cm2	B232	0			0	0	0	0	0			0
2013b	B	2013-10-16	nkolnda	cm2	B238	0			0	0	0	0	0			0
2013b	B	2013-10-16	nkolnda	cm2	B245	0			0	0	0	0	0			0
2013b	B	2013-10-16	nkolnda	cm2	B247	0			0	0	0	0	0			0
2013b	B	2013-10-16	nkolnda	cm2	B249	0			0	0	0	0	0			0
2013b	B	2013-10-16	nkolnda	cm2	B251	0			0	0	0	0	0			0
2013b	B	2013-10-21	nklzok	ce1	B335	0			0	0	0	0	0			0
2013b	B	2013-10-21	nklzok	ce1	B350	0			0	0	0	0	0			0
2013b	B	2013-10-21	nklzok	ce1	B352	0			0	0	0	0	0			0
2013b	B	2013-10-21	nklzok	ce1	B353	0			0	0	0	0	0			0
2013b	B	2013-10-21	nklzok	ce1	B354	0			0	0	0	0	0			0
2013b	B	2013-10-21	nklzok	ce1	B356	0			0	0	0	0	0			0
2013b	B	2013-10-21	nklzok	ce1	B358	0			0	0	0	0	0			0
2013b	B	2013-10-21	nklzok	ce1	B360	0			0	0	0	0	0			0
2013b	B	2013-10-21	nklzok	ce1	B361	0			0	0	0	0	0			0
2013b	B	2013-10-21	nklzok	ce1	B362	0			0	0	0	0	0			0
2013b	B	2013-10-21	nklzok	ce1	B363	0			0	0	0	0	0			0
2013b	B	2013-10-21	nklzok	cm2	B371	0			0	0	0	0	0			0
2013b	B	2013-10-21	nklzok	cm2	B372	0			0	0	0	0	0			0
2013b	B	2013-10-21	nklzok	cm2	B377	0			0	0	0	0	0			0
2013b	B	2013-10-21	nklzok	cm2	B378	0	4/2T		0	0	0	0	1			0
2013b	B	2013-10-21	nklzok	cm2	B379	0			0	0	0	0	0			0
2013b	B	2013-10-21	nklzok	cm2	B380	0			0	0	0	0	0			0
2013b	B	2013-10-21	nklzok	cm2	B382	0			0	0	0	0	0			0
2013b	B	2013-10-21	nklzok	cm2	B383	0			0	0	0	0	0			0
2013b	B	2013-10-21	nklzok	cm2	B385	0			0	0	0	0	0			0
2013b	B	2013-10-21	nklzok	cm2	B386	0			0	0	0	0	0			0
2013b	B	2013-10-21	nklzok	cm2	B390	0			0	0	0	0	0			0
2013b	B	2013-10-21	nklzok	sil	B409	0	3/2T		0	0	0	0	1			0
2013b	B	2013-10-21	nklzok	sil	B411	0			0	0	0	0	0			0
2013b	B	2013-10-21	nklzok	sil	B415	0			0	0	0	0	0			0
2013b	B	2013-10-21	nklzok	sil	B417	0			0	0	0	0	0			0
2013b	B	2013-10-21	nklzok	sil	B418	0			0	0	0	0	0			0
2013b	B	2013-10-21	nklzok	sil	B420	0			0	0	0	0	0			0
2013b	B	2013-10-21	nklzok	sil	B423	0			0	0	0	0	0			0
2013b	B	2013-10-21	nklzok	sil	B424	0			0	0	0	0	0			0
2013b	B	2013-10-21	nklzok	sil	B426	0			0	0	0	0	0			0
2013b	B	2013-10-21	nklzok	sil	B427	0			0	0	0	0	0			0
2013b	B	2013-10-21	nklzok	sil	B428	0			0	0	0	0	0			0
2013b	B	2013-10-21	nklzok	sil	B431	0			0	0	0	0	0			0
2013b	B	2013-10-21	nklzok	sil	B433	0			0	0	0	0	0			0
2013b	B	2013-10-21	nklzok	sil	B434	0			0	0	0	0	0			0
2013b	B	2013-10-21	nklzok	sil	B435	0			0	0	0	0	0			0
2013b	B	2013-10-21	nklzok	sil	B438	0			0	0	0	0	0			0
2013b	B	2013-10-21	nklzok	sil	B440	0			0	0	0	0	0			0
2013b	B	2013-10-21	nklzok	sil	B441	0			0	0	0	0	0			0
2013b	B	2013-10-28	essazok	ce1	B447	0			0	0	0	0	0			0
2013b	B	2013-10-28	essazok	ce1	B448	0			0	0	0	0	0			0
2013b	B	2013-10-28	essazok	ce1	B450	0			0	0	0	0	0			0
2013b	B	2013-10-28	essazok	ce1	B451	0			0	0	0	0	0			0
2013b	B	2013-10-28	essazok	ce1	B454	0			0	0	0	0	0			0
2013b	B	2013-10-28	essazok	ce1	B456	0			0	0	0	0	0			0
2013b	B	2013-10-28	essazok	ce1	B458	0			0	0	0	0	0			0
2013b	B	2013-10-28	essazok	ce1	B461	0			0	0	0	0	0			0
2013b	B	2013-10-28	essazok	ce1	B466	0	1/3T		0	0	0	0	1			0
2013b	B	2013-10-28	essazok	ce1	B468	0			0	0	0	0	0			0
2013b	B	2013-10-28	essazok	ce1	B469	0	2/3T		0	0	0	0	1			0
2013b	B	2013-10-28	essazok	ce1	B473	0			0	0	0	0	0			0
2013b	B	2013-10-28	essazok	ce1	B474	0			0	0	0	0	0			0
2013b	B	2013-10-28	essazok	ce1	B475	0			0	0	0	0	0			0
2013b	B	2013-10-28	essazok	ce1	B479	0			0	0	0	0	0			0
2013b	B	2013-10-28	essazok	ce1	B484	0			0	0	0	0	0			0
2013b	B	2013-10-28	essazok	ce1	B486	0			0	0	0	0	0			0
2013b	B	2013-10-28	essazok	ce1	B487	0			0	0	0	0	0			0
2013b	B	2013-10-28	essazok	ce1	B489	0			0	0	0	0	0			0
2013b	B	2013-10-28	essazok	ce1	B490	0			0	0	0	0	0			0
2013b	B	2013-10-28	essazok	ce1	B496	0			0	0	0	0	0			0
2013b	B	2013-10-28	essazok	ce1	B501	0			0	0	0	0	0			0
2013b	B	2013-10-28	essazok	ce1	B502	0			0	0	0	0	0			0
2013b	B	2013-10-28	essazok	ce1	B503	0			0	0	0	0	0			0
2013b	B	2013-10-28	essazok	ce1	B507	0			0	0	0	0	0			0
2013b	B	2013-10-28	essazok	ce1	B508	0			0	0	0	0	0			0
2013b	B	2013-10-28	essazok	ce1	B509	0			0	0	0	0	0			0
2013b	C	2013-10-07	ekal	ce2	C2	0	3/2T		0	0	0	0	1			0
2013b	C	2013-10-07	ekal	ce2	C3	0			0	0	0	0	0			0
2013b	C	2013-10-07	ekal	ce2	C6	0			0	0	0	0	0			0
2013b	C	2013-10-07	ekal	ce2	C8	0			0	0	0	0	0			0
2013b	C	2013-10-07	ekal	ce2	C12	0			0	0	0	0	0			0
2013b	C	2013-10-07	ekal	ce2	C13	0			0	0	0	0	0			0
2013b	C	2013-10-07	ekal	ce2	C14	0			0	0	0	0	0			0
2013b	C	2013-10-07	ekal	ce2	C15	0			0	0	0	0	0			0
2013b	C	2013-10-07	ekal	ce2	C23	0			0	0	0	0	0			0
2013b	C	2013-10-07	ekal	ce2	C25	0			0	0	0	0	0			0
2013b	C	2013-10-07	ekal	ce2	C27	0	1/4T		0	0	0	0	1			0
2013b	C	2013-10-07	ekal	ce2	C34	0			0	0	0	0	0			0
2013b	C	2013-10-07	ekal	ce2	C35	0			0	0	0	0	0			0
2013b	C	2013-10-07	ekal	ce2	C42	0			0	0	0	0	0			0
2013b	C	2013-10-07	ekal	ce2	C43	0			0	0	0	0	0			0
2013b	C	2013-10-16	nkolnda	ce2	C79	0	6/2T		0	0	0	0	1			0
2013b	C	2013-10-16	nkolnda	ce2	C80	0			0	0	0	0	0			0
2013b	C	2013-10-16	nkolnda	ce2	C83	0			0	0	0	0	0			0
2013b	C	2013-10-16	nkolnda	ce2	C84	0			0	0	0	0	0			0
2013b	C	2013-10-16	nkolnda	ce2	C89	0			0	0	0	0	0			0
2013b	C	2013-10-16	nkolnda	ce2	C90	0			0	0	0	0	0			0
2013b	C	2013-10-16	nkolnda	ce2	C95	0			0	0	0	0	0			0
2013b	C	2013-10-16	nkolnda	ce2	C98	0			0	0	0	0	0			0
2013b	C	2013-10-16	nkolnda	ce2	C100	0			0	0	0	0	0			0
2013b	C	2013-10-16	nkolnda	ce2	C106	0			0	0	0	0	0			0
2013b	C	2013-10-16	nkolnda	ce2	C107	0			0	0	0	0	0			0
2013b	C	2013-10-16	nkolnda	ce2	C109	0			0	0	0	0	0			0
2013b	C	2013-10-16	nkolnda	ce2	C112	0			0	0	0	0	0			0
2013b	C	2013-10-16	nkolnda	ce2	C114	0			0	0	0	0	0			0
2013b	C	2013-10-16	nkolnda	ce2	C117	0			0	0	0	0	0			0
2013b	C	2013-10-16	nkolnda	ce2	C119	0	2/2T		0	0	0	0	1			0
2013b	C	2013-10-16	nkolnda	ce2	C122	0			0	0	0	0	0			0
2013b	C	2013-10-16	nkolnda	ce2	C124	0			0	0	0	0	0			0
2013b	C	2013-10-16	nkolnda	ce2	C125	0			0	0	0	0	0			0
2013b	C	2013-10-16	nkolnda	ce2	C126	0			0	0	0	0	0			0
2013b	C	2013-10-16	nkolnda	sil	C226	0			0	0	0	0	0			0
2013b	C	2013-10-16	nkolnda	sil	C227	0			0	0	0	0	0			0
2013b	C	2013-10-16	nkolnda	sil	C228	0			0	0	0	0	0			0
2013b	C	2013-10-16	nkolnda	sil	C235	0			0	0	0	0	0			0
2013b	C	2013-10-16	nkolnda	sil	C237	0			0	0	0	0	0			0
2013b	C	2013-10-16	nkolnda	sil	C238	0			0	0	0	0	0			0
2013b	C	2013-10-16	nkolnda	sil	C245	0			0	0	0	0	0			0
2013b	C	2013-10-16	nkolnda	sil	C250	0			0	0	0	0	0			0
2013b	C	2013-10-16	nkolnda	sil	C251	0			0	0	0	0	0			0
2013b	C	2013-10-16	nkolnda	sil	C256	0			0	0	0	0	0			0
2013b	C	2013-10-16	nkolnda	sil	C278	0			0	0	0	0	0			0
2013b	C	2013-10-16	nkolnda	sil	C279	0			0	0	0	0	0			0
2013b	C	2013-10-16	nkolnda	sil	C280	0			0	0	0	0	0			0
2013b	C	2013-10-16	nkolnda	sil	C281	0			0	0	0	0	0			0
2013b	C	2013-10-16	nkolnda	sil	C282	0			0	0	0	0	0			0
2013b	C	2013-10-16	nkolnda	sil	C283	0			0	0	0	0	0			0
2013b	C	2013-10-16	nkolnda	sil	C293	0			0	0	0	0	0			0
2013b	C	2013-10-16	nkolnda	sil	C294	0			0	0	0	0	0			0
2013b	C	2013-10-16	nkolnda	sil	C295	0			0	0	0	0	0			0
2013b	C	2013-10-16	nkolnda	sil	C299	0			0	0	0	0	0			0
2013b	C	2013-10-16	nkolnda	sil	C301	0			0	0	0	0	0			0
2013b	C	2013-10-16	nkolnda	sil	C302	0			0	0	0	0	0			0
2013b	C	2013-10-28	essazok	cp	C335	0			0	0	0	0	0			0
2013b	C	2013-10-28	essazok	cp	C342	0			0	0	0	0	0			0
2013b	C	2013-10-28	essazok	cp	C344	0			0	0	0	0	0			0
2013b	C	2013-10-28	essazok	cp	C345	0			0	0	0	0	0			0
2013b	C	2013-10-28	essazok	cp	C346	0			0	0	0	0	0			0
2013b	C	2013-10-28	essazok	cp	C347	0	1/4T		0	0	0	0	1			0
2013b	C	2013-10-28	essazok	cp	C349	0			0	0	0	0	0			0
2013b	C	2013-10-28	essazok	cp	C351	0			0	0	0	0	0			0
2013b	C	2013-10-28	essazok	cp	C352	0			0	0	0	0	0			0
2013b	C	2013-10-28	essazok	cp	C353	0			0	0	0	0	0			0
2013b	C	2013-10-28	essazok	cp	C356	0			0	0	0	0	0			0
2013b	C	2013-10-28	essazok	cp	C357	0			0	0	0	0	0			0
2013b	C	2013-10-28	essazok	cp	C358	0			0	0	0	0	0			0
2013b	C	2013-10-28	essazok	cp	C359	0			0	0	0	0	0			0
2013b	C	2013-10-28	essazok	cp	C361	0			0	0	0	0	0			0
2013b	C	2013-10-28	essazok	cp	C362	0			0	0	0	0	0			0
2013b	C	2013-10-28	essazok	cp	C365	0			0	0	0	0	0			0
2013b	C	2013-10-28	essazok	cp	C367	0			0	0	0	0	0			0
2013b	C	2013-10-28	essazok	cp	C372	0			0	0	0	0	0			0
2013b	C	2013-10-28	essazok	cp	C373	0			0	0	0	0	0			0
2013b	C	2013-10-28	essazok	cp	C375	0			0	0	0	0	0			0
2013b	C	2013-10-28	essazok	cp	C377	0			0	0	0	0	0			0
2013b	C	2013-10-28	essazok	cp	C378	0			0	0	0	0	0			0
2013b	C	2013-10-28	essazok	cp	C379	0			0	0	0	0	0			0
2013b	C	2013-10-28	essazok	cp	C381	0			0	0	0	0	0			0
2013b	C	2013-10-28	essazok	cp	C382	0			0	0	0	0	0			0
2013b	C	2013-10-28	essazok	cp	C385	0			0	0	0	0	0			0
2013b	C	2013-10-28	essazok	cp	C388	0			0	0	0	0	0			0
2013b	C	2013-11-04	essazok	sil	C410	0			0	0	0	0	0			0
2013b	C	2013-11-04	essazok	sil	C412	0			0	0	0	0	0			0
2013b	C	2013-11-04	essazok	sil	C415	0	1/2T		0	0	0	0	1			0
2013b	C	2013-11-04	essazok	sil	C417	0			0	0	0	0	0			0
2013b	C	2013-11-04	essazok	sil	C419	0			0	0	0	0	0			0
2013b	C	2013-11-04	essazok	sil	C420	0			0	0	0	0	0			0
2013b	C	2013-11-04	essazok	sil	C421	0			0	0	0	0	0			0
2013b	C	2013-11-04	essazok	sil	C422	0			0	0	0	0	0			0
2013b	C	2013-11-04	essazok	sil	C423	0			0	0	0	0	0			0
2013b	C	2013-11-04	essazok	sil	C425	0			0	0	0	0	0			0
2013b	C	2013-11-04	essazok	sil	C428	0			0	0	0	0	0			0
2013b	C	2013-11-04	essazok	sil	C433	0			0	0	0	0	0			0
2013b	C	2013-11-04	essazok	sil	C438	0			0	0	0	0	0			0
2013b	C	2013-11-04	essazok	sil	C439	0			0	0	0	0	0			0
2013b	C	2013-11-04	essazok	sil	C443	0			0	0	0	0	0			0
2013b	C	2013-11-04	essazok	sil	C445	0			0	0	0	0	0			0
2013b	C	2013-11-04	essazok	sil	C449	0			0	0	0	0	0			0
2013b	C	2013-11-04	essazok	sil	C450	0			0	0	0	0	0			0
2013b	C	2013-11-04	essazok	sil	C452	0			0	0	0	0	0			0
2013b	C	2013-11-04	essazok	sil	C453	0			0	0	0	0	0			0
2013b	C	2013-11-04	essazok	sil	C454	0			0	0	0	0	0			0
2013b	C	2013-11-04	essazok	sil	C455	0			0	0	0	0	0			0
2013b	C	2013-11-04	essazok	sil	C456	0			0	0	0	0	0			0
2013b	C	2013-11-04	essazok	sil	C457	0			0	0	0	0	0			0
2013b	C	2013-11-04	essazok	sil	C458	0			0	0	0	0	0			0
2013b	C	2013-11-04	essazok	sil	C459	0			0	0	0	0	0			0
2013b	C	2013-11-04	essazok	sil	C461	0			0	0	0	0	0			0
2013b	C	2013-11-04	essazok	sil	C462	0			0	0	0	0	0			0
2013b	C	2013-11-04	essazok	sil	C465	0			0	0	0	0	0			0
2013b	C	2013-11-04	essazok	sil	C466	0			0	0	0	0	0			0
2013b	C	2013-11-04	essazok	sil	C468	0			0	0	0	0	0			0
2013b	C	2013-11-04	essazok	sil	C469	0			0	0	0	0	0			0
2013b	D	2013-10-07	ekal	cm2	D1	0			0	0	0	0	0			0
2013b	D	2013-10-07	ekal	cm2	D2	0			0	0	0	0	0			0
2013b	D	2013-10-07	ekal	cm2	D6	0			0	0	0	0	0			0
2013b	D	2013-10-07	ekal	cm2	D10	0			0	0	0	0	0			0
2013b	D	2013-10-07	ekal	cm2	D11	0			0	0	0	0	0			0
2013b	D	2013-10-07	ekal	cm2	D12	0	3/2T		0	0	0	0	1			0
2013b	D	2013-10-07	ekal	cm2	D13	0			0	0	0	0	0			0
2013b	D	2013-10-07	ekal	cm2	D14	0			0	0	0	0	0			0
2013b	D	2013-10-07	ekal	cm2	D16	0			0	0	0	0	0			0
2013b	D	2013-10-07	ekal	cm2	D17	0			0	0	0	0	0			0
2013b	D	2013-10-07	ekal	cm2	D20	0			0	0	0	0	0			0
2013b	D	2013-10-07	ekal	cm2	D21	0			0	0	0	0	0			0
2013b	D	2013-10-07	ekal	cm2	D24	0			0	0	0	0	0			0
2013b	D	2013-10-07	ekal	cm2	D26	0			0	0	0	0	0			0
2013b	D	2013-10-07	ekal	cm2	D28	0			0	0	0	0	0			0
2013b	D	2013-10-07	ekal	cm2	D31	0			0	0	0	0	0			0
2013b	D	2013-10-07	ekal	cm2	D37	0			0	0	0	0	0			0
2013b	D	2013-10-07	ekal	ce1	D38	0			0	0	0	0	0			0
2013b	D	2013-10-07	ekal	ce1	D40	0			0	0	0	0	0			0
2013b	D	2013-10-07	ekal	ce1	D41	0			0	0	0	0	0			0
2013b	D	2013-10-07	ekal	ce1	D44	0			0	0	0	0	0			0
2013b	D	2013-10-07	ekal	ce1	D45	0			0	0	0	0	0			0
2013b	D	2013-10-07	ekal	ce1	D46	0			0	0	0	0	0			0
2013b	D	2013-10-07	ekal	ce1	D49	0			0	0	0	0	0			0
2013b	D	2013-10-07	ekal	ce1	D53	0			0	0	0	0	0			0
2013b	D	2013-10-07	ekal	ce1	D57	0			0	0	0	0	0			0
2013b	D	2013-10-07	ekal	ce1	D59	0	1/3T		0	0	0	0	1			0
2013b	D	2013-10-07	ekal	ce1	D65	0			0	0	0	0	0			0
2013b	D	2013-10-07	ekal	ce1	D66	0			0	0	0	0	0			0
2013b	D	2013-10-07	ekal	ce1	D67	0			0	0	0	0	0			0
2013b	D	2013-10-07	ekal	ce1	D68	0			0	0	0	0	0			0
2013b	D	2013-10-07	ekal	ce1	D69	0			0	0	0	0	0			0
2013b	D	2013-10-07	ekal	ce1	D71	0			0	0	0	0	0			0
2013b	D	2013-10-07	ekal	ce1	D72	0			0	0	0	0	0			0
2013b	D	2013-10-07	ekal	ce1	D73	0			0	0	0	0	0			0
2013b	D	2013-10-07	ekal	ce1	D77	0			0	0	0	0	0			0
2013b	D	2013-10-16	nkolnda	cp	D112	0			0	0	0	0	0			0
2013b	D	2013-10-16	nkolnda	cp	D113	0			0	0	0	0	0			0
2013b	D	2013-10-16	nkolnda	cp	D114	0			0	0	0	0	0			0
2013b	D	2013-10-16	nkolnda	cp	D115	0			0	0	0	0	0			0
2013b	D	2013-10-16	nkolnda	cp	D116	0			0	0	0	0	0			0
2013b	D	2013-10-16	nkolnda	cp	D117	0			0	0	0	0	0			0
2013b	D	2013-10-16	nkolnda	cp	D121	0			0	0	0	0	0			0
2013b	D	2013-10-16	nkolnda	cp	D122	0			0	0	0	0	0			0
2013b	D	2013-10-16	nkolnda	cp	D124	0			0	0	0	0	0			0
2013b	D	2013-10-16	nkolnda	cp	D127	0			0	0	0	0	0			0
2013b	D	2013-10-16	nkolnda	cp	D128	0			0	0	0	0	0			0
2013b	D	2013-10-16	nkolnda	cp	D129	0			0	0	0	0	0			0
2013b	D	2013-10-16	nkolnda	cp	D130	0			0	0	0	0	0			0
2013b	D	2013-10-16	nkolnda	cp	D132	0			0	0	0	0	0			0
2013b	D	2013-10-16	nkolnda	cp	D141	0			0	0	0	0	0			0
2013b	D	2013-10-16	nkolnda	cp	D142	0			0	0	0	0	0			0
2013b	D	2013-10-16	nkolnda	cp	D144	0			0	0	0	0	0			0
2013b	D	2013-10-16	nkolnda	cp	D145	0	1/5T		0	0	0	0	1			0
2013b	D	2013-10-16	nkolnda	cp	D147	0			0	0	0	0	0			0
2013b	D	2013-10-16	nkolnda	cp	D151	0			0	0	0	0	0			0
2013b	D	2013-10-16	nkolnda	cp	D152	0			0	0	0	0	0			0
2013b	D	2013-10-16	nkolnda	cp	D156	0			0	0	0	0	0			0
2013b	D	2013-10-28	essazok	ce2	D446	0			0	0	0	0	0			0
2013b	D	2013-10-28	essazok	ce2	D447	0			0	0	0	0	0			0
2013b	D	2013-10-28	essazok	ce2	D449	0			0	0	0	0	0			0
2013b	D	2013-10-28	essazok	ce2	D452	0			0	0	0	0	0			0
2013b	D	2013-10-28	essazok	ce2	D455	0			0	0	0	0	0			0
2013b	D	2013-10-28	essazok	ce2	D458	0			0	0	0	0	0			0
2013b	D	2013-10-28	essazok	ce2	D461	0			0	0	0	0	0			0
2013b	D	2013-10-28	essazok	ce2	D462	0			0	0	0	0	0			0
2013b	D	2013-10-28	essazok	ce2	D465	0			0	0	0	0	0			0
2013b	D	2013-10-28	essazok	ce2	D467	0			0	0	0	0	0			0
2013b	D	2013-10-28	essazok	ce2	D469	0			0	0	0	0	0			0
2013b	D	2013-10-28	essazok	ce2	D470	0			0	0	0	0	0			0
2013b	D	2013-10-28	essazok	ce2	D471	0			0	0	0	0	0			0
2013b	D	2013-10-28	essazok	ce2	D473	0			0	0	0	0	0			0
2013b	D	2013-10-28	essazok	ce2	D475	0			0	0	0	0	0			0
2013b	D	2013-10-28	essazok	ce2	D478	0			0	0	0	0	0			0
2013b	D	2013-10-28	essazok	ce2	D479	0			0	0	0	0	0			0
2013b	D	2013-10-28	essazok	ce2	D481	0			0	0	0	0	0			0
2013b	D	2013-10-28	essazok	ce2	D483	0			0	0	0	0	0			0
2013b	D	2013-10-28	essazok	ce2	D484	0			0	0	0	0	0			0
2013b	D	2013-10-28	essazok	ce2	D485	0			0	0	0	0	0			0
2013b	D	2013-10-28	essazok	ce2	D486	0			0	0	0	0	0			0
2013b	D	2013-10-28	essazok	ce2	D489	0			0	0	0	0	0			0
2013b	D	2013-10-28	essazok	ce2	D491	0			0	0	0	0	0			0
2013b	D	2013-10-28	essazok	ce2	D494	0			0	0	0	0	0			0
2013b	D	2013-10-28	essazok	ce2	D496	0			0	0	0	0	0			0
2013b	D	2013-10-28	essazok	ce2	D497	0			0	0	0	0	0			0
2013b	D	2013-10-28	essazok	ce2	D498	0			0	0	0	0	0			0
2013b	D	2013-10-28	essazok	ce2	D499	0			0	0	0	0	0			0
2013b	D	2013-10-28	essazok	ce2	D500	0			0	0	0	0	0			0
2013b	D	2013-10-28	essazok	ce2	D501	0			0	0	0	0	0			0
2013b	D	2013-10-28	essazok	ce2	D505	0			0	0	0	0	0			0
2013b	D	2013-10-28	essazok	ce2	D516	0			0	0	0	0	0			0
2013b	D	2013-10-28	essazok	ce2	D517	0			0	0	0	0	0			0
2013b	D	2013-10-28	essazok	ce2	D519	0			0	0	0	0	0			0
2013b	D	2013-10-28	essazok	ce2	D520	0	33/2T		0	0	0	0	1			0
2013b	D	2013-10-28	essazok	ce2	D521	0			0	0	0	0	0			0
2013b	D	2013-10-28	essazok	ce2	D522	0			0	0	0	0	0			0
2013b	D	2013-10-28	essazok	ce2	D523	0			0	0	0	0	0			0
2013b	D	2013-10-28	essazok	ce2	D524	0			0	0	0	0	0			0

## Sheet: debut-2014
annee	book	date	ecole	classe	code	pf	gto	remarque	Prev-Pf	Prev-pm	Prev-po	Prev-mf	Prev-gto	inf	co-inf	nb-inf
2014a	D	2014-03-31	nkolnda	cp	D150	1		PM+++	1	1	0	0	0	PfPm		2
2014a	D	2014-05-05	nklzok	ce1	D364	1		PM+++	1	1	0	0	0	PfPm		2
2014a	B	2014-04-21	ekoko	sil	B335	3		PM++	1	1	0	0	0	PfPm		2
2014a	C	2014-03-31	nkolnda	cm1	C257	3		PM++	1	1	0	0	0	PfPm		2
2014a	D	2014-03-31	nkolnda	cp	D184	3		PM++	1	1	0	0	0	PfPm		2
2014a	B	2014-03-31	nkolnda	sil	B206	2		PM++	1	1	0	0	0	PfPm		2
2014a	B	2014-03-31	nkolnda	sil	B214	1		PM++ MF	1	1	0	1	0	PfPm		2
2014a	D	2014-03-31	nkolnda	cp	D161	1		PM++	1	1	0	0	0	PfPm		2
2014a	D	2014-03-31	nkolnda	cp	D193	1		PM++	1	1	0	0	0	PfPm		2
2014a	C	2014-05-05	nklzok	sil	C410	4		PM+	1	1	0	0	0	PfPm		2
2014a	A	2014-04-21	ekoko	ce1ce2	A350	3		PM+	1	1	0	0	0	PfPm		2
2014a	B	2014-03-31	nkolnda	sil	B250	3	1/3T	PM+	1	1	0	0	1	PfPm		2
2014a	B	2014-04-21	ekoko	cp	B300	3		PM+	1	1	0	0	0	PfPm		2
2014a	A	2014-04-21	ekoko	cm1cm2	A307	2		PM+	1	1	0	0	0	PfPm		2
2014a	B	2014-04-21	ekoko	sil	B345	2		PM+	1	1	0	0	0	PfPm		2
2014a	C	2014-03-31	nkolnda	cm1	C252	2		PM+	1	1	0	0	0	PfPm		2
2014a	C	2014-04-22	metet	sil	C349	2		PM+	1	1	0	0	0	PfPm		2
2014a	C	2014-03-24	ekal	cm1	C78	1		PM+	1	1	0	0	0	PfPm		2
2014a	C	2014-04-22	metet	sil	C344	1		PM+	1	1	0	0	0	PfPm		2
2014a	B	2014-03-31	nkolnda	sil	B238	0		PO+++	0	0	1	0	0	Po		1
2014a	A	2014-04-21	ekoko	ce1ce2	A335	0		PM++	0	1	0	0	0	Pm		1
2014a	B	2014-03-31	nkolnda	sil	B248	0		PM++	0	1	0	0	0	Pm		1
2014a	D	2014-03-31	nkolnda	cp	D158	0		PM++	0	1	0	0	0	Pm		1
2014a	C	2014-04-22	metet	sil	C346	6			1	0	0	0	0	Pf		1
2014a	A	2014-04-21	ekoko	cm1cm2	A306	5			1	0	0	0	0	Pf		1
2014a	A	2014-04-21	ekoko	ce1ce2	A352	5			1	0	0	0	0	Pf		1
2014a	A	2014-05-05	nklzok	ce2	A460	5			1	0	0	0	0	Pf		1
2014a	A	2014-05-05	nklzok	ce2	A481	5			1	0	0	0	0	Pf		1
2014a	C	2014-04-22	metet	sil	C365	5			1	0	0	0	0	Pf		1
2014a	C	2014-05-05	nklzok	sil	C397	5			1	0	0	0	0	Pf		1
2014a	C	2014-05-05	nklzok	sil	C408	5			1	0	0	0	0	Pf		1
2014a	D	2014-03-24	ekal	sil	D117	5			1	0	0	0	0	Pf		1
2014a	D	2014-05-05	nklzok	ce1	D365	5			1	0	0	0	0	Pf		1
2014a	A	2014-03-17	koumou	ce1ce2	A31	4			1	0	0	0	0	Pf		1
2014a	A	2014-03-17	koumou	cp	A51	4			1	0	0	0	0	Pf		1
2014a	A	2014-03-24	ekal	cp	A81	4			1	0	0	0	0	Pf		1
2014a	A	2014-03-24	ekal	cp	A101	4			1	0	0	0	0	Pf		1
2014a	A	2014-03-31	nkolnda	ce1	A272	4			1	0	0	0	0	Pf		1
2014a	A	2014-05-05	nklzok	cm2	A411	4			1	0	0	0	0	Pf		1
2014a	B	2014-03-24	ekal	ce2	B147	4			1	0	0	0	0	Pf		1
2014a	B	2014-03-31	nkolnda	sil	B187	4			1	0	0	0	0	Pf		1
2014a	B	2014-03-31	nkolnda	sil	B219	4			1	0	0	0	0	Pf		1
2014a	B	2014-03-31	nkolnda	sil	B242	4			1	0	0	0	0	Pf		1
2014a	B	2014-03-31	nkolnda	sil	B274	4			1	0	0	0	0	Pf		1
2014a	B	2014-04-21	ekoko	cp	B309	4			1	0	0	0	0	Pf		1
2014a	B	2014-05-05	nklzok	cp	B376	4			1	0	0	0	0	Pf		1
2014a	B	2014-05-05	nklzok	cp	B390	4			1	0	0	0	0	Pf		1
2014a	C	2014-03-23	ekal	cm2	C19	4			1	0	0	0	0	Pf		1
2014a	C	2014-03-23	ekal	cm2	C20	4			1	0	0	0	0	Pf		1
2014a	C	2014-03-24	ekal	cm1	C80	4	3/2T		1	0	0	0	1	Pf		1
2014a	C	2014-03-24	ekal	cm1	C102	4			1	0	0	0	0	Pf		1
2014a	C	2014-03-31	nkolnda	cm1	C244	4			1	0	0	0	0	Pf		1
2014a	C	2014-03-31	nkolnda	cm1	C258	4			1	0	0	0	0	Pf		1
2014a	C	2014-04-22	metet	ce1ce2	C301	4			1	0	0	0	0	Pf		1
2014a	C	2014-05-05	nklzok	sil	C376	4			1	0	0	0	0	Pf		1
2014a	D	2014-03-24	ekal	ce1	D19	4			1	0	0	0	0	Pf		1
2014a	D	2014-03-24	ekal	sil	D56	4			1	0	0	0	0	Pf		1
2014a	D	2014-03-24	ekal	sil	D78	4			1	0	0	0	0	Pf		1
2014a	D	2014-03-24	ekal	sil	D79	4			1	0	0	0	0	Pf		1
2014a	D	2014-03-24	ekal	sil	D83	4	11/2T		1	0	0	0	1	Pf		1
2014a	D	2014-03-24	ekal	sil	D88	4			1	0	0	0	0	Pf		1
2014a	D	2014-03-24	ekal	sil	D96	4			1	0	0	0	0	Pf		1
2014a	D	2014-03-24	ekal	sil	D116b	4			1	0	0	0	0	Pf		1
2014a	D	2014-03-31	nkolnda	cp	D178	4			1	0	0	0	0	Pf		1
2014a	D	2014-03-31	nkolnda	cp	D185	4	1/4T		1	0	0	0	1	Pf		1
2014a	D	2014-05-05	nklzok	ce1	D354	4	2/2T		1	0	0	0	1	Pf		1
2014a	A	2014-03-17	koumou	ce1ce2	A20	3	9/2T		1	0	0	0	1	Pf		1
2014a	A	2014-03-17	koumou	ce1ce2	A23	3			1	0	0	0	0	Pf		1
2014a	A	2014-03-24	ekal	cp	A96	3			1	0	0	0	0	Pf		1
2014a	A	2014-03-24	ekal	cp	A97	3			1	0	0	0	0	Pf		1
2014a	A	2014-03-24	ekal	cp	A98	3			1	0	0	0	0	Pf		1
2014a	A	2014-03-24	ekal	cp	A100	3			1	0	0	0	0	Pf		1
2014a	A	2014-03-24	ekal	cp	A106	3			1	0	0	0	0	Pf		1
2014a	A	2014-03-31	nkolnda	ce2	A153	3			1	0	0	0	0	Pf		1
2014a	A	2014-03-31	nkolnda	ce2	A166	3			1	0	0	0	0	Pf		1
2014a	A	2014-03-31	nkolnda	ce2	A171	3			1	0	0	0	0	Pf		1
2014a	A	2014-03-31	nkolnda	ce2	A185	3			1	0	0	0	0	Pf		1
2014a	A	2014-03-31	nkolnda	ce2	A189	3			1	0	0	0	0	Pf		1
2014a	A	2014-03-31	nkolnda	ce1	A226	3	1/2T		1	0	0	0	1	Pf		1
2014a	A	2014-03-31	nkolnda	ce1	A228	3			1	0	0	0	0	Pf		1
2014a	A	2014-03-31	nkolnda	ce1	A236	3			1	0	0	0	0	Pf		1
2014a	A	2014-03-31	nkolnda	ce1	A238	3			1	0	0	0	0	Pf		1
2014a	A	2014-03-31	nkolnda	ce1	A244	3		MF	1	0	0	1	0	Pf		1
2014a	A	2014-03-31	nkolnda	ce1	A253	3	2/2T		1	0	0	0	1	Pf		1
2014a	A	2014-03-31	nkolnda	ce1	A255	3			1	0	0	0	0	Pf		1
2014a	A	2014-03-31	nkolnda	ce1	A260	3			1	0	0	0	0	Pf		1
2014a	A	2014-03-31	nkolnda	ce1	A262	3			1	0	0	0	0	Pf		1
2014a	A	2014-03-31	nkolnda	ce1	A264	3			1	0	0	0	0	Pf		1
2014a	A	2014-03-31	nkolnda	ce1	A267	3			1	0	0	0	0	Pf		1
2014a	A	2014-03-31	nkolnda	ce1	A270	3			1	0	0	0	0	Pf		1
2014a	A	2014-03-31	nkolnda	ce1	A271	3			1	0	0	0	0	Pf		1
2014a	A	2014-03-31	nkolnda	ce1	A278	3	10/2T		1	0	0	0	1	Pf		1
2014a	A	2014-03-31	nkolnda	ce1	A281	3	3/2T		1	0	0	0	1	Pf		1
2014a	A	2014-03-31	nkolnda	ce1	A286	3			1	0	0	0	0	Pf		1
2014a	A	2014-03-31	nkolnda	ce1	A287	3			1	0	0	0	0	Pf		1
2014a	A	2014-04-21	ekoko	ce1ce2	A336	3			1	0	0	0	0	Pf		1
2014a	A	2014-04-21	ekoko	ce1ce2	A340	3			1	0	0	0	0	Pf		1
2014a	A	2014-04-21	ekoko	ce1ce2	A343	3			1	0	0	0	0	Pf		1
2014a	A	2014-05-05	nklzok	cm1	A372	3			1	0	0	0	0	Pf		1
2014a	A	2014-05-05	nklzok	cm2	A415	3			1	0	0	0	0	Pf		1
2014a	A	2014-05-05	nklzok	ce2	A451	3	4/2T		1	0	0	0	1	Pf		1
2014a	A	2014-05-05	nklzok	ce2	A456	3			1	0	0	0	0	Pf		1
2014a	A	2014-05-05	nklzok	ce2	A459	3			1	0	0	0	0	Pf		1
2014a	A	2014-05-05	nklzok	ce2	A474	3			1	0	0	0	0	Pf		1
2014a	A	2014-05-05	nklzok	ce2	A478	3			1	0	0	0	0	Pf		1
2014a	A	2014-05-05	nklzok	ce2	A483	3			1	0	0	0	0	Pf		1
2014a	B	2014-03-17	koumou	cm1cm2	B19	3			1	0	0	0	0	Pf		1
2014a	B	2014-03-17	koumou	cm1cm2	B23	3			1	0	0	0	0	Pf		1
2014a	B	2014-03-17	koumou	sil	B83	3	1/2T		1	0	0	0	1	Pf		1
2014a	B	2014-03-17	koumou	sil	B84	3	4/2T		1	0	0	0	1	Pf		1
2014a	B	2014-03-17	koumou	sil	B96	3	11/2T		1	0	0	0	1	Pf		1
2014a	B	2014-03-24	ekal	ce2	B112	3			1	0	0	0	0	Pf		1
2014a	B	2014-03-24	ekal	ce2	B126	3			1	0	0	0	0	Pf		1
2014a	B	2014-03-24	ekal	ce2	B134	3			1	0	0	0	0	Pf		1
2014a	B	2014-03-24	ekal	ce2	B149	3			1	0	0	0	0	Pf		1
2014a	B	2014-03-24	ekal	ce2	B156	3			1	0	0	0	0	Pf		1
2014a	B	2014-03-31	nkolnda	sil	B199	3			1	0	0	0	0	Pf		1
2014a	B	2014-03-31	nkolnda	sil	B203	3			1	0	0	0	0	Pf		1
2014a	B	2014-03-31	nkolnda	sil	B209	3			1	0	0	0	0	Pf		1
2014a	B	2014-03-31	nkolnda	sil	B218	3			1	0	0	0	0	Pf		1
2014a	B	2014-03-31	nkolnda	sil	B226	3			1	0	0	0	0	Pf		1
2014a	B	2014-03-31	nkolnda	sil	B227	3			1	0	0	0	0	Pf		1
2014a	B	2014-03-31	nkolnda	sil	B233	3			1	0	0	0	0	Pf		1
2014a	B	2014-03-31	nkolnda	sil	B241	3			1	0	0	0	0	Pf		1
2014a	B	2014-03-31	nkolnda	sil	B247	3			1	0	0	0	0	Pf		1
2014a	B	2014-03-31	nkolnda	sil	B249	3			1	0	0	0	0	Pf		1
2014a	B	2014-03-31	nkolnda	sil	B268	3			1	0	0	0	0	Pf		1
2014a	B	2014-03-31	nkolnda	sil	B273	3			1	0	0	0	0	Pf		1
2014a	B	2014-03-31	nkolnda	sil	B277	3	1/2T		1	0	0	0	1	Pf		1
2014a	B	2014-03-31	nkolnda	sil	B279	3			1	0	0	0	0	Pf		1
2014a	B	2014-04-21	ekoko	cp	B297	3			1	0	0	0	0	Pf		1
2014a	B	2014-04-21	ekoko	cp	B305	3			1	0	0	0	0	Pf		1
2014a	B	2014-04-21	ekoko	cp	B306	3			1	0	0	0	0	Pf		1
2014a	B	2014-04-21	ekoko	cp	B310	3			1	0	0	0	0	Pf		1
2014a	B	2014-04-21	ekoko	sil	B340	3			1	0	0	0	0	Pf		1
2014a	B	2014-05-05	nklzok	cp	B372	3			1	0	0	0	0	Pf		1
2014a	B	2014-05-05	nklzok	cp	B374	3			1	0	0	0	0	Pf		1
2014a	B	2014-05-05	nklzok	cp	B384	3			1	0	0	0	0	Pf		1
2014a	B	2014-05-05	nklzok	cp	B385	3			1	0	0	0	0	Pf		1
2014a	B	2014-05-05	nklzok	cp	B402	3			1	0	0	0	0	Pf		1
2014a	C	2014-03-23	ekal	cm2	C7	3			1	0	0	0	0	Pf		1
2014a	C	2014-03-23	ekal	cm2	C32	3			1	0	0	0	0	Pf		1
2014a	C	2014-03-24	ekal	cm1	C85	3			1	0	0	0	0	Pf		1
2014a	C	2014-03-24	ekal	cm1	C98	3	1/2T		1	0	0	0	1	Pf		1
2014a	C	2014-03-24	ekal	cm1	C100	3			1	0	0	0	0	Pf		1
2014a	C	2014-03-31	nkolnda	cm2	C172	3			1	0	0	0	0	Pf		1
2014a	C	2014-03-31	nkolnda	cm2	C174	3			1	0	0	0	0	Pf		1
2014a	C	2014-03-31	nkolnda	cm1	C249	3			1	0	0	0	0	Pf		1
2014a	C	2014-04-22	metet	sil	C334	3			1	0	0	0	0	Pf		1
2014a	C	2014-04-22	metet	sil	C353	3			1	0	0	0	0	Pf		1
2014a	C	2014-04-22	metet	sil	C355	3	1/3T		1	0	0	0	1	Pf		1
2014a	C	2014-04-22	metet	sil	C356	3			1	0	0	0	0	Pf		1
2014a	C	2014-04-22	metet	sil	C360	3			1	0	0	0	0	Pf		1
2014a	C	2014-05-05	nklzok	sil	C373	3			1	0	0	0	0	Pf		1
2014a	C	2014-05-05	nklzok	sil	C375	3			1	0	0	0	0	Pf		1
2014a	C	2014-05-05	nklzok	sil	C378	3			1	0	0	0	0	Pf		1
2014a	C	2014-05-05	nklzok	sil	C380	3			1	0	0	0	0	Pf		1
2014a	C	2014-05-05	nklzok	sil	C381	3			1	0	0	0	0	Pf		1
2014a	C	2014-05-05	nklzok	sil	C388	3			1	0	0	0	0	Pf		1
2014a	C	2014-05-05	nklzok	sil	C394	3			1	0	0	0	0	Pf		1
2014a	C	2014-05-05	nklzok	sil	C395	3			1	0	0	0	0	Pf		1
2014a	C	2014-05-05	nklzok	sil	C403	3			1	0	0	0	0	Pf		1
2014a	C	2014-05-05	nklzok	sil	C404	3			1	0	0	0	0	Pf		1
2014a	C	2014-05-05	nklzok	sil	C409	3			1	0	0	0	0	Pf		1
2014a	D	2014-03-24	ekal	sil	D40	3			1	0	0	0	0	Pf		1
2014a	D	2014-03-24	ekal	sil	D42	3			1	0	0	0	0	Pf		1
2014a	D	2014-03-24	ekal	sil	D43	3			1	0	0	0	0	Pf		1
2014a	D	2014-03-24	ekal	sil	D46	3	6/2T		1	0	0	0	1	Pf		1
2014a	D	2014-03-24	ekal	sil	D53	3			1	0	0	0	0	Pf		1
2014a	D	2014-03-24	ekal	sil	D58	3			1	0	0	0	0	Pf		1
2014a	D	2014-03-24	ekal	sil	D60	3	3/2T		1	0	0	0	1	Pf		1
2014a	D	2014-03-24	ekal	sil	D72	3			1	0	0	0	0	Pf		1
2014a	D	2014-03-24	ekal	sil	D81	3			1	0	0	0	0	Pf		1
2014a	D	2014-03-24	ekal	sil	D91	3			1	0	0	0	0	Pf		1
2014a	D	2014-03-24	ekal	sil	D98	3			1	0	0	0	0	Pf		1
2014a	D	2014-03-24	ekal	sil	D107	3			1	0	0	0	0	Pf		1
2014a	D	2014-03-24	ekal	sil	D113	3			1	0	0	0	0	Pf		1
2014a	D	2014-03-31	nkolnda	cp	D160	3			1	0	0	0	0	Pf		1
2014a	D	2014-03-31	nkolnda	cp	D162	3			1	0	0	0	0	Pf		1
2014a	D	2014-03-31	nkolnda	cp	D165	3			1	0	0	0	0	Pf		1
2014a	D	2014-03-31	nkolnda	cp	D166	3			1	0	0	0	0	Pf		1
2014a	D	2014-03-31	nkolnda	cp	D167	3	1/3T		1	0	0	0	1	Pf		1
2014a	D	2014-03-31	nkolnda	cp	D170	3			1	0	0	0	0	Pf		1
2014a	D	2014-03-31	nkolnda	cp	D171	3			1	0	0	0	0	Pf		1
2014a	D	2014-04-22	metet	cp	D298	3			1	0	0	0	0	Pf		1
2014a	D	2014-05-05	nklzok	ce1	D336	3	2/2T		1	0	0	0	1	Pf		1
2014a	D	2014-05-05	nklzok	ce1	D338	3			1	0	0	0	0	Pf		1
2014a	D	2014-05-05	nklzok	ce1	D342	3			1	0	0	0	0	Pf		1
2014a	D	2014-05-05	nklzok	ce1	D344	3			1	0	0	0	0	Pf		1
2014a	D	2014-05-05	nklzok	ce1	D346	3	5/2T		1	0	0	0	1	Pf		1
2014a	D	2014-05-05	nklzok	ce1	D363	3			1	0	0	0	0	Pf		1
2014a	A	2014-03-17	koumou	ce1ce2	A7	2			1	0	0	0	0	Pf		1
2014a	A	2014-03-17	koumou	ce1ce2	A22	2	4/2T		1	0	0	0	1	Pf		1
2014a	A	2014-03-17	koumou	ce1ce2	A34	2	2/3T		1	0	0	0	1	Pf		1
2014a	A	2014-03-17	koumou	cp	A40	2			1	0	0	0	0	Pf		1
2014a	A	2014-03-17	koumou	cp	A45	2	4/3T		1	0	0	0	1	Pf		1
2014a	A	2014-03-17	koumou	cp	A46	2			1	0	0	0	0	Pf		1
2014a	A	2014-03-24	ekal	cp	A79	2	1/4T		1	0	0	0	1	Pf		1
2014a	A	2014-03-24	ekal	cp	A80	2	6/2T		1	0	0	0	1	Pf		1
2014a	A	2014-03-24	ekal	cp	A89	2			1	0	0	0	0	Pf		1
2014a	A	2014-03-24	ekal	cp	A105	2			1	0	0	0	0	Pf		1
2014a	A	2014-03-31	nkolnda	ce2	A186	2	1/3T		1	0	0	0	1	Pf		1
2014a	A	2014-03-31	nkolnda	ce2	A199	2			1	0	0	0	0	Pf		1
2014a	A	2014-03-31	nkolnda	ce1	A231	2	1/3T		1	0	0	0	1	Pf		1
2014a	A	2014-03-31	nkolnda	ce1	A237	2			1	0	0	0	0	Pf		1
2014a	A	2014-03-31	nkolnda	ce1	A246	2			1	0	0	0	0	Pf		1
2014a	A	2014-03-31	nkolnda	ce1	A248	2		MF	1	0	0	1	0	Pf		1
2014a	A	2014-03-31	nkolnda	ce1	A258	2			1	0	0	0	0	Pf		1
2014a	A	2014-03-31	nkolnda	ce1	A279	2			1	0	0	0	0	Pf		1
2014a	A	2014-03-31	nkolnda	ce1	A288	2			1	0	0	0	0	Pf		1
2014a	A	2014-04-21	ekoko	cm1cm2	A305	2			1	0	0	0	0	Pf		1
2014a	A	2014-04-21	ekoko	cm1cm2	A310	2			1	0	0	0	0	Pf		1
2014a	A	2014-04-21	ekoko	ce1ce2	A338	2			1	0	0	0	0	Pf		1
2014a	A	2014-04-21	ekoko	ce1ce2	A339	2			1	0	0	0	0	Pf		1
2014a	A	2014-04-21	ekoko	ce1ce2	A347	2		MF	1	0	0	1	0	Pf		1
2014a	A	2014-04-21	ekoko	ce1ce2	A353	2			1	0	0	0	0	Pf		1
2014a	A	2014-04-21	ekoko	ce1ce2	A359	2			1	0	0	0	0	Pf		1
2014a	A	2014-05-05	nklzok	cm1	A385	2			1	0	0	0	0	Pf		1
2014a	A	2014-05-05	nklzok	cm1	A387	2			1	0	0	0	0	Pf		1
2014a	A	2014-05-05	nklzok	cm2	A408	2			1	0	0	0	0	Pf		1
2014a	A	2014-05-05	nklzok	cm2	A413	2			1	0	0	0	0	Pf		1
2014a	A	2014-05-05	nklzok	cm2	A416	2			1	0	0	0	0	Pf		1
2014a	A	2014-05-05	nklzok	cm2	A421	2			1	0	0	0	0	Pf		1
2014a	A	2014-05-05	nklzok	cm2	A423	2			1	0	0	0	0	Pf		1
2014a	A	2014-05-05	nklzok	ce2	A450	2			1	0	0	0	0	Pf		1
2014a	A	2014-05-05	nklzok	ce2	A458	2			1	0	0	0	0	Pf		1
2014a	A	2014-05-05	nklzok	ce2	A462	2			1	0	0	0	0	Pf		1
2014a	A	2014-05-05	nklzok	ce2	A464	2			1	0	0	0	0	Pf		1
2014a	A	2014-05-05	nklzok	ce2	A466	2			1	0	0	0	0	Pf		1
2014a	A	2014-05-05	nklzok	ce2	A468	2			1	0	0	0	0	Pf		1
2014a	A	2014-05-05	nklzok	ce2	A471	2			1	0	0	0	0	Pf		1
2014a	A	2014-05-05	nklzok	ce2	A473	2			1	0	0	0	0	Pf		1
2014a	A	2014-05-05	nklzok	ce2	A475	2			1	0	0	0	0	Pf		1
2014a	A	2014-05-05	nklzok	ce2	A479	2			1	0	0	0	0	Pf		1
2014a	B	2014-03-17	koumou	cm1cm2	B5	2		MF	1	0	0	1	0	Pf		1
2014a	B	2014-03-17	koumou	cm1cm2	B21	2			1	0	0	0	0	Pf		1
2014a	B	2014-03-17	koumou	sil	B88	2			1	0	0	0	0	Pf		1
2014a	B	2014-03-17	koumou	sil	B90	2			1	0	0	0	0	Pf		1
2014a	B	2014-03-17	koumou	sil	B91	2			1	0	0	0	0	Pf		1
2014a	B	2014-03-17	koumou	sil	B92	2	13/2T	MF	1	0	0	1	1	Pf		1
2014a	B	2014-03-24	ekal	ce2	B113	2			1	0	0	0	0	Pf		1
2014a	B	2014-03-24	ekal	ce2	B138	2			1	0	0	0	0	Pf		1
2014a	B	2014-03-24	ekal	ce2	B139	2			1	0	0	0	0	Pf		1
2014a	B	2014-03-31	nkolnda	sil	B186	2			1	0	0	0	0	Pf		1
2014a	B	2014-03-31	nkolnda	sil	B195	2			1	0	0	0	0	Pf		1
2014a	B	2014-03-31	nkolnda	sil	B198	2			1	0	0	0	0	Pf		1
2014a	B	2014-03-31	nkolnda	sil	B210	2			1	0	0	0	0	Pf		1
2014a	B	2014-03-31	nkolnda	sil	B213	2			1	0	0	0	0	Pf		1
2014a	B	2014-03-31	nkolnda	sil	B223	2			1	0	0	0	0	Pf		1
2014a	B	2014-03-31	nkolnda	sil	B240	2	8/2T		1	0	0	0	1	Pf		1
2014a	B	2014-03-31	nkolnda	sil	B245	2	3/4T		1	0	0	0	1	Pf		1
2014a	B	2014-03-31	nkolnda	sil	B251	2			1	0	0	0	0	Pf		1
2014a	B	2014-03-31	nkolnda	sil	B258	2			1	0	0	0	0	Pf		1
2014a	B	2014-04-21	ekoko	cp	B299	2			1	0	0	0	0	Pf		1
2014a	B	2014-04-21	ekoko	cp	B302	2	1/2T		1	0	0	0	1	Pf		1
2014a	B	2014-04-21	ekoko	cp	B312	2			1	0	0	0	0	Pf		1
2014a	B	2014-04-21	ekoko	sil	B338	2			1	0	0	0	0	Pf		1
2014a	B	2014-04-21	ekoko	sil	B343	2			1	0	0	0	0	Pf		1
2014a	B	2014-05-05	nklzok	cp	B373	2			1	0	0	0	0	Pf		1
2014a	B	2014-05-05	nklzok	cp	B375	2	1/3T		1	0	0	0	1	Pf		1
2014a	B	2014-05-05	nklzok	cp	B379	2	1/3T		1	0	0	0	1	Pf		1
2014a	B	2014-05-05	nklzok	cp	B381	2			1	0	0	0	0	Pf		1
2014a	B	2014-05-05	nklzok	cp	B382	2			1	0	0	0	0	Pf		1
2014a	B	2014-05-05	nklzok	cp	B389	2			1	0	0	0	0	Pf		1
2014a	B	2014-05-05	nklzok	cp	B399	2			1	0	0	0	0	Pf		1
2014a	B	2014-05-05	nklzok	cp	B403	2			1	0	0	0	0	Pf		1
2014a	B	2014-05-05	nklzok	cp	B404	2			1	0	0	0	0	Pf		1
2014a	C	2014-03-23	ekal	cm2	C35	2	2/3T		1	0	0	0	1	Pf		1
2014a	C	2014-03-23	ekal	cm2	C39	2			1	0	0	0	0	Pf		1
2014a	C	2014-03-24	ekal	cm1	C79	2			1	0	0	0	0	Pf		1
2014a	C	2014-03-24	ekal	cm1	C95	2			1	0	0	0	0	Pf		1
2014a	C	2014-03-24	ekal	cm1	C108	2			1	0	0	0	0	Pf		1
2014a	C	2014-03-24	ekal	cm1	C110	2			1	0	0	0	0	Pf		1
2014a	C	2014-03-24	ekal	cm1	C113	2			1	0	0	0	0	Pf		1
2014a	C	2014-03-24	ekal	cm1	C114	2			1	0	0	0	0	Pf		1
2014a	C	2014-03-31	nkolnda	cm2	C169	2			1	0	0	0	0	Pf		1
2014a	C	2014-03-31	nkolnda	cm2	C173	2			1	0	0	0	0	Pf		1
2014a	C	2014-03-31	nkolnda	cm2	C175	2			1	0	0	0	0	Pf		1
2014a	C	2014-03-31	nkolnda	cm2	C179	2			1	0	0	0	0	Pf		1
2014a	C	2014-03-31	nkolnda	cm1	C237	2			1	0	0	0	0	Pf		1
2014a	C	2014-03-31	nkolnda	cm1	C238	2			1	0	0	0	0	Pf		1
2014a	C	2014-03-31	nkolnda	cm1	C240	2			1	0	0	0	0	Pf		1
2014a	C	2014-03-31	nkolnda	cm1	C256	2			1	0	0	0	0	Pf		1
2014a	C	2014-04-22	metet	ce1ce2	C307	2			1	0	0	0	0	Pf		1
2014a	C	2014-04-22	metet	sil	C341	2			1	0	0	0	0	Pf		1
2014a	C	2014-04-22	metet	sil	C348	2			1	0	0	0	0	Pf		1
2014a	C	2014-04-22	metet	sil	C361	2			1	0	0	0	0	Pf		1
2014a	C	2014-05-05	nklzok	sil	C372	2			1	0	0	0	0	Pf		1
2014a	C	2014-05-05	nklzok	sil	C382	2			1	0	0	0	0	Pf		1
2014a	C	2014-05-05	nklzok	sil	C387	2			1	0	0	0	0	Pf		1
2014a	C	2014-05-05	nklzok	sil	C406	2			1	0	0	0	0	Pf		1
2014a	D	2014-03-24	ekal	ce1	D3	2			1	0	0	0	0	Pf		1
2014a	D	2014-03-24	ekal	ce1	D5	2			1	0	0	0	0	Pf		1
2014a	D	2014-03-24	ekal	ce1	D15	2			1	0	0	0	0	Pf		1
2014a	D	2014-03-24	ekal	ce1	D20	2			1	0	0	0	0	Pf		1
2014a	D	2014-03-24	ekal	ce1	D23	2			1	0	0	0	0	Pf		1
2014a	D	2014-03-24	ekal	ce1	D24	2			1	0	0	0	0	Pf		1
2014a	D	2014-03-24	ekal	ce1	D26	2			1	0	0	0	0	Pf		1
2014a	D	2014-03-24	ekal	sil	D45	2			1	0	0	0	0	Pf		1
2014a	D	2014-03-24	ekal	sil	D59	2	3/2T		1	0	0	0	1	Pf		1
2014a	D	2014-03-24	ekal	sil	D99	2			1	0	0	0	0	Pf		1
2014a	D	2014-03-24	ekal	sil	D103	2	3/2T		1	0	0	0	1	Pf		1
2014a	D	2014-03-24	ekal	sil	D112	2			1	0	0	0	0	Pf		1
2014a	D	2014-03-24	ekal	sil	D115	2			1	0	0	0	0	Pf		1
2014a	D	2014-03-31	nkolnda	cp	D169	2			1	0	0	0	0	Pf		1
2014a	D	2014-03-31	nkolnda	cp	D174	2			1	0	0	0	0	Pf		1
2014a	D	2014-03-31	nkolnda	cp	D179	2			1	0	0	0	0	Pf		1
2014a	D	2014-03-31	nkolnda	cp	D188	2			1	0	0	0	0	Pf		1
2014a	D	2014-04-22	metet	cp	D299	2			1	0	0	0	0	Pf		1
2014a	D	2014-04-22	metet	cp	D304	2			1	0	0	0	0	Pf		1
2014a	D	2014-04-22	metet	cp	D308	2			1	0	0	0	0	Pf		1
2014a	D	2014-05-05	nklzok	ce1	D334	2			1	0	0	0	0	Pf		1
2014a	D	2014-05-05	nklzok	ce1	D343	2			1	0	0	0	0	Pf		1
2014a	D	2014-05-05	nklzok	ce1	D345	2	5/2T		1	0	0	0	1	Pf		1
2014a	D	2014-05-05	nklzok	ce1	D352	2			1	0	0	0	0	Pf		1
2014a	D	2014-05-05	nklzok	ce1	D361	2	17/2T		1	0	0	0	1	Pf		1
2014a	A	2014-03-17	koumou	ce1ce2	A1	1	2/2T		1	0	0	0	1	Pf		1
2014a	A	2014-03-17	koumou	ce1ce2	A3	1			1	0	0	0	0	Pf		1
2014a	A	2014-03-17	koumou	ce1ce2	A8	1			1	0	0	0	0	Pf		1
2014a	A	2014-03-17	koumou	ce1ce2	A12	1			1	0	0	0	0	Pf		1
2014a	A	2014-03-17	koumou	ce1ce2	A30	1			1	0	0	0	0	Pf		1
2014a	A	2014-03-17	koumou	cp	A48	1			1	0	0	0	0	Pf		1
2014a	A	2014-03-17	koumou	cp	A55	1	3/3T		1	0	0	0	1	Pf		1
2014a	A	2014-03-24	ekal	cp	A84	1			1	0	0	0	0	Pf		1
2014a	A	2014-03-24	ekal	cp	A90	1			1	0	0	0	0	Pf		1
2014a	A	2014-03-24	ekal	cp	A109	1			1	0	0	0	0	Pf		1
2014a	A	2014-03-24	ekal	cp	A111	1			1	0	0	0	0	Pf		1
2014a	A	2014-03-31	nkolnda	ce2	A149	1			1	0	0	0	0	Pf		1
2014a	A	2014-03-31	nkolnda	ce2	A168	1			1	0	0	0	0	Pf		1
2014a	A	2014-03-31	nkolnda	ce2	A173	1			1	0	0	0	0	Pf		1
2014a	A	2014-03-31	nkolnda	ce2	A177	1			1	0	0	0	0	Pf		1
2014a	A	2014-03-31	nkolnda	ce2	A178	1			1	0	0	0	0	Pf		1
2014a	A	2014-03-31	nkolnda	ce2	A180	1	7/2T		1	0	0	0	1	Pf		1
2014a	A	2014-03-31	nkolnda	ce2	A181	1			1	0	0	0	0	Pf		1
2014a	A	2014-03-31	nkolnda	ce2	A183	1			1	0	0	0	0	Pf		1
2014a	A	2014-03-31	nkolnda	ce2	A198	1			1	0	0	0	0	Pf		1
2014a	A	2014-03-31	nkolnda	ce2	A200	1			1	0	0	0	0	Pf		1
2014a	A	2014-03-31	nkolnda	ce1	A224	1			1	0	0	0	0	Pf		1
2014a	A	2014-03-31	nkolnda	ce1	A232	1			1	0	0	0	0	Pf		1
2014a	A	2014-03-31	nkolnda	ce1	A233	1			1	0	0	0	0	Pf		1
2014a	A	2014-03-31	nkolnda	ce1	A241	1			1	0	0	0	0	Pf		1
2014a	A	2014-03-31	nkolnda	ce1	A242	1			1	0	0	0	0	Pf		1
2014a	A	2014-03-31	nkolnda	ce1	A252	1			1	0	0	0	0	Pf		1
2014a	A	2014-03-31	nkolnda	ce1	A257	1			1	0	0	0	0	Pf		1
2014a	A	2014-03-31	nkolnda	ce1	A268	1			1	0	0	0	0	Pf		1
2014a	A	2014-03-31	nkolnda	ce1	A274	1			1	0	0	0	0	Pf		1
2014a	A	2014-03-31	nkolnda	ce1	A275	1			1	0	0	0	0	Pf		1
2014a	A	2014-03-31	nkolnda	ce1	A280	1			1	0	0	0	0	Pf		1
2014a	A	2014-03-31	nkolnda	ce1	A284	1			1	0	0	0	0	Pf		1
2014a	A	2014-03-31	nkolnda	ce1	A290	1			1	0	0	0	0	Pf		1
2014a	A	2014-04-21	ekoko	cm1cm2	A298	1			1	0	0	0	0	Pf		1
2014a	A	2014-04-21	ekoko	cm1cm2	A299	1			1	0	0	0	0	Pf		1
2014a	A	2014-04-21	ekoko	cm1cm2	A301	1			1	0	0	0	0	Pf		1
2014a	A	2014-04-21	ekoko	cm1cm2	A309	1			1	0	0	0	0	Pf		1
2014a	A	2014-04-21	ekoko	cm1cm2	A311	1			1	0	0	0	0	Pf		1
2014a	A	2014-04-21	ekoko	cm1cm2	A313	1			1	0	0	0	0	Pf		1
2014a	A	2014-04-21	ekoko	cm1cm2	A315	1			1	0	0	0	0	Pf		1
2014a	A	2014-04-21	ekoko	ce1ce2	A342	1			1	0	0	0	0	Pf		1
2014a	A	2014-04-21	ekoko	ce1ce2	A344	1			1	0	0	0	0	Pf		1
2014a	A	2014-04-21	ekoko	ce1ce2	A346	1			1	0	0	0	0	Pf		1
2014a	A	2014-04-21	ekoko	ce1ce2	A348	1			1	0	0	0	0	Pf		1
2014a	A	2014-04-21	ekoko	ce1ce2	A349	1			1	0	0	0	0	Pf		1
2014a	A	2014-04-21	ekoko	ce1ce2	A351	1			1	0	0	0	0	Pf		1
2014a	A	2014-04-21	ekoko	ce1ce2	A354	1			1	0	0	0	0	Pf		1
2014a	A	2014-04-21	ekoko	ce1ce2	A357	1	1/3T		1	0	0	0	1	Pf		1
2014a	A	2014-05-05	nklzok	cm1	A373	1			1	0	0	0	0	Pf		1
2014a	A	2014-05-05	nklzok	cm1	A374	1			1	0	0	0	0	Pf		1
2014a	A	2014-05-05	nklzok	cm1	A377	1			1	0	0	0	0	Pf		1
2014a	A	2014-05-05	nklzok	cm1	A386	1			1	0	0	0	0	Pf		1
2014a	A	2014-05-05	nklzok	cm2	A419	1			1	0	0	0	0	Pf		1
2014a	A	2014-05-05	nklzok	cm2	A422	1			1	0	0	0	0	Pf		1
2014a	A	2014-05-05	nklzok	cm2	A424	1			1	0	0	0	0	Pf		1
2014a	A	2014-05-05	nklzok	ce2	A445	1			1	0	0	0	0	Pf		1
2014a	A	2014-05-05	nklzok	ce2	A449	1			1	0	0	0	0	Pf		1
2014a	A	2014-05-05	nklzok	ce2	A452	1			1	0	0	0	0	Pf		1
2014a	A	2014-05-05	nklzok	ce2	A463	1			1	0	0	0	0	Pf		1
2014a	A	2014-05-05	nklzok	ce2	A472	1			1	0	0	0	0	Pf		1
2014a	B	2014-03-17	koumou	cm1cm2	B2	1			1	0	0	0	0	Pf		1
2014a	B	2014-03-17	koumou	cm1cm2	B14	1			1	0	0	0	0	Pf		1
2014a	B	2014-03-17	koumou	cm1cm2	B24	1			1	0	0	0	0	Pf		1
2014a	B	2014-03-17	koumou	cm1cm2	B28	1			1	0	0	0	0	Pf		1
2014a	B	2014-03-17	koumou	cm1cm2	B30	1			1	0	0	0	0	Pf		1
2014a	B	2014-03-17	koumou	sil	B77	1			1	0	0	0	0	Pf		1
2014a	B	2014-03-17	koumou	sil	B82	1			1	0	0	0	0	Pf		1
2014a	B	2014-03-17	koumou	sil	B89	1	3/2T		1	0	0	0	1	Pf		1
2014a	B	2014-03-17	koumou	sil	B95	1			1	0	0	0	0	Pf		1
2014a	B	2014-03-17	koumou	sil	B97	1			1	0	0	0	0	Pf		1
2014a	B	2014-03-24	ekal	ce2	B115	1			1	0	0	0	0	Pf		1
2014a	B	2014-03-24	ekal	ce2	B117	1			1	0	0	0	0	Pf		1
2014a	B	2014-03-24	ekal	ce2	B124	1	7/2T		1	0	0	0	1	Pf		1
2014a	B	2014-03-24	ekal	ce2	B132	1			1	0	0	0	0	Pf		1
2014a	B	2014-03-24	ekal	ce2	B136	1			1	0	0	0	0	Pf		1
2014a	B	2014-03-24	ekal	ce2	B144	1		MF	1	0	0	1	0	Pf		1
2014a	B	2014-03-24	ekal	ce2	B145	1			1	0	0	0	0	Pf		1
2014a	B	2014-03-24	ekal	ce2	B150	1	3/2T		1	0	0	0	1	Pf		1
2014a	B	2014-03-24	ekal	ce2	B153	1			1	0	0	0	0	Pf		1
2014a	B	2014-03-24	ekal	ce2	B158	1			1	0	0	0	0	Pf		1
2014a	B	2014-03-31	nkolnda	sil	B188	1			1	0	0	0	0	Pf		1
2014a	B	2014-03-31	nkolnda	sil	B189	1			1	0	0	0	0	Pf		1
2014a	B	2014-03-31	nkolnda	sil	B208	1			1	0	0	0	0	Pf		1
2014a	B	2014-03-31	nkolnda	sil	B228	1	4/2T		1	0	0	0	1	Pf		1
2014a	B	2014-03-31	nkolnda	sil	B236	1			1	0	0	0	0	Pf		1
2014a	B	2014-03-31	nkolnda	sil	B243	1			1	0	0	0	0	Pf		1
2014a	B	2014-03-31	nkolnda	sil	B252	1			1	0	0	0	0	Pf		1
2014a	B	2014-03-31	nkolnda	sil	B253	1			1	0	0	0	0	Pf		1
2014a	B	2014-03-31	nkolnda	sil	B254	1			1	0	0	0	0	Pf		1
2014a	B	2014-03-31	nkolnda	sil	B260	1			1	0	0	0	0	Pf		1
2014a	B	2014-03-31	nkolnda	sil	B266	1			1	0	0	0	0	Pf		1
2014a	B	2014-04-21	ekoko	cp	B301	1			1	0	0	0	0	Pf		1
2014a	B	2014-04-21	ekoko	cp	B303	1			1	0	0	0	0	Pf		1
2014a	B	2014-04-21	ekoko	cp	B304	1			1	0	0	0	0	Pf		1
2014a	B	2014-04-21	ekoko	sil	B337	1			1	0	0	0	0	Pf		1
2014a	B	2014-04-21	ekoko	sil	B341	1			1	0	0	0	0	Pf		1
2014a	B	2014-05-05	nklzok	cp	B377	1			1	0	0	0	0	Pf		1
2014a	B	2014-05-05	nklzok	cp	B383	1			1	0	0	0	0	Pf		1
2014a	B	2014-05-05	nklzok	cp	B387	1			1	0	0	0	0	Pf		1
2014a	B	2014-05-05	nklzok	cp	B392	1			1	0	0	0	0	Pf		1
2014a	B	2014-05-05	nklzok	cp	B396	1		MF	1	0	0	1	0	Pf		1
2014a	B	2014-05-05	nklzok	cp	B398	1			1	0	0	0	0	Pf		1
2014a	C	2014-03-23	ekal	cm2	C5	1		MF	1	0	0	1	0	Pf		1
2014a	C	2014-03-23	ekal	cm2	C12	1		MF	1	0	0	1	0	Pf		1
2014a	C	2014-03-23	ekal	cm2	C13	1			1	0	0	0	0	Pf		1
2014a	C	2014-03-23	ekal	cm2	C14	1			1	0	0	0	0	Pf		1
2014a	C	2014-03-23	ekal	cm2	C22	1			1	0	0	0	0	Pf		1
2014a	C	2014-03-23	ekal	cm2	C28	1			1	0	0	0	0	Pf		1
2014a	C	2014-03-23	ekal	cm2	C31	1	2/3T		1	0	0	0	1	Pf		1
2014a	C	2014-03-23	ekal	cm2	C37	1			1	0	0	0	0	Pf		1
2014a	C	2014-03-23	ekal	cm2	C40	1			1	0	0	0	0	Pf		1
2014a	C	2014-03-23	ekal	cm2	C41	1			1	0	0	0	0	Pf		1
2014a	C	2014-03-24	ekal	cm1	C81	1			1	0	0	0	0	Pf		1
2014a	C	2014-03-24	ekal	cm1	C84	1			1	0	0	0	0	Pf		1
2014a	C	2014-03-24	ekal	cm1	C89	1			1	0	0	0	0	Pf		1
2014a	C	2014-03-24	ekal	cm1	C92	1			1	0	0	0	0	Pf		1
2014a	C	2014-03-31	nkolnda	cm2	C151	1			1	0	0	0	0	Pf		1
2014a	C	2014-03-31	nkolnda	cm2	C155	1			1	0	0	0	0	Pf		1
2014a	C	2014-03-31	nkolnda	cm2	C156	1			1	0	0	0	0	Pf		1
2014a	C	2014-03-31	nkolnda	cm2	C157	1			1	0	0	0	0	Pf		1
2014a	C	2014-03-31	nkolnda	cm2	C158	1			1	0	0	0	0	Pf		1
2014a	C	2014-03-31	nkolnda	cm2	C160	1			1	0	0	0	0	Pf		1
2014a	C	2014-03-31	nkolnda	cm2	C163	1			1	0	0	0	0	Pf		1
2014a	C	2014-03-31	nkolnda	cm2	C165	1			1	0	0	0	0	Pf		1
2014a	C	2014-03-31	nkolnda	cm2	C168	1			1	0	0	0	0	Pf		1
2014a	C	2014-03-31	nkolnda	cm2	C176	1	1/3T		1	0	0	0	1	Pf		1
2014a	C	2014-03-31	nkolnda	cm1	C223	1			1	0	0	0	0	Pf		1
2014a	C	2014-03-31	nkolnda	cm1	C226	1			1	0	0	0	0	Pf		1
2014a	C	2014-03-31	nkolnda	cm1	C231	1			1	0	0	0	0	Pf		1
2014a	C	2014-03-31	nkolnda	cm1	C233	1			1	0	0	0	0	Pf		1
2014a	C	2014-03-31	nkolnda	cm1	C235	1			1	0	0	0	0	Pf		1
2014a	C	2014-03-31	nkolnda	cm1	C236	1			1	0	0	0	0	Pf		1
2014a	C	2014-03-31	nkolnda	cm1	C245	1			1	0	0	0	0	Pf		1
2014a	C	2014-03-31	nkolnda	cm1	C247	1	1/2T		1	0	0	0	1	Pf		1
2014a	C	2014-03-31	nkolnda	cm1	C250	1			1	0	0	0	0	Pf		1
2014a	C	2014-03-31	nkolnda	cm1	C259	1			1	0	0	0	0	Pf		1
2014a	C	2014-03-31	nkolnda	cm1	C261	1			1	0	0	0	0	Pf		1
2014a	C	2014-03-31	nkolnda	cm1	C262	1			1	0	0	0	0	Pf		1
2014a	C	2014-04-22	metet	ce1ce2	C299	1			1	0	0	0	0	Pf		1
2014a	C	2014-04-22	metet	ce1ce2	C303	1			1	0	0	0	0	Pf		1
2014a	C	2014-04-22	metet	ce1ce2	C304	1	3/2T		1	0	0	0	1	Pf		1
2014a	C	2014-04-22	metet	ce1ce2	C305	1			1	0	0	0	0	Pf		1
2014a	C	2014-04-22	metet	sil	C337	1			1	0	0	0	0	Pf		1
2014a	C	2014-04-22	metet	sil	C340	1			1	0	0	0	0	Pf		1
2014a	C	2014-04-22	metet	sil	C358	1			1	0	0	0	0	Pf		1
2014a	C	2014-04-22	metet	sil	C359	1			1	0	0	0	0	Pf		1
2014a	C	2014-05-05	nklzok	sil	C383	1			1	0	0	0	0	Pf		1
2014a	C	2014-05-05	nklzok	sil	C396	1			1	0	0	0	0	Pf		1
2014a	D	2014-03-24	ekal	ce1	D10	1			1	0	0	0	0	Pf		1
2014a	D	2014-03-24	ekal	ce1	D13	1			1	0	0	0	0	Pf		1
2014a	D	2014-03-24	ekal	ce1	D18	1			1	0	0	0	0	Pf		1
2014a	D	2014-03-24	ekal	sil	D38	1	1/2T		1	0	0	0	1	Pf		1
2014a	D	2014-03-24	ekal	sil	D39	1			1	0	0	0	0	Pf		1
2014a	D	2014-03-24	ekal	sil	D41	1			1	0	0	0	0	Pf		1
2014a	D	2014-03-24	ekal	sil	D48	1			1	0	0	0	0	Pf		1
2014a	D	2014-03-24	ekal	sil	D52	1	17/2T		1	0	0	0	1	Pf		1
2014a	D	2014-03-24	ekal	sil	D54	1	4/2T		1	0	0	0	1	Pf		1
2014a	D	2014-03-24	ekal	sil	D65	1			1	0	0	0	0	Pf		1
2014a	D	2014-03-24	ekal	sil	D67	1			1	0	0	0	0	Pf		1
2014a	D	2014-03-24	ekal	sil	D84	1			1	0	0	0	0	Pf		1
2014a	D	2014-03-24	ekal	sil	D90	1			1	0	0	0	0	Pf		1
2014a	D	2014-03-24	ekal	sil	D92	1	3/2T		1	0	0	0	1	Pf		1
2014a	D	2014-03-24	ekal	sil	D94	1			1	0	0	0	0	Pf		1
2014a	D	2014-03-24	ekal	sil	D100	1			1	0	0	0	0	Pf		1
2014a	D	2014-03-24	ekal	sil	D102	1			1	0	0	0	0	Pf		1
2014a	D	2014-03-24	ekal	sil	D104	1			1	0	0	0	0	Pf		1
2014a	D	2014-03-24	ekal	sil	D105	1	7/2T		1	0	0	0	1	Pf		1
2014a	D	2014-03-24	ekal	sil	D110	1			1	0	0	0	0	Pf		1
2014a	D	2014-03-24	ekal	sil	D111	1	1/2T		1	0	0	0	1	Pf		1
2014a	D	2014-03-31	nkolnda	cp	D153	1			1	0	0	0	0	Pf		1
2014a	D	2014-03-31	nkolnda	cp	D156	1			1	0	0	0	0	Pf		1
2014a	D	2014-03-31	nkolnda	cp	D159	1	2/2T		1	0	0	0	1	Pf		1
2014a	D	2014-03-31	nkolnda	cp	D163	1	16/1T		1	0	0	0	1	Pf		1
2014a	D	2014-03-31	nkolnda	cp	D164	1			1	0	0	0	0	Pf		1
2014a	D	2014-03-31	nkolnda	cp	D173	1			1	0	0	0	0	Pf		1
2014a	D	2014-03-31	nkolnda	cp	D175	1	3/2T		1	0	0	0	1	Pf		1
2014a	D	2014-04-22	metet	cm1	D261	1	2/3T		1	0	0	0	1	Pf		1
2014a	D	2014-04-22	metet	cm1	D262	1			1	0	0	0	0	Pf		1
2014a	D	2014-04-22	metet	cm1	D264	1			1	0	0	0	0	Pf		1
2014a	D	2014-04-22	metet	cp	D297	1			1	0	0	0	0	Pf		1
2014a	D	2014-05-05	nklzok	ce1	D335	1			1	0	0	0	0	Pf		1
2014a	D	2014-05-05	nklzok	ce1	D337	1	2/2T		1	0	0	0	1	Pf		1
2014a	D	2014-05-05	nklzok	ce1	D347	1			1	0	0	0	0	Pf		1
2014a	D	2014-05-05	nklzok	ce1	D358	1			1	0	0	0	0	Pf		1
2014a	D	2014-05-05	nklzok	ce1	D362	1			1	0	0	0	0	Pf		1
2014a	A	2014-04-21	ekoko	cm1cm2	A304	0		PM+	0	1	0	0	0	Pm		1
2014a	A	2014-05-05	nklzok	cm2	A414	0		PM+	0	1	0	0	0	Pm		1
2014a	B	2014-03-31	nkolnda	sil	B244	0	4/2T	PM+	0	1	0	0	1	Pm		1
2014a	B	2014-04-21	ekoko	sil	B339	0		PM+	0	1	0	0	0	Pm		1
2014a	A	2014-03-17	koumou	ce1ce2	A2	0			0	0	0	0	0			0
2014a	A	2014-03-17	koumou	ce1ce2	A4	0	10/2T	MF	0	0	0	1	1			0
2014a	A	2014-03-17	koumou	ce1ce2	A5	0			0	0	0	0	0			0
2014a	A	2014-03-17	koumou	ce1ce2	A6	0			0	0	0	0	0			0
2014a	A	2014-03-17	koumou	ce1ce2	A9	0			0	0	0	0	0			0
2014a	A	2014-03-17	koumou	ce1ce2	A10	0			0	0	0	0	0			0
2014a	A	2014-03-17	koumou	ce1ce2	A11	0			0	0	0	0	0			0
2014a	A	2014-03-17	koumou	ce1ce2	A13	0			0	0	0	0	0			0
2014a	A	2014-03-17	koumou	ce1ce2	A14	0			0	0	0	0	0			0
2014a	A	2014-03-17	koumou	ce1ce2	A15	0			0	0	0	0	0			0
2014a	A	2014-03-17	koumou	ce1ce2	A16	0			0	0	0	0	0			0
2014a	A	2014-03-17	koumou	ce1ce2	A17	0			0	0	0	0	0			0
2014a	A	2014-03-17	koumou	ce1ce2	A18	0			0	0	0	0	0			0
2014a	A	2014-03-17	koumou	ce1ce2	A19	0			0	0	0	0	0			0
2014a	A	2014-03-17	koumou	ce1ce2	A21	0			0	0	0	0	0			0
2014a	A	2014-03-17	koumou	ce1ce2	A24	0			0	0	0	0	0			0
2014a	A	2014-03-17	koumou	ce1ce2	A25	0			0	0	0	0	0			0
2014a	A	2014-03-17	koumou	ce1ce2	A26	0			0	0	0	0	0			0
2014a	A	2014-03-17	koumou	ce1ce2	A27	0			0	0	0	0	0			0
2014a	A	2014-03-17	koumou	ce1ce2	A28	0			0	0	0	0	0			0
2014a	A	2014-03-17	koumou	ce1ce2	A29	0		MF	0	0	0	1	0			0
2014a	A	2014-03-17	koumou	ce1ce2	A32	0		MF	0	0	0	1	0			0
2014a	A	2014-03-17	koumou	ce1ce2	A33	0			0	0	0	0	0			0
2014a	A	2014-03-17	koumou	ce1ce2	A35	0			0	0	0	0	0			0
2014a	A	2014-03-17	koumou	ce1ce2	A36	0		MF	0	0	0	1	0			0
2014a	A	2014-03-17	koumou	cp	A38	0	1/3T		0	0	0	0	1			0
2014a	A	2014-03-17	koumou	cp	A39	0			0	0	0	0	0			0
2014a	A	2014-03-17	koumou	cp	A41	0			0	0	0	0	0			0
2014a	A	2014-03-17	koumou	cp	A42	0			0	0	0	0	0			0
2014a	A	2014-03-17	koumou	cp	A43	0			0	0	0	0	0			0
2014a	A	2014-03-17	koumou	cp	A44	0			0	0	0	0	0			0
2014a	A	2014-03-17	koumou	cp	A47	0			0	0	0	0	0			0
2014a	A	2014-03-17	koumou	cp	A49	0	5/3T	MF	0	0	0	1	1			0
2014a	A	2014-03-17	koumou	cp	A50	0			0	0	0	0	0			0
2014a	A	2014-03-17	koumou	cp	A52	0			0	0	0	0	0			0
2014a	A	2014-03-17	koumou	cp	A53	0			0	0	0	0	0			0
2014a	A	2014-03-17	koumou	cp	A54	0			0	0	0	0	0			0
2014a	A	2014-03-17	koumou	cp	A56	0			0	0	0	0	0			0
2014a	A	2014-03-24	ekal	cp	A75	0			0	0	0	0	0			0
2014a	A	2014-03-24	ekal	cp	A76	0			0	0	0	0	0			0
2014a	A	2014-03-24	ekal	cp	A77	0			0	0	0	0	0			0
2014a	A	2014-03-24	ekal	cp	A78	0			0	0	0	0	0			0
2014a	A	2014-03-24	ekal	cp	A82	0			0	0	0	0	0			0
2014a	A	2014-03-24	ekal	cp	A83	0	1/4T		0	0	0	0	1			0
2014a	A	2014-03-24	ekal	cp	A85	0			0	0	0	0	0			0
2014a	A	2014-03-24	ekal	cp	A86	0			0	0	0	0	0			0
2014a	A	2014-03-24	ekal	cp	A87	0			0	0	0	0	0			0
2014a	A	2014-03-24	ekal	cp	A88	0			0	0	0	0	0			0
2014a	A	2014-03-24	ekal	cp	A91	0			0	0	0	0	0			0
2014a	A	2014-03-24	ekal	cp	A92	0			0	0	0	0	0			0
2014a	A	2014-03-24	ekal	cp	A93	0			0	0	0	0	0			0
2014a	A	2014-03-24	ekal	cp	A94	0	2/3T		0	0	0	0	1			0
2014a	A	2014-03-24	ekal	cp	A95	0			0	0	0	0	0			0
2014a	A	2014-03-24	ekal	cp	A99	0			0	0	0	0	0			0
2014a	A	2014-03-24	ekal	cp	A102	0			0	0	0	0	0			0
2014a	A	2014-03-24	ekal	cp	A103	0			0	0	0	0	0			0
2014a	A	2014-03-24	ekal	cp	A104	0			0	0	0	0	0			0
2014a	A	2014-03-24	ekal	cp	A107	0			0	0	0	0	0			0
2014a	A	2014-03-24	ekal	cp	A108	0			0	0	0	0	0			0
2014a	A	2014-03-24	ekal	cp	A110	0			0	0	0	0	0			0
2014a	A	2014-03-24	ekal	cp	A112	0			0	0	0	0	0			0
2014a	A	2014-03-24	ekal	cp	A113	0			0	0	0	0	0			0
2014a	A	2014-03-31	nkolnda	ce2	A150	0			0	0	0	0	0			0
2014a	A	2014-03-31	nkolnda	ce2	A151	0			0	0	0	0	0			0
2014a	A	2014-03-31	nkolnda	ce2	A152	0			0	0	0	0	0			0
2014a	A	2014-03-31	nkolnda	ce2	A154	0			0	0	0	0	0			0
2014a	A	2014-03-31	nkolnda	ce2	A155	0			0	0	0	0	0			0
2014a	A	2014-03-31	nkolnda	ce2	A157	0			0	0	0	0	0			0
2014a	A	2014-03-31	nkolnda	ce2	A158	0			0	0	0	0	0			0
2014a	A	2014-03-31	nkolnda	ce2	A160	0			0	0	0	0	0			0
2014a	A	2014-03-31	nkolnda	ce2	A162	0			0	0	0	0	0			0
2014a	A	2014-03-31	nkolnda	ce2	A163	0			0	0	0	0	0			0
2014a	A	2014-03-31	nkolnda	ce2	A164	0			0	0	0	0	0			0
2014a	A	2014-03-31	nkolnda	ce2	A165	0			0	0	0	0	0			0
2014a	A	2014-03-31	nkolnda	ce2	A167	0			0	0	0	0	0			0
2014a	A	2014-03-31	nkolnda	ce2	A169	0			0	0	0	0	0			0
2014a	A	2014-03-31	nkolnda	ce2	A170	0			0	0	0	0	0			0
2014a	A	2014-03-31	nkolnda	ce2	A172	0			0	0	0	0	0			0
2014a	A	2014-03-31	nkolnda	ce2	A174	0			0	0	0	0	0			0
2014a	A	2014-03-31	nkolnda	ce2	A176	0			0	0	0	0	0			0
2014a	A	2014-03-31	nkolnda	ce2	A179	0		MF	0	0	0	1	0			0
2014a	A	2014-03-31	nkolnda	ce2	A182	0			0	0	0	0	0			0
2014a	A	2014-03-31	nkolnda	ce2	A184	0			0	0	0	0	0			0
2014a	A	2014-03-31	nkolnda	ce2	A187	0			0	0	0	0	0			0
2014a	A	2014-03-31	nkolnda	ce2	A188	0			0	0	0	0	0			0
2014a	A	2014-03-31	nkolnda	ce2	A190	0			0	0	0	0	0			0
2014a	A	2014-03-31	nkolnda	ce2	A191	0			0	0	0	0	0			0
2014a	A	2014-03-31	nkolnda	ce2	A192	0			0	0	0	0	0			0
2014a	A	2014-03-31	nkolnda	ce2	A193	0			0	0	0	0	0			0
2014a	A	2014-03-31	nkolnda	ce2	A194	0			0	0	0	0	0			0
2014a	A	2014-03-31	nkolnda	ce2	A195	0			0	0	0	0	0			0
2014a	A	2014-03-31	nkolnda	ce2	A196	0			0	0	0	0	0			0
2014a	A	2014-03-31	nkolnda	ce2	A197	0			0	0	0	0	0			0
2014a	A	2014-03-31	nkolnda	ce2	A201	0			0	0	0	0	0			0
2014a	A	2014-03-31	nkolnda	ce1	A223	0			0	0	0	0	0			0
2014a	A	2014-03-31	nkolnda	ce1	A225	0	8/2T		0	0	0	0	1			0
2014a	A	2014-03-31	nkolnda	ce1	A227	0			0	0	0	0	0			0
2014a	A	2014-03-31	nkolnda	ce1	A229	0			0	0	0	0	0			0
2014a	A	2014-03-31	nkolnda	ce1	A230	0			0	0	0	0	0			0
2014a	A	2014-03-31	nkolnda	ce1	A234	0			0	0	0	0	0			0
2014a	A	2014-03-31	nkolnda	ce1	A235	0			0	0	0	0	0			0
2014a	A	2014-03-31	nkolnda	ce1	A239	0			0	0	0	0	0			0
2014a	A	2014-03-31	nkolnda	ce1	A240	0			0	0	0	0	0			0
2014a	A	2014-03-31	nkolnda	ce1	A243	0			0	0	0	0	0			0
2014a	A	2014-03-31	nkolnda	ce1	A245	0			0	0	0	0	0			0
2014a	A	2014-03-31	nkolnda	ce1	A247	0			0	0	0	0	0			0
2014a	A	2014-03-31	nkolnda	ce1	A249	0			0	0	0	0	0			0
2014a	A	2014-03-31	nkolnda	ce1	A250	0			0	0	0	0	0			0
2014a	A	2014-03-31	nkolnda	ce1	A251	0			0	0	0	0	0			0
2014a	A	2014-03-31	nkolnda	ce1	A254	0			0	0	0	0	0			0
2014a	A	2014-03-31	nkolnda	ce1	A256	0			0	0	0	0	0			0
2014a	A	2014-03-31	nkolnda	ce1	A259	0			0	0	0	0	0			0
2014a	A	2014-03-31	nkolnda	ce1	A261	0	1/2T		0	0	0	0	1			0
2014a	A	2014-03-31	nkolnda	ce1	A263	0			0	0	0	0	0			0
2014a	A	2014-03-31	nkolnda	ce1	A265	0			0	0	0	0	0			0
2014a	A	2014-03-31	nkolnda	ce1	A266	0			0	0	0	0	0			0
2014a	A	2014-03-31	nkolnda	ce1	A269	0			0	0	0	0	0			0
2014a	A	2014-03-31	nkolnda	ce1	A273	0			0	0	0	0	0			0
2014a	A	2014-03-31	nkolnda	ce1	A276	0			0	0	0	0	0			0
2014a	A	2014-03-31	nkolnda	ce1	A277	0			0	0	0	0	0			0
2014a	A	2014-03-31	nkolnda	ce1	A282	0			0	0	0	0	0			0
2014a	A	2014-03-31	nkolnda	ce1	A283	0			0	0	0	0	0			0
2014a	A	2014-03-31	nkolnda	ce1	A285	0			0	0	0	0	0			0
2014a	A	2014-03-31	nkolnda	ce1	A289	0			0	0	0	0	0			0
2014a	A	2014-04-21	ekoko	cm1cm2	A297	0			0	0	0	0	0			0
2014a	A	2014-04-21	ekoko	cm1cm2	A300	0			0	0	0	0	0			0
2014a	A	2014-04-21	ekoko	cm1cm2	A302	0			0	0	0	0	0			0
2014a	A	2014-04-21	ekoko	cm1cm2	A303	0			0	0	0	0	0			0
2014a	A	2014-04-21	ekoko	cm1cm2	A308	0			0	0	0	0	0			0
2014a	A	2014-04-21	ekoko	cm1cm2	A312	0			0	0	0	0	0			0
2014a	A	2014-04-21	ekoko	cm1cm2	A314	0			0	0	0	0	0			0
2014a	A	2014-04-21	ekoko	ce1ce2	A334	0			0	0	0	0	0			0
2014a	A	2014-04-21	ekoko	ce1ce2	A337	0			0	0	0	0	0			0
2014a	A	2014-04-21	ekoko	ce1ce2	A341	0			0	0	0	0	0			0
2014a	A	2014-04-21	ekoko	ce1ce2	A345	0			0	0	0	0	0			0
2014a	A	2014-04-21	ekoko	ce1ce2	A355	0			0	0	0	0	0			0
2014a	A	2014-04-21	ekoko	ce1ce2	A356	0			0	0	0	0	0			0
2014a	A	2014-04-21	ekoko	ce1ce2	A358	0			0	0	0	0	0			0
2014a	A	2014-05-05	nklzok	cm1	A371	0			0	0	0	0	0			0
2014a	A	2014-05-05	nklzok	cm1	A378	0			0	0	0	0	0			0
2014a	A	2014-05-05	nklzok	cm1	A379	0			0	0	0	0	0			0
2014a	A	2014-05-05	nklzok	cm1	A380	0			0	0	0	0	0			0
2014a	A	2014-05-05	nklzok	cm1	A381	0			0	0	0	0	0			0
2014a	A	2014-05-05	nklzok	cm1	A382	0			0	0	0	0	0			0
2014a	A	2014-05-05	nklzok	cm1	A383	0	3/2T		0	0	0	0	1			0
2014a	A	2014-05-05	nklzok	cm1	A384	0	1/3T		0	0	0	0	1			0
2014a	A	2014-05-05	nklzok	cm1	A388	0			0	0	0	0	0			0
2014a	A	2014-05-05	nklzok	cm1	A389	0			0	0	0	0	0			0
2014a	A	2014-05-05	nklzok	cm2	A409	0			0	0	0	0	0			0
2014a	A	2014-05-05	nklzok	cm2	A410	0			0	0	0	0	0			0
2014a	A	2014-05-05	nklzok	cm2	A412	0			0	0	0	0	0			0
2014a	A	2014-05-05	nklzok	cm2	A418	0			0	0	0	0	0			0
2014a	A	2014-05-05	nklzok	cm2	A420	0			0	0	0	0	0			0
2014a	A	2014-05-05	nklzok	cm2	A425	0			0	0	0	0	0			0
2014a	A	2014-05-05	nklzok	cm2	A426	0			0	0	0	0	0			0
2014a	A	2014-05-05	nklzok	cm2	A427	0			0	0	0	0	0			0
2014a	A	2014-05-05	nklzok	ce2	A446	0			0	0	0	0	0			0
2014a	A	2014-05-05	nklzok	ce2	A447	0			0	0	0	0	0			0
2014a	A	2014-05-05	nklzok	ce2	A448	0			0	0	0	0	0			0
2014a	A	2014-05-05	nklzok	ce2	A453	0			0	0	0	0	0			0
2014a	A	2014-05-05	nklzok	ce2	A454	0			0	0	0	0	0			0
2014a	A	2014-05-05	nklzok	ce2	A455	0			0	0	0	0	0			0
2014a	A	2014-05-05	nklzok	ce2	A457	0			0	0	0	0	0			0
2014a	A	2014-05-05	nklzok	ce2	A461	0			0	0	0	0	0			0
2014a	A	2014-05-05	nklzok	ce2	A465	0			0	0	0	0	0			0
2014a	A	2014-05-05	nklzok	ce2	A467	0			0	0	0	0	0			0
2014a	A	2014-05-05	nklzok	ce2	A469	0			0	0	0	0	0			0
2014a	A	2014-05-05	nklzok	ce2	A470	0			0	0	0	0	0			0
2014a	A	2014-05-05	nklzok	ce2	A476	0			0	0	0	0	0			0
2014a	A	2014-05-05	nklzok	ce2	A477	0			0	0	0	0	0			0
2014a	A	2014-05-05	nklzok	ce2	A480	0			0	0	0	0	0			0
2014a	A	2014-05-05	nklzok	ce2	A482	0			0	0	0	0	0			0
2014a	B	2014-03-17	koumou	cm1cm2	B1	0			0	0	0	0	0			0
2014a	B	2014-03-17	koumou	cm1cm2	B3	0			0	0	0	0	0			0
2014a	B	2014-03-17	koumou	cm1cm2	B4	0			0	0	0	0	0			0
2014a	B	2014-03-17	koumou	cm1cm2	B6	0			0	0	0	0	0			0
2014a	B	2014-03-17	koumou	cm1cm2	B7	0			0	0	0	0	0			0
2014a	B	2014-03-17	koumou	cm1cm2	B8	0			0	0	0	0	0			0
2014a	B	2014-03-17	koumou	cm1cm2	B9	0			0	0	0	0	0			0
2014a	B	2014-03-17	koumou	cm1cm2	B10	0			0	0	0	0	0			0
2014a	B	2014-03-17	koumou	cm1cm2	B13	0			0	0	0	0	0			0
2014a	B	2014-03-17	koumou	cm1cm2	B15	0			0	0	0	0	0			0
2014a	B	2014-03-17	koumou	cm1cm2	B16	0			0	0	0	0	0			0
2014a	B	2014-03-17	koumou	cm1cm2	B17	0			0	0	0	0	0			0
2014a	B	2014-03-17	koumou	cm1cm2	B18	0			0	0	0	0	0			0
2014a	B	2014-03-17	koumou	cm1cm2	B20	0			0	0	0	0	0			0
2014a	B	2014-03-17	koumou	cm1cm2	B22	0			0	0	0	0	0			0
2014a	B	2014-03-17	koumou	cm1cm2	B25	0			0	0	0	0	0			0
2014a	B	2014-03-17	koumou	cm1cm2	B26	0			0	0	0	0	0			0
2014a	B	2014-03-17	koumou	cm1cm2	B27	0			0	0	0	0	0			0
2014a	B	2014-03-17	koumou	cm1cm2	B29	0			0	0	0	0	0			0
2014a	B	2014-03-17	koumou	cm1cm2	B31	0			0	0	0	0	0			0
2014a	B	2014-03-17	koumou	sil	B75	0			0	0	0	0	0			0
2014a	B	2014-03-17	koumou	sil	B76	0			0	0	0	0	0			0
2014a	B	2014-03-17	koumou	sil	B78	0			0	0	0	0	0			0
2014a	B	2014-03-17	koumou	sil	B79	0			0	0	0	0	0			0
2014a	B	2014-03-17	koumou	sil	B80	0			0	0	0	0	0			0
2014a	B	2014-03-17	koumou	sil	B81	0			0	0	0	0	0			0
2014a	B	2014-03-17	koumou	sil	B85	0			0	0	0	0	0			0
2014a	B	2014-03-17	koumou	sil	B86	0			0	0	0	0	0			0
2014a	B	2014-03-17	koumou	sil	B87	0			0	0	0	0	0			0
2014a	B	2014-03-17	koumou	sil	B93	0			0	0	0	0	0			0
2014a	B	2014-03-17	koumou	sil	B94	0			0	0	0	0	0			0
2014a	B	2014-03-24	ekal	ce2	B114	0			0	0	0	0	0			0
2014a	B	2014-03-24	ekal	ce2	B116	0			0	0	0	0	0			0
2014a	B	2014-03-24	ekal	ce2	B118	0			0	0	0	0	0			0
2014a	B	2014-03-24	ekal	ce2	B119	0			0	0	0	0	0			0
2014a	B	2014-03-24	ekal	ce2	B120	0			0	0	0	0	0			0
2014a	B	2014-03-24	ekal	ce2	B121	0	2/3T		0	0	0	0	1			0
2014a	B	2014-03-24	ekal	ce2	B122	0			0	0	0	0	0			0
2014a	B	2014-03-24	ekal	ce2	B123	0			0	0	0	0	0			0
2014a	B	2014-03-24	ekal	ce2	B125	0			0	0	0	0	0			0
2014a	B	2014-03-24	ekal	ce2	B127	0			0	0	0	0	0			0
2014a	B	2014-03-24	ekal	ce2	B128	0	3/3T		0	0	0	0	1			0
2014a	B	2014-03-24	ekal	ce2	B129	0			0	0	0	0	0			0
2014a	B	2014-03-24	ekal	ce2	B130	0			0	0	0	0	0			0
2014a	B	2014-03-24	ekal	ce2	B131	0			0	0	0	0	0			0
2014a	B	2014-03-24	ekal	ce2	B133	0			0	0	0	0	0			0
2014a	B	2014-03-24	ekal	ce2	B135	0			0	0	0	0	0			0
2014a	B	2014-03-24	ekal	ce2	B137	0			0	0	0	0	0			0
2014a	B	2014-03-24	ekal	ce2	B140	0			0	0	0	0	0			0
2014a	B	2014-03-24	ekal	ce2	B141	0			0	0	0	0	0			0
2014a	B	2014-03-24	ekal	ce2	B142	0	1/3T		0	0	0	0	1			0
2014a	B	2014-03-24	ekal	ce2	B143	0			0	0	0	0	0			0
2014a	B	2014-03-24	ekal	ce2	B146	0			0	0	0	0	0			0
2014a	B	2014-03-24	ekal	ce2	B148	0			0	0	0	0	0			0
2014a	B	2014-03-24	ekal	ce2	B151	0	3/2T		0	0	0	0	1			0
2014a	B	2014-03-24	ekal	ce2	B152	0			0	0	0	0	0			0
2014a	B	2014-03-24	ekal	ce2	B154	0			0	0	0	0	0			0
2014a	B	2014-03-24	ekal	ce2	B155	0			0	0	0	0	0			0
2014a	B	2014-03-24	ekal	ce2	B157	0			0	0	0	0	0			0
2014a	B	2014-03-24	ekal	ce2	B159	0			0	0	0	0	0			0
2014a	B	2014-03-24	ekal	ce2	B160	0		MF	0	0	0	1	0			0
2014a	B	2014-03-31	nkolnda	sil	B190	0			0	0	0	0	0			0
2014a	B	2014-03-31	nkolnda	sil	B192	0			0	0	0	0	0			0
2014a	B	2014-03-31	nkolnda	sil	B193	0			0	0	0	0	0			0
2014a	B	2014-03-31	nkolnda	sil	B196	0			0	0	0	0	0			0
2014a	B	2014-03-31	nkolnda	sil	B200	0			0	0	0	0	0			0
2014a	B	2014-03-31	nkolnda	sil	B202	0			0	0	0	0	0			0
2014a	B	2014-03-31	nkolnda	sil	B204	0			0	0	0	0	0			0
2014a	B	2014-03-31	nkolnda	sil	B205	0			0	0	0	0	0			0
2014a	B	2014-03-31	nkolnda	sil	B207	0			0	0	0	0	0			0
2014a	B	2014-03-31	nkolnda	sil	B216	0			0	0	0	0	0			0
2014a	B	2014-03-31	nkolnda	sil	B217	0			0	0	0	0	0			0
2014a	B	2014-03-31	nkolnda	sil	B221	0			0	0	0	0	0			0
2014a	B	2014-03-31	nkolnda	sil	B229	0			0	0	0	0	0			0
2014a	B	2014-03-31	nkolnda	sil	B230	0			0	0	0	0	0			0
2014a	B	2014-03-31	nkolnda	sil	B232	0			0	0	0	0	0			0
2014a	B	2014-03-31	nkolnda	sil	B234	0	5/3T		0	0	0	0	1			0
2014a	B	2014-03-31	nkolnda	sil	B261	0			0	0	0	0	0			0
2014a	B	2014-03-31	nkolnda	sil	B262	0			0	0	0	0	0			0
2014a	B	2014-03-31	nkolnda	sil	B263	0			0	0	0	0	0			0
2014a	B	2014-03-31	nkolnda	sil	B265	0			0	0	0	0	0			0
2014a	B	2014-03-31	nkolnda	sil	B267	0			0	0	0	0	0			0
2014a	B	2014-03-31	nkolnda	sil	B270	0			0	0	0	0	0			0
2014a	B	2014-03-31	nkolnda	sil	B275	0			0	0	0	0	0			0
2014a	B	2014-04-21	ekoko	cp	B298	0			0	0	0	0	0			0
2014a	B	2014-04-21	ekoko	cp	B307	0			0	0	0	0	0			0
2014a	B	2014-04-21	ekoko	cp	B308	0			0	0	0	0	0			0
2014a	B	2014-04-21	ekoko	cp	B311	0	12/2T	MF	0	0	0	1	1			0
2014a	B	2014-04-21	ekoko	sil	B334	0			0	0	0	0	0			0
2014a	B	2014-04-21	ekoko	sil	B336	0			0	0	0	0	0			0
2014a	B	2014-04-21	ekoko	sil	B342	0			0	0	0	0	0			0
2014a	B	2014-04-21	ekoko	sil	B344	0			0	0	0	0	0			0
2014a	B	2014-04-21	ekoko	sil	B347	0			0	0	0	0	0			0
2014a	B	2014-04-21	ekoko	sil	B348	0	1/2T		0	0	0	0	1			0
2014a	B	2014-04-21	ekoko	sil	B349	0			0	0	0	0	0			0
2014a	B	2014-05-05	nklzok	cp	B371	0			0	0	0	0	0			0
2014a	B	2014-05-05	nklzok	cp	B378	0			0	0	0	0	0			0
2014a	B	2014-05-05	nklzok	cp	B380	0			0	0	0	0	0			0
2014a	B	2014-05-05	nklzok	cp	B386	0			0	0	0	0	0			0
2014a	B	2014-05-05	nklzok	cp	B388	0	5/2T		0	0	0	0	1			0
2014a	B	2014-05-05	nklzok	cp	B391	0			0	0	0	0	0			0
2014a	B	2014-05-05	nklzok	cp	B393	0			0	0	0	0	0			0
2014a	B	2014-05-05	nklzok	cp	B394	0			0	0	0	0	0			0
2014a	B	2014-05-05	nklzok	cp	B395	0			0	0	0	0	0			0
2014a	B	2014-05-05	nklzok	cp	B400	0			0	0	0	0	0			0
2014a	B	2014-05-05	nklzok	cp	B401	0		MF	0	0	0	1	0			0
2014a	B	2014-05-05	nklzok	cp	B405	0			0	0	0	0	0			0
2014a	B	2014-05-05	nklzok	cp	B406	0	7/2T		0	0	0	0	1			0
2014a	C	2014-03-23	ekal	cm2	C1	0			0	0	0	0	0			0
2014a	C	2014-03-23	ekal	cm2	C2	0		MF	0	0	0	1	0			0
2014a	C	2014-03-23	ekal	cm2	C3	0			0	0	0	0	0			0
2014a	C	2014-03-23	ekal	cm2	C4	0			0	0	0	0	0			0
2014a	C	2014-03-23	ekal	cm2	C6	0		MF	0	0	0	1	0			0
2014a	C	2014-03-23	ekal	cm2	C8	0			0	0	0	0	0			0
2014a	C	2014-03-23	ekal	cm2	C9	0			0	0	0	0	0			0
2014a	C	2014-03-23	ekal	cm2	C10	0			0	0	0	0	0			0
2014a	C	2014-03-23	ekal	cm2	C11	0			0	0	0	0	0			0
2014a	C	2014-03-23	ekal	cm2	C15	0			0	0	0	0	0			0
2014a	C	2014-03-23	ekal	cm2	C16	0			0	0	0	0	0			0
2014a	C	2014-03-23	ekal	cm2	C17	0			0	0	0	0	0			0
2014a	C	2014-03-23	ekal	cm2	C18	0			0	0	0	0	0			0
2014a	C	2014-03-23	ekal	cm2	C21	0		MF	0	0	0	1	0			0
2014a	C	2014-03-23	ekal	cm2	C23	0		MF	0	0	0	1	0			0
2014a	C	2014-03-23	ekal	cm2	C24	0			0	0	0	0	0			0
2014a	C	2014-03-23	ekal	cm2	C25	0			0	0	0	0	0			0
2014a	C	2014-03-23	ekal	cm2	C26	0			0	0	0	0	0			0
2014a	C	2014-03-23	ekal	cm2	C27	0	9/2T	MF	0	0	0	1	1			0
2014a	C	2014-03-23	ekal	cm2	C29	0			0	0	0	0	0			0
2014a	C	2014-03-23	ekal	cm2	C30	0			0	0	0	0	0			0
2014a	C	2014-03-23	ekal	cm2	C33	0			0	0	0	0	0			0
2014a	C	2014-03-23	ekal	cm2	C34	0			0	0	0	0	0			0
2014a	C	2014-03-23	ekal	cm2	C36	0			0	0	0	0	0			0
2014a	C	2014-03-23	ekal	cm2	C38	0			0	0	0	0	0			0
2014a	C	2014-03-23	ekal	cm2	C43	0			0	0	0	0	0			0
2014a	C	2014-03-23	ekal	cm2	C44	0			0	0	0	0	0			0
2014a	C	2014-03-23	ekal	cm2	C45	0			0	0	0	0	0			0
2014a	C	2014-03-23	ekal	cm2	C46	0			0	0	0	0	0			0
2014a	C	2014-03-24	ekal	cm1	C75	0			0	0	0	0	0			0
2014a	C	2014-03-24	ekal	cm1	C76	0			0	0	0	0	0			0
2014a	C	2014-03-24	ekal	cm1	C77	0			0	0	0	0	0			0
2014a	C	2014-03-24	ekal	cm1	C82	0			0	0	0	0	0			0
2014a	C	2014-03-24	ekal	cm1	C83	0			0	0	0	0	0			0
2014a	C	2014-03-24	ekal	cm1	C86	0		MF	0	0	0	1	0			0
2014a	C	2014-03-24	ekal	cm1	C87	0			0	0	0	0	0			0
2014a	C	2014-03-24	ekal	cm1	C88	0			0	0	0	0	0			0
2014a	C	2014-03-24	ekal	cm1	C90	0			0	0	0	0	0			0
2014a	C	2014-03-24	ekal	cm1	C91	0			0	0	0	0	0			0
2014a	C	2014-03-24	ekal	cm1	C93	0		MF	0	0	0	1	0			0
2014a	C	2014-03-24	ekal	cm1	C94	0			0	0	0	0	0			0
2014a	C	2014-03-24	ekal	cm1	C96	0		MF	0	0	0	1	0			0
2014a	C	2014-03-24	ekal	cm1	C97	0	6/2T		0	0	0	0	1			0
2014a	C	2014-03-24	ekal	cm1	C99	0			0	0	0	0	0			0
2014a	C	2014-03-24	ekal	cm1	C101	0			0	0	0	0	0			0
2014a	C	2014-03-24	ekal	cm1	C103	0			0	0	0	0	0			0
2014a	C	2014-03-24	ekal	cm1	C104	0			0	0	0	0	0			0
2014a	C	2014-03-24	ekal	cm1	C105	0			0	0	0	0	0			0
2014a	C	2014-03-24	ekal	cm1	C106	0	1/2T		0	0	0	0	1			0
2014a	C	2014-03-24	ekal	cm1	C107	0			0	0	0	0	0			0
2014a	C	2014-03-24	ekal	cm1	C109	0	1/2T		0	0	0	0	1			0
2014a	C	2014-03-24	ekal	cm1	C111	0			0	0	0	0	0			0
2014a	C	2014-03-24	ekal	cm1	C112	0			0	0	0	0	0			0
2014a	C	2014-03-31	nkolnda	cm2	C149	0			0	0	0	0	0			0
2014a	C	2014-03-31	nkolnda	cm2	C150	0			0	0	0	0	0			0
2014a	C	2014-03-31	nkolnda	cm2	C152	0			0	0	0	0	0			0
2014a	C	2014-03-31	nkolnda	cm2	C154	0		MF	0	0	0	1	0			0
2014a	C	2014-03-31	nkolnda	cm2	C159	0			0	0	0	0	0			0
2014a	C	2014-03-31	nkolnda	cm2	C164	0			0	0	0	0	0			0
2014a	C	2014-03-31	nkolnda	cm2	C166	0	1/3T		0	0	0	0	1			0
2014a	C	2014-03-31	nkolnda	cm2	C167	0			0	0	0	0	0			0
2014a	C	2014-03-31	nkolnda	cm2	C171	0			0	0	0	0	0			0
2014a	C	2014-03-31	nkolnda	cm2	C177	0			0	0	0	0	0			0
2014a	C	2014-03-31	nkolnda	cm2	C178	0			0	0	0	0	0			0
2014a	C	2014-03-31	nkolnda	cm2	C181	0			0	0	0	0	0			0
2014a	C	2014-03-31	nkolnda	cm2	C182	0			0	0	0	0	0			0
2014a	C	2014-03-31	nkolnda	cm2	C183	0			0	0	0	0	0			0
2014a	C	2014-03-31	nkolnda	cm2	C184	0			0	0	0	0	0			0
2014a	C	2014-03-31	nkolnda	cm2	C185	0			0	0	0	0	0			0
2014a	C	2014-03-31	nkolnda	cm2	C186	0	1/3T		0	0	0	0	1			0
2014a	C	2014-03-31	nkolnda	cm2	C187	0			0	0	0	0	0			0
2014a	C	2014-03-31	nkolnda	cm1	C224	0	5/2T	MF	0	0	0	1	1			0
2014a	C	2014-03-31	nkolnda	cm1	C225	0	1/3T		0	0	0	0	1			0
2014a	C	2014-03-31	nkolnda	cm1	C227	0			0	0	0	0	0			0
2014a	C	2014-03-31	nkolnda	cm1	C228	0			0	0	0	0	0			0
2014a	C	2014-03-31	nkolnda	cm1	C229	0			0	0	0	0	0			0
2014a	C	2014-03-31	nkolnda	cm1	C230	0			0	0	0	0	0			0
2014a	C	2014-03-31	nkolnda	cm1	C232	0			0	0	0	0	0			0
2014a	C	2014-03-31	nkolnda	cm1	C234	0			0	0	0	0	0			0
2014a	C	2014-03-31	nkolnda	cm1	C239	0			0	0	0	0	0			0
2014a	C	2014-03-31	nkolnda	cm1	C241	0			0	0	0	0	0			0
2014a	C	2014-03-31	nkolnda	cm1	C242	0			0	0	0	0	0			0
2014a	C	2014-03-31	nkolnda	cm1	C243	0			0	0	0	0	0			0
2014a	C	2014-03-31	nkolnda	cm1	C246	0			0	0	0	0	0			0
2014a	C	2014-03-31	nkolnda	cm1	C248	0			0	0	0	0	0			0
2014a	C	2014-03-31	nkolnda	cm1	C251	0			0	0	0	0	0			0
2014a	C	2014-03-31	nkolnda	cm1	C253	0			0	0	0	0	0			0
2014a	C	2014-03-31	nkolnda	cm1	C254	0			0	0	0	0	0			0
2014a	C	2014-03-31	nkolnda	cm1	C255	0			0	0	0	0	0			0
2014a	C	2014-03-31	nkolnda	cm1	C260	0			0	0	0	0	0			0
2014a	C	2014-03-31	nkolnda	cm1	C263	0			0	0	0	0	0			0
2014a	C	2014-04-22	metet	ce1ce2	C297	0			0	0	0	0	0			0
2014a	C	2014-04-22	metet	ce1ce2	C298	0			0	0	0	0	0			0
2014a	C	2014-04-22	metet	ce1ce2	C300	0			0	0	0	0	0			0
2014a	C	2014-04-22	metet	ce1ce2	C302	0			0	0	0	0	0			0
2014a	C	2014-04-22	metet	ce1ce2	C306	0	9/2T		0	0	0	0	1			0
2014a	C	2014-04-22	metet	ce1ce2	C308	0			0	0	0	0	0			0
2014a	C	2014-04-22	metet	ce1ce2	C309	0			0	0	0	0	0			0
2014a	C	2014-04-22	metet	sil	C335	0			0	0	0	0	0			0
2014a	C	2014-04-22	metet	sil	C336	0			0	0	0	0	0			0
2014a	C	2014-04-22	metet	sil	C338	0			0	0	0	0	0			0
2014a	C	2014-04-22	metet	sil	C339	0			0	0	0	0	0			0
2014a	C	2014-04-22	metet	sil	C342	0			0	0	0	0	0			0
2014a	C	2014-04-22	metet	sil	C343	0			0	0	0	0	0			0
2014a	C	2014-04-22	metet	sil	C345	0			0	0	0	0	0			0
2014a	C	2014-04-22	metet	sil	C347	0			0	0	0	0	0			0
2014a	C	2014-04-22	metet	sil	C350	0			0	0	0	0	0			0
2014a	C	2014-04-22	metet	sil	C351	0			0	0	0	0	0			0
2014a	C	2014-04-22	metet	sil	C352	0			0	0	0	0	0			0
2014a	C	2014-04-22	metet	sil	C354	0			0	0	0	0	0			0
2014a	C	2014-04-22	metet	sil	C357	0			0	0	0	0	0			0
2014a	C	2014-04-22	metet	sil	C362	0			0	0	0	0	0			0
2014a	C	2014-04-22	metet	sil	C363	0			0	0	0	0	0			0
2014a	C	2014-04-22	metet	sil	C364	0			0	0	0	0	0			0
2014a	C	2014-04-22	metet	sil	C366	0			0	0	0	0	0			0
2014a	C	2014-05-05	nklzok	sil	C371	0			0	0	0	0	0			0
2014a	C	2014-05-05	nklzok	sil	C374	0			0	0	0	0	0			0
2014a	C	2014-05-05	nklzok	sil	C377	0			0	0	0	0	0			0
2014a	C	2014-05-05	nklzok	sil	C379	0			0	0	0	0	0			0
2014a	C	2014-05-05	nklzok	sil	C384	0	2/2T		0	0	0	0	1			0
2014a	C	2014-05-05	nklzok	sil	C385	0			0	0	0	0	0			0
2014a	C	2014-05-05	nklzok	sil	C389	0			0	0	0	0	0			0
2014a	C	2014-05-05	nklzok	sil	C390	0			0	0	0	0	0			0
2014a	C	2014-05-05	nklzok	sil	C391	0			0	0	0	0	0			0
2014a	C	2014-05-05	nklzok	sil	C392	0			0	0	0	0	0			0
2014a	C	2014-05-05	nklzok	sil	C393	0			0	0	0	0	0			0
2014a	C	2014-05-05	nklzok	sil	C398	0			0	0	0	0	0			0
2014a	C	2014-05-05	nklzok	sil	C399	0	7/2T		0	0	0	0	1			0
2014a	C	2014-05-05	nklzok	sil	C400	0			0	0	0	0	0			0
2014a	C	2014-05-05	nklzok	sil	C401	0			0	0	0	0	0			0
2014a	C	2014-05-05	nklzok	sil	C402	0			0	0	0	0	0			0
2014a	C	2014-05-05	nklzok	sil	C405	0			0	0	0	0	0			0
2014a	C	2014-05-05	nklzok	sil	C407	0			0	0	0	0	0			0
2014a	D	2014-03-24	ekal	ce1	D1	0			0	0	0	0	0			0
2014a	D	2014-03-24	ekal	ce1	D2	0			0	0	0	0	0			0
2014a	D	2014-03-24	ekal	ce1	D4	0			0	0	0	0	0			0
2014a	D	2014-03-24	ekal	ce1	D6	0			0	0	0	0	0			0
2014a	D	2014-03-24	ekal	ce1	D7	0			0	0	0	0	0			0
2014a	D	2014-03-24	ekal	ce1	D8	0			0	0	0	0	0			0
2014a	D	2014-03-24	ekal	ce1	D9	0			0	0	0	0	0			0
2014a	D	2014-03-24	ekal	ce1	D11	0			0	0	0	0	0			0
2014a	D	2014-03-24	ekal	ce1	D12	0			0	0	0	0	0			0
2014a	D	2014-03-24	ekal	ce1	D14	0			0	0	0	0	0			0
2014a	D	2014-03-24	ekal	ce1	D16	0			0	0	0	0	0			0
2014a	D	2014-03-24	ekal	ce1	D17	0			0	0	0	0	0			0
2014a	D	2014-03-24	ekal	ce1	D21	0			0	0	0	0	0			0
2014a	D	2014-03-24	ekal	ce1	D22	0			0	0	0	0	0			0
2014a	D	2014-03-24	ekal	ce1	D25	0			0	0	0	0	0			0
2014a	D	2014-03-24	ekal	ce1	D27	0			0	0	0	0	0			0
2014a	D	2014-03-24	ekal	sil	D44	0			0	0	0	0	0			0
2014a	D	2014-03-24	ekal	sil	D47	0			0	0	0	0	0			0
2014a	D	2014-03-24	ekal	sil	D50	0	1/2T		0	0	0	0	1			0
2014a	D	2014-03-24	ekal	sil	D51	0			0	0	0	0	0			0
2014a	D	2014-03-24	ekal	sil	D55	0			0	0	0	0	0			0
2014a	D	2014-03-24	ekal	sil	D57	0			0	0	0	0	0			0
2014a	D	2014-03-24	ekal	sil	D64	0	4/3T		0	0	0	0	1			0
2014a	D	2014-03-24	ekal	sil	D68	0			0	0	0	0	0			0
2014a	D	2014-03-24	ekal	sil	D69	0			0	0	0	0	0			0
2014a	D	2014-03-24	ekal	sil	D70	0			0	0	0	0	0			0
2014a	D	2014-03-24	ekal	sil	D71	0			0	0	0	0	0			0
2014a	D	2014-03-24	ekal	sil	D74	0			0	0	0	0	0			0
2014a	D	2014-03-24	ekal	sil	D75	0	4/2T		0	0	0	0	1			0
2014a	D	2014-03-24	ekal	sil	D76	0			0	0	0	0	0			0
2014a	D	2014-03-24	ekal	sil	D80	0			0	0	0	0	0			0
2014a	D	2014-03-24	ekal	sil	D82	0			0	0	0	0	0			0
2014a	D	2014-03-24	ekal	sil	D85	0			0	0	0	0	0			0
2014a	D	2014-03-24	ekal	sil	D87	0			0	0	0	0	0			0
2014a	D	2014-03-24	ekal	sil	D89	0			0	0	0	0	0			0
2014a	D	2014-03-24	ekal	sil	D93	0			0	0	0	0	0			0
2014a	D	2014-03-24	ekal	sil	D95	0			0	0	0	0	0			0
2014a	D	2014-03-24	ekal	sil	D97	0			0	0	0	0	0			0
2014a	D	2014-03-24	ekal	sil	D101	0			0	0	0	0	0			0
2014a	D	2014-03-24	ekal	sil	D106	0			0	0	0	0	0			0
2014a	D	2014-03-24	ekal	sil	D108	0			0	0	0	0	0			0
2014a	D	2014-03-24	ekal	sil	D109	0			0	0	0	0	0			0
2014a	D	2014-03-24	ekal	sil	D116	0			0	0	0	0	0			0
2014a	D	2014-03-24	ekal	sil	D118	0			0	0	0	0	0			0
2014a	D	2014-03-24	ekal	sil	D119	0			0	0	0	0	0			0
2014a	D	2014-03-24	ekal	sil	D120	0			0	0	0	0	0			0
2014a	D	2014-03-31	nkolnda	cp	D149	0			0	0	0	0	0			0
2014a	D	2014-03-31	nkolnda	cp	D151	0			0	0	0	0	0			0
2014a	D	2014-03-31	nkolnda	cp	D152	0			0	0	0	0	0			0
2014a	D	2014-03-31	nkolnda	cp	D154	0			0	0	0	0	0			0
2014a	D	2014-03-31	nkolnda	cp	D155	0			0	0	0	0	0			0
2014a	D	2014-03-31	nkolnda	cp	D157	0			0	0	0	0	0			0
2014a	D	2014-03-31	nkolnda	cp	D168	0			0	0	0	0	0			0
2014a	D	2014-03-31	nkolnda	cp	D172	0			0	0	0	0	0			0
2014a	D	2014-03-31	nkolnda	cp	D176	0	7/1T		0	0	0	0	1			0
2014a	D	2014-03-31	nkolnda	cp	D177	0			0	0	0	0	0			0
2014a	D	2014-03-31	nkolnda	cp	D180	0			0	0	0	0	0			0
2014a	D	2014-03-31	nkolnda	cp	D181	0	1/2T		0	0	0	0	1			0
2014a	D	2014-03-31	nkolnda	cp	D182	0			0	0	0	0	0			0
2014a	D	2014-03-31	nkolnda	cp	D183	0			0	0	0	0	0			0
2014a	D	2014-03-31	nkolnda	cp	D186	0			0	0	0	0	0			0
2014a	D	2014-03-31	nkolnda	cp	D187	0			0	0	0	0	0			0
2014a	D	2014-03-31	nkolnda	cp	D191	0			0	0	0	0	0			0
2014a	D	2014-03-31	nkolnda	cp	D192	0			0	0	0	0	0			0
2014a	D	2014-03-31	nkolnda	cp	D194	0			0	0	0	0	0			0
2014a	D	2014-04-22	metet	cm1	D260	0			0	0	0	0	0			0
2014a	D	2014-04-22	metet	cm1	D263	0		MF	0	0	0	1	0			0
2014a	D	2014-04-22	metet	cm1	D265	0			0	0	0	0	0			0
2014a	D	2014-04-22	metet	cp	D300	0			0	0	0	0	0			0
2014a	D	2014-04-22	metet	cp	D301	0			0	0	0	0	0			0
2014a	D	2014-04-22	metet	cp	D302	0		MF	0	0	0	1	0			0
2014a	D	2014-04-22	metet	cp	D303	0			0	0	0	0	0			0
2014a	D	2014-04-22	metet	cp	D306	0			0	0	0	0	0			0
2014a	D	2014-04-22	metet	cp	D307	0			0	0	0	0	0			0
2014a	D	2014-04-22	metet	cp	D309	0			0	0	0	0	0			0
2014a	D	2014-04-22	metet	cp	D310	0			0	0	0	0	0			0
2014a	D	2014-05-05	nklzok	ce1	D339	0			0	0	0	0	0			0
2014a	D	2014-05-05	nklzok	ce1	D340	0			0	0	0	0	0			0
2014a	D	2014-05-05	nklzok	ce1	D341	0			0	0	0	0	0			0
2014a	D	2014-05-05	nklzok	ce1	D348	0			0	0	0	0	0			0
2014a	D	2014-05-05	nklzok	ce1	D349	0			0	0	0	0	0			0
2014a	D	2014-05-05	nklzok	ce1	D350	0			0	0	0	0	0			0
2014a	D	2014-05-05	nklzok	ce1	D351	0			0	0	0	0	0			0
2014a	D	2014-05-05	nklzok	ce1	D353	0			0	0	0	0	0			0
2014a	D	2014-05-05	nklzok	ce1	D355	0			0	0	0	0	0			0
2014a	D	2014-05-05	nklzok	ce1	D356	0			0	0	0	0	0			0
2014a	D	2014-05-05	nklzok	ce1	D357	0			0	0	0	0	0			0
2014a	D	2014-05-05	nklzok	ce1	D359	0			0	0	0	0	0			0
2014a	D	2014-05-05	nklzok	ce1	D360	0			0	0	0	0	0			0

## Sheet: fin-2014
annee	book	date	ecole	classe	code	pf	gto	remarque	Prev-Pf	Prev-pm	Prev-po	Prev-mf	Prev-gto	inf	co-inf	nb-inf
2014b	C	2014-10-06	nkolnda	sil	C258	2		PM+ PO+	1	1	1	0	0	PfPmPo		3
2014b	C	2014-10-06	nkolnda	sil	C226	1		PO+++	1	0	1	0	0	PfPo		2
2014b	D	2014-10-20	nklzok	sil	D419	1		PM+++	1	1	0	0	0	PfPm		2
2014b	C	2014-10-06	nkolnda	sil	C225	3		PM++	1	1	0	0	0	PfPm		2
2014b	A	2014-10-06	nkolnda	ce1	A145	4		PM+	1	1	0	0	0	PfPm		2
2014b	B	2014-10-06	nkolnda	cp	B158	4		PM++	1	1	0	0	0	PfPm		2
2014b	A	2014-10-27	ekoko	ce1ce2	A360	3		PM++	1	1	0	0	0	PfPm		2
2014b	B	2014-09-29	ekal	cp	B104	3	1/2T	PO+	1	0	1	0	1	PfPo		2
2014b	B	2014-10-20	nklzok	ce2	B267	3		PM+	1	1	0	0	0	PfPm		2
2014b	C	2014-10-06	nkolnda	sil	C270	3		PM++	1	1	0	0	0	PfPm		2
2014b	C	2014-10-06	nkolnda	sil	C293	3		PM+	1	1	0	0	0	PfPm		2
2014b	C	2014-10-20	nklzok	ce1	C363	3		PM+++	1	1	0	0	0	PfPm		2
2014b	C	2014-11-03	metet	sil	C470	3	2/3T	PM+	1	1	0	0	1	PfPm		2
2014b	D	2014-10-20	nklzok	sil	D383	3		PM+	1	1	0	0	0	PfPm		2
2014b	A	2014-10-06	nkolnda	cm1	A201	2		PM+	1	1	0	0	0	PfPm		2
2014b	A	2014-10-27	ekoko	ce1ce2	A344	2		PM+	1	1	0	0	0	PfPm		2
2014b	B	2014-09-29	ekal	cp	B77	2		PM+	1	1	0	0	0	PfPm		2
2014b	B	2014-10-06	nkolnda	cp	B153	2		PM++	1	1	0	0	0	PfPm		2
2014b	B	2014-10-20	nklzok	cm1	B323	2		PM+	1	1	0	0	0	PfPm		2
2014b	C	2014-09-29	ekal	ce1	C149	2		PM+	1	1	0	0	0	PfPm		2
2014b	C	2014-09-29	ekal	ce1	C185	2		PM+	1	1	0	0	0	PfPm		2
2014b	C	2014-10-06	nkolnda	sil	C295	2		PM++	1	1	0	0	0	PfPm		2
2014b	C	2014-10-20	nklzok	ce1	C337	2		PM+	1	1	0	0	0	PfPm		2
2014b	C	2014-10-20	nklzok	ce1	C349	2		PM+	1	1	0	0	0	PfPm		2
2014b	C	2014-11-03	metet	sil	C480	2		PM+	1	1	0	0	0	PfPm		2
2014b	D	2014-09-22	koumou	cm1	D1	2		PM+	1	1	0	0	0	PfPm		2
2014b	D	2014-09-22	koumou	cm1	D4	2		PM+	1	1	0	0	0	PfPm		2
2014b	D	2014-09-22	koumou	sil	D38	2		PM+	1	1	0	0	0	PfPm		2
2014b	D	2014-09-22	koumou	sil	D42	2		PM+	1	1	0	0	0	PfPm		2
2014b	D	2014-09-22	koumou	sil	D50	2		PM+ MF	1	1	0	1	0	PfPm		2
2014b	D	2014-09-29	ekal	ce2	D164	2		PM+	1	1	0	0	0	PfPm		2
2014b	D	2014-10-27	ekoko	cp	D471	2		PM+	1	1	0	0	0	PfPm		2
2014b	A	2014-10-06	nkolnda	ce1	A110	1		PM++	1	1	0	0	0	PfPm		2
2014b	A	2014-10-06	nkolnda	ce1	A121	1		PM++	1	1	0	0	0	PfPm		2
2014b	A	2014-10-06	nkolnda	ce1	A122	1		PM++	1	1	0	0	0	PfPm		2
2014b	A	2014-10-20	nklzok	cp	A262	1		PM+	1	1	0	0	0	PfPm		2
2014b	A	2014-10-20	nklzok	cp	A285	1		PM+	1	1	0	0	0	PfPm		2
2014b	B	2014-10-06	nkolnda	cp	B174	1		PM++	1	1	0	0	0	PfPm		2
2014b	B	2014-10-06	nkolnda	cp	B193	1		PM+++	1	1	0	0	0	PfPm		2
2014b	B	2014-10-06	nkolnda	cp	B221	1	5/2T	PM+ MF	1	1	0	1	1	PfPm		2
2014b	C	2014-09-29	ekal	cm2	C99	1		PM+	1	1	0	0	0	PfPm		2
2014b	C	2014-09-29	ekal	cm2	C118	1		PM+	1	1	0	0	0	PfPm		2
2014b	D	2014-10-06	nkolnda	ce2	D260	1		PM+	1	1	0	0	0	PfPm		2
2014b	D	2014-10-20	nklzok	sil	D397	1		PM+	1	1	0	0	0	PfPm		2
2014b	D	2014-10-27	ekoko	cp	D453	1		PM+	1	1	0	0	0	PfPm		2
2014b	A	2014-10-06	nkolnda	ce1	A100	0		PM++	0	1	0	0	0	Pm		1
2014b	C	2014-10-27	ekoko	sil	C417	0		PM++	0	1	0	0	0	Pm		1
2014b	D	2014-10-06	nkolnda	ce2	D200	0		PM++	0	1	0	0	0	Pm		1
2014b	A	2014-10-06	nkolnda	ce1	A95	0		PM+++	0	1	0	0	0	Pm		1
2014b	B	2014-10-06	nkolnda	cp	B161	0		PM+++	0	1	0	0	0	Pm		1
2014b	B	2014-10-06	nkolnda	cp	B182	0		PM+++	0	1	0	0	0	Pm		1
2014b	B	2014-10-06	nkolnda	cp	B192	0		PM+++	0	1	0	0	0	Pm		1
2014b	C	2014-10-06	nkolnda	sil	C304	0		PM+++	0	1	0	0	0	Pm		1
2014b	D	2014-10-06	nkolnda	cm2	D352	5			1	0	0	0	0	Pf		1
2014b	A	2014-10-06	nkolnda	ce1	A81	4			1	0	0	0	0	Pf		1
2014b	A	2014-10-06	nkolnda	ce1	A125	4			1	0	0	0	0	Pf		1
2014b	A	2014-10-06	nkolnda	ce1	A137	4			1	0	0	0	0	Pf		1
2014b	A	2014-10-06	nkolnda	ce1	A139	4			1	0	0	0	0	Pf		1
2014b	A	2014-10-20	nklzok	cp	A295	4			1	0	0	0	0	Pf		1
2014b	B	2014-09-29	ekal	cp	B82	4			1	0	0	0	0	Pf		1
2014b	B	2014-10-06	nkolnda	cp	B166	4			1	0	0	0	0	Pf		1
2014b	B	2014-10-06	nkolnda	cp	B167	4			1	0	0	0	0	Pf		1
2014b	B	2014-10-06	nkolnda	cp	B177	4	1/2T		1	0	0	0	1	Pf		1
2014b	B	2014-10-06	nkolnda	cp	B188	4			1	0	0	0	0	Pf		1
2014b	B	2014-10-20	nklzok	cm1	B321	4			1	0	0	0	0	Pf		1
2014b	C	2014-09-29	ekal	ce1	C173	4		MF	1	0	0	1	0	Pf		1
2014b	C	2014-10-06	nkolnda	sil	C283	4			1	0	0	0	0	Pf		1
2014b	C	2014-10-06	nkolnda	sil	C324	4			1	0	0	0	0	Pf		1
2014b	C	2014-10-06	nkolnda	sil	C328	4			1	0	0	0	0	Pf		1
2014b	D	2014-10-06	nkolnda	cm2	D324	4			1	0	0	0	0	Pf		1
2014b	A	2014-09-29	ekal	sil	A2	3		MF	1	0	0	1	0	Pf		1
2014b	A	2014-09-29	ekal	sil	A7	3			1	0	0	0	0	Pf		1
2014b	A	2014-09-29	ekal	sil	A12	3			1	0	0	0	0	Pf		1
2014b	A	2014-09-29	ekal	sil	A17	3			1	0	0	0	0	Pf		1
2014b	A	2014-09-29	ekal	sil	A19	3			1	0	0	0	0	Pf		1
2014b	A	2014-09-29	ekal	sil	A23	3			1	0	0	0	0	Pf		1
2014b	A	2014-09-29	ekal	sil	A29	3			1	0	0	0	0	Pf		1
2014b	A	2014-09-29	ekal	sil	A30	3			1	0	0	0	0	Pf		1
2014b	A	2014-09-29	ekal	sil	A34	3			1	0	0	0	0	Pf		1
2014b	A	2014-09-29	ekal	sil	A35	3			1	0	0	0	0	Pf		1
2014b	A	2014-09-29	ekal	sil	A40	3			1	0	0	0	0	Pf		1
2014b	A	2014-09-29	ekal	sil	A44	3		MF	1	0	0	1	0	Pf		1
2014b	A	2014-09-29	ekal	sil	A47	3			1	0	0	0	0	Pf		1
2014b	A	2014-10-06	nkolnda	ce1	A76	3			1	0	0	0	0	Pf		1
2014b	A	2014-10-06	nkolnda	ce1	A77	3			1	0	0	0	0	Pf		1
2014b	A	2014-10-06	nkolnda	ce1	A78	3			1	0	0	0	0	Pf		1
2014b	A	2014-10-06	nkolnda	ce1	A84	3			1	0	0	0	0	Pf		1
2014b	A	2014-10-06	nkolnda	ce1	A102	3			1	0	0	0	0	Pf		1
2014b	A	2014-10-06	nkolnda	ce1	A132	3			1	0	0	0	0	Pf		1
2014b	A	2014-10-06	nkolnda	ce1	A135	3	26/1T		1	0	0	0	1	Pf		1
2014b	A	2014-10-06	nkolnda	ce1	A136	3			1	0	0	0	0	Pf		1
2014b	A	2014-10-06	nkolnda	cm1	A158	3			1	0	0	0	0	Pf		1
2014b	A	2014-10-06	nkolnda	cm1	A185	3			1	0	0	0	0	Pf		1
2014b	A	2014-10-06	nkolnda	cm1	A196	3			1	0	0	0	0	Pf		1
2014b	A	2014-10-20	nklzok	cp	A260	3			1	0	0	0	0	Pf		1
2014b	A	2014-10-20	nklzok	cp	A264	3			1	0	0	0	0	Pf		1
2014b	A	2014-10-20	nklzok	cp	A265	3			1	0	0	0	0	Pf		1
2014b	A	2014-10-20	nklzok	cp	A273	3	1/2T		1	0	0	0	1	Pf		1
2014b	A	2014-10-20	nklzok	cp	A281	3			1	0	0	0	0	Pf		1
2014b	A	2014-10-20	nklzok	cp	A290	3			1	0	0	0	0	Pf		1
2014b	A	2014-10-20	nklzok	cp	A296	3			1	0	0	0	0	Pf		1
2014b	A	2014-10-27	ekoko	ce1ce2	A341	3			1	0	0	0	0	Pf		1
2014b	A	2014-10-27	ekoko	ce1ce2	A342	3			1	0	0	0	0	Pf		1
2014b	A	2014-10-27	ekoko	ce1ce2	A365	3			1	0	0	0	0	Pf		1
2014b	A	2014-10-27	ekoko	ce1ce2	A369	3			1	0	0	0	0	Pf		1
2014b	A	2014-10-27	ekoko	ce1ce2	A382	3			1	0	0	0	0	Pf		1
2014b	A	2014-11-03	metet	ce1ce2	A415	3			1	0	0	0	0	Pf		1
2014b	A	2014-11-03	metet	cm1cm2	A450	3			1	0	0	0	0	Pf		1
2014b	A	2014-11-03	metet	cm1cm2	A451	3	1/2T		1	0	0	0	1	Pf		1
2014b	A	2014-11-03	metet	cm1cm2	A452	3			1	0	0	0	0	Pf		1
2014b	B	2014-09-29	ekal	cp	B79	3			1	0	0	0	0	Pf		1
2014b	B	2014-09-29	ekal	cp	B84	3			1	0	0	0	0	Pf		1
2014b	B	2014-09-29	ekal	cp	B87	3			1	0	0	0	0	Pf		1
2014b	B	2014-09-29	ekal	cp	B97	3			1	0	0	0	0	Pf		1
2014b	B	2014-09-29	ekal	cp	B101	3			1	0	0	0	0	Pf		1
2014b	B	2014-09-29	ekal	cp	B103	3			1	0	0	0	0	Pf		1
2014b	B	2014-09-29	ekal	cp	B109	3			1	0	0	0	0	Pf		1
2014b	B	2014-09-29	ekal	cp	B111	3			1	0	0	0	0	Pf		1
2014b	B	2014-10-06	nkolnda	cp	B185	3			1	0	0	0	0	Pf		1
2014b	B	2014-10-06	nkolnda	cp	B199	3			1	0	0	0	0	Pf		1
2014b	B	2014-10-06	nkolnda	cp	B211	3	2/1T		1	0	0	0	1	Pf		1
2014b	B	2014-10-06	nkolnda	cp	B219	3			1	0	0	0	0	Pf		1
2014b	B	2014-10-20	nklzok	ce2	B262	3			1	0	0	0	0	Pf		1
2014b	B	2014-10-20	nklzok	ce2	B266	3			1	0	0	0	0	Pf		1
2014b	B	2014-10-20	nklzok	ce2	B274	3			1	0	0	0	0	Pf		1
2014b	B	2014-10-20	nklzok	ce2	B275	3			1	0	0	0	0	Pf		1
2014b	B	2014-10-20	nklzok	cm1	B306	3			1	0	0	0	0	Pf		1
2014b	B	2014-10-27	ekoko	cm1cm2	B378	3			1	0	0	0	0	Pf		1
2014b	B	2014-10-27	ekoko	cm1cm2	B399	3			1	0	0	0	0	Pf		1
2014b	C	2014-09-22	koumou	cp	C12	3			1	0	0	0	0	Pf		1
2014b	C	2014-09-22	koumou	cp	C14	3			1	0	0	0	0	Pf		1
2014b	C	2014-09-22	koumou	ce1	C47	3			1	0	0	0	0	Pf		1
2014b	C	2014-09-22	koumou	ce1	C48	3			1	0	0	0	0	Pf		1
2014b	C	2014-09-22	koumou	ce1	C50	3			1	0	0	0	0	Pf		1
2014b	C	2014-09-22	koumou	ce1	C52	3			1	0	0	0	0	Pf		1
2014b	C	2014-09-29	ekal	cm2	C100	3			1	0	0	0	0	Pf		1
2014b	C	2014-09-29	ekal	ce1	C150	3			1	0	0	0	0	Pf		1
2014b	C	2014-09-29	ekal	ce1	C151	3			1	0	0	0	0	Pf		1
2014b	C	2014-09-29	ekal	ce1	C152	3			1	0	0	0	0	Pf		1
2014b	C	2014-09-29	ekal	ce1	C156	3			1	0	0	0	0	Pf		1
2014b	C	2014-09-29	ekal	ce1	C163	3			1	0	0	0	0	Pf		1
2014b	C	2014-09-29	ekal	ce1	C166	3			1	0	0	0	0	Pf		1
2014b	C	2014-10-06	nkolnda	sil	C224	3			1	0	0	0	0	Pf		1
2014b	C	2014-10-06	nkolnda	sil	C240	3			1	0	0	0	0	Pf		1
2014b	C	2014-10-06	nkolnda	sil	C244	3	2/2T		1	0	0	0	1	Pf		1
2014b	C	2014-10-06	nkolnda	sil	C253	3			1	0	0	0	0	Pf		1
2014b	C	2014-10-06	nkolnda	sil	C261	3			1	0	0	0	0	Pf		1
2014b	C	2014-10-06	nkolnda	sil	C264	3			1	0	0	0	0	Pf		1
2014b	C	2014-10-06	nkolnda	sil	C276	3			1	0	0	0	0	Pf		1
2014b	C	2014-10-06	nkolnda	sil	C290	3			1	0	0	0	0	Pf		1
2014b	C	2014-10-06	nkolnda	sil	C292	3			1	0	0	0	0	Pf		1
2014b	C	2014-10-06	nkolnda	sil	C307	3	2/4T		1	0	0	0	1	Pf		1
2014b	C	2014-10-06	nkolnda	sil	C311	3			1	0	0	0	0	Pf		1
2014b	C	2014-10-06	nkolnda	sil	C312	3			1	0	0	0	0	Pf		1
2014b	C	2014-10-20	nklzok	ce1	C338	3			1	0	0	0	0	Pf		1
2014b	C	2014-10-20	nklzok	ce1	C345	3			1	0	0	0	0	Pf		1
2014b	C	2014-10-20	nklzok	ce1	C350	3			1	0	0	0	0	Pf		1
2014b	C	2014-10-20	nklzok	ce1	C352	3			1	0	0	0	0	Pf		1
2014b	C	2014-10-20	nklzok	ce1	C354	3			1	0	0	0	0	Pf		1
2014b	C	2014-10-27	ekoko	sil	C416	3			1	0	0	0	0	Pf		1
2014b	C	2014-10-27	ekoko	sil	C426	3			1	0	0	0	0	Pf		1
2014b	C	2014-10-27	ekoko	sil	C427	3	2/2T		1	0	0	0	1	Pf		1
2014b	C	2014-11-03	metet	sil	C449	3			1	0	0	0	0	Pf		1
2014b	C	2014-11-03	metet	sil	C452	3	2/2T		1	0	0	0	1	Pf		1
2014b	C	2014-11-03	metet	sil	C454	3			1	0	0	0	0	Pf		1
2014b	C	2014-11-03	metet	sil	C460	3			1	0	0	0	0	Pf		1
2014b	C	2014-11-03	metet	sil	C464	3			1	0	0	0	0	Pf		1
2014b	C	2014-11-03	metet	sil	C468	3	1/3T		1	0	0	0	1	Pf		1
2014b	C	2014-11-03	metet	sil	C474	3			1	0	0	0	0	Pf		1
2014b	C	2014-11-03	metet	sil	C478	3			1	0	0	0	0	Pf		1
2014b	C	2014-11-03	metet	sil	C482	3			1	0	0	0	0	Pf		1
2014b	C	2014-11-03	metet	sil	C483	3			1	0	0	0	0	Pf		1
2014b	D	2014-09-22	koumou	cm1	D2	3			1	0	0	0	0	Pf		1
2014b	D	2014-09-22	koumou	cm1	D6	3			1	0	0	0	0	Pf		1
2014b	D	2014-09-22	koumou	cm1	D9	3			1	0	0	0	0	Pf		1
2014b	D	2014-09-22	koumou	sil	D39	3	3/2T		1	0	0	0	1	Pf		1
2014b	D	2014-09-22	koumou	sil	D53	3			1	0	0	0	0	Pf		1
2014b	D	2014-09-22	koumou	sil	D54	3			1	0	0	0	0	Pf		1
2014b	D	2014-09-22	koumou	sil	D55	3			1	0	0	0	0	Pf		1
2014b	D	2014-09-22	koumou	sil	D59	3	1/3T		1	0	0	0	1	Pf		1
2014b	D	2014-09-29	ekal	cm1	D75	3			1	0	0	0	0	Pf		1
2014b	D	2014-09-29	ekal	cm1	D89	3			1	0	0	0	0	Pf		1
2014b	D	2014-09-29	ekal	cm1	D90	3			1	0	0	0	0	Pf		1
2014b	D	2014-09-29	ekal	cm1	D94	3		MF	1	0	0	1	0	Pf		1
2014b	D	2014-09-29	ekal	cm1	D96	3			1	0	0	0	0	Pf		1
2014b	D	2014-09-29	ekal	ce2	D154	3			1	0	0	0	0	Pf		1
2014b	D	2014-09-29	ekal	ce2	D166	3			1	0	0	0	0	Pf		1
2014b	D	2014-09-29	ekal	ce2	D175	3			1	0	0	0	0	Pf		1
2014b	D	2014-10-06	nkolnda	ce2	D192	3			1	0	0	0	0	Pf		1
2014b	D	2014-10-06	nkolnda	ce2	D219	3			1	0	0	0	0	Pf		1
2014b	D	2014-10-06	nkolnda	ce2	D229	3			1	0	0	0	0	Pf		1
2014b	D	2014-10-06	nkolnda	ce2	D232	3	2/2T		1	0	0	0	1	Pf		1
2014b	D	2014-10-06	nkolnda	ce2	D235	3			1	0	0	0	0	Pf		1
2014b	D	2014-10-06	nkolnda	ce2	D249	3			1	0	0	0	0	Pf		1
2014b	D	2014-10-06	nkolnda	ce2	D254	3			1	0	0	0	0	Pf		1
2014b	D	2014-10-06	nkolnda	cm2	D345	3			1	0	0	0	0	Pf		1
2014b	D	2014-10-20	nklzok	sil	D387	3			1	0	0	0	0	Pf		1
2014b	D	2014-10-20	nklzok	sil	D391	3			1	0	0	0	0	Pf		1
2014b	D	2014-10-20	nklzok	sil	D392	3			1	0	0	0	0	Pf		1
2014b	D	2014-10-20	nklzok	sil	D393	3			1	0	0	0	0	Pf		1
2014b	D	2014-10-20	nklzok	sil	D394	3			1	0	0	0	0	Pf		1
2014b	D	2014-10-20	nklzok	sil	D400	3			1	0	0	0	0	Pf		1
2014b	D	2014-10-20	nklzok	sil	D405	3			1	0	0	0	0	Pf		1
2014b	D	2014-10-20	nklzok	sil	D408	3			1	0	0	0	0	Pf		1
2014b	D	2014-10-20	nklzok	sil	D420	3			1	0	0	0	0	Pf		1
2014b	D	2014-10-20	nklzok	sil	D421	3	1/2T		1	0	0	0	1	Pf		1
2014b	D	2014-10-20	nklzok	sil	D431	3			1	0	0	0	0	Pf		1
2014b	D	2014-10-20	nklzok	sil	D437	3			1	0	0	0	0	Pf		1
2014b	D	2014-10-27	ekoko	cp	D448	3			1	0	0	0	0	Pf		1
2014b	D	2014-10-27	ekoko	cp	D454	3			1	0	0	0	0	Pf		1
2014b	D	2014-10-27	ekoko	cp	D459	3			1	0	0	0	0	Pf		1
2014b	A	2014-09-29	ekal	sil	A5	2			1	0	0	0	0	Pf		1
2014b	A	2014-09-29	ekal	sil	A6	2			1	0	0	0	0	Pf		1
2014b	A	2014-09-29	ekal	sil	A27	2			1	0	0	0	0	Pf		1
2014b	A	2014-09-29	ekal	sil	A31	2			1	0	0	0	0	Pf		1
2014b	A	2014-09-29	ekal	sil	A33	2			1	0	0	0	0	Pf		1
2014b	A	2014-09-29	ekal	sil	A36	2		MF	1	0	0	1	0	Pf		1
2014b	A	2014-09-29	ekal	sil	A37	2			1	0	0	0	0	Pf		1
2014b	A	2014-10-06	nkolnda	ce1	A75	2			1	0	0	0	0	Pf		1
2014b	A	2014-10-06	nkolnda	ce1	A98	2			1	0	0	0	0	Pf		1
2014b	A	2014-10-06	nkolnda	ce1	A104	2			1	0	0	0	0	Pf		1
2014b	A	2014-10-06	nkolnda	ce1	A120	2			1	0	0	0	0	Pf		1
2014b	A	2014-10-06	nkolnda	ce1	A148	2			1	0	0	0	0	Pf		1
2014b	A	2014-10-06	nkolnda	cm1	A150	2	2/2T		1	0	0	0	1	Pf		1
2014b	A	2014-10-06	nkolnda	cm1	A157	2			1	0	0	0	0	Pf		1
2014b	A	2014-10-06	nkolnda	cm1	A168	2			1	0	0	0	0	Pf		1
2014b	A	2014-10-06	nkolnda	cm1	A169	2			1	0	0	0	0	Pf		1
2014b	A	2014-10-06	nkolnda	cm1	A179	2			1	0	0	0	0	Pf		1
2014b	A	2014-10-06	nkolnda	cm1	A184	2			1	0	0	0	0	Pf		1
2014b	A	2014-10-06	nkolnda	cm1	A187	2	1/2T	MF	1	0	0	1	1	Pf		1
2014b	A	2014-10-06	nkolnda	cm1	A188	2			1	0	0	0	0	Pf		1
2014b	A	2014-10-06	nkolnda	cm1	A190	2			1	0	0	0	0	Pf		1
2014b	A	2014-10-06	nkolnda	cm1	A191	2			1	0	0	0	0	Pf		1
2014b	A	2014-10-06	nkolnda	cm1	A192	2			1	0	0	0	0	Pf		1
2014b	A	2014-10-06	nkolnda	cm1	A193	2			1	0	0	0	0	Pf		1
2014b	A	2014-10-20	nklzok	cm2	A235	2			1	0	0	0	0	Pf		1
2014b	A	2014-10-20	nklzok	cm2	A236	2			1	0	0	0	0	Pf		1
2014b	A	2014-10-20	nklzok	cm2	A238	2			1	0	0	0	0	Pf		1
2014b	A	2014-10-20	nklzok	cp	A268	2			1	0	0	0	0	Pf		1
2014b	A	2014-10-20	nklzok	cp	A270	2	2/2T		1	0	0	0	1	Pf		1
2014b	A	2014-10-20	nklzok	cp	A276	2	7/2T		1	0	0	0	1	Pf		1
2014b	A	2014-10-20	nklzok	cp	A289	2			1	0	0	0	0	Pf		1
2014b	A	2014-10-20	nklzok	cp	A298	2	1/3T		1	0	0	0	1	Pf		1
2014b	A	2014-10-27	ekoko	ce1ce2	A336	2			1	0	0	0	0	Pf		1
2014b	A	2014-10-27	ekoko	ce1ce2	A337	2			1	0	0	0	0	Pf		1
2014b	A	2014-10-27	ekoko	ce1ce2	A350	2			1	0	0	0	0	Pf		1
2014b	A	2014-10-27	ekoko	ce1ce2	A352	2			1	0	0	0	0	Pf		1
2014b	A	2014-10-27	ekoko	ce1ce2	A354	2			1	0	0	0	0	Pf		1
2014b	A	2014-10-27	ekoko	ce1ce2	A359	2			1	0	0	0	0	Pf		1
2014b	A	2014-10-27	ekoko	ce1ce2	A375	2			1	0	0	0	0	Pf		1
2014b	A	2014-10-27	ekoko	ce1ce2	A377	2			1	0	0	0	0	Pf		1
2014b	A	2014-10-27	ekoko	ce1ce2	A383	2	1/3T		1	0	0	0	1	Pf		1
2014b	A	2014-11-03	metet	ce1ce2	A410	2			1	0	0	0	0	Pf		1
2014b	A	2014-11-03	metet	ce1ce2	A411	2			1	0	0	0	0	Pf		1
2014b	A	2014-11-03	metet	ce1ce2	A418	2			1	0	0	0	0	Pf		1
2014b	A	2014-11-03	metet	cm1cm2	A446	2			1	0	0	0	0	Pf		1
2014b	B	2014-09-22	koumou	ce2	B8	2			1	0	0	0	0	Pf		1
2014b	B	2014-09-22	koumou	ce2	B10	2			1	0	0	0	0	Pf		1
2014b	B	2014-09-22	koumou	ce2	B13	2			1	0	0	0	0	Pf		1
2014b	B	2014-09-29	ekal	cp	B90	2			1	0	0	0	0	Pf		1
2014b	B	2014-09-29	ekal	cp	B93	2			1	0	0	0	0	Pf		1
2014b	B	2014-09-29	ekal	cp	B95	2			1	0	0	0	0	Pf		1
2014b	B	2014-09-29	ekal	cp	B96	2	3/2T	MF	1	0	0	1	1	Pf		1
2014b	B	2014-09-29	ekal	cp	B105	2			1	0	0	0	0	Pf		1
2014b	B	2014-10-06	nkolnda	cp	B159	2			1	0	0	0	0	Pf		1
2014b	B	2014-10-06	nkolnda	cp	B170	2			1	0	0	0	0	Pf		1
2014b	B	2014-10-06	nkolnda	cp	B178	2			1	0	0	0	0	Pf		1
2014b	B	2014-10-06	nkolnda	cp	B181	2			1	0	0	0	0	Pf		1
2014b	B	2014-10-06	nkolnda	cp	B191	2			1	0	0	0	0	Pf		1
2014b	B	2014-10-06	nkolnda	cp	B197	2	1/2T		1	0	0	0	1	Pf		1
2014b	B	2014-10-06	nkolnda	cp	B198	2			1	0	0	0	0	Pf		1
2014b	B	2014-10-06	nkolnda	cp	B201	2			1	0	0	0	0	Pf		1
2014b	B	2014-10-06	nkolnda	cp	B203	2			1	0	0	0	0	Pf		1
2014b	B	2014-10-06	nkolnda	cp	B212	2			1	0	0	0	0	Pf		1
2014b	B	2014-10-06	nkolnda	cp	B213	2			1	0	0	0	0	Pf		1
2014b	B	2014-10-20	nklzok	ce2	B273	2			1	0	0	0	0	Pf		1
2014b	B	2014-10-20	nklzok	ce2	B278	2			1	0	0	0	0	Pf		1
2014b	B	2014-10-20	nklzok	ce2	B279	2			1	0	0	0	0	Pf		1
2014b	B	2014-10-20	nklzok	ce2	B280	2	1/3T		1	0	0	0	1	Pf		1
2014b	B	2014-10-20	nklzok	ce2	B281	2			1	0	0	0	0	Pf		1
2014b	B	2014-10-20	nklzok	ce2	B284	2			1	0	0	0	0	Pf		1
2014b	B	2014-10-20	nklzok	ce2	B286	2			1	0	0	0	0	Pf		1
2014b	B	2014-10-20	nklzok	cm1	B297	2			1	0	0	0	0	Pf		1
2014b	B	2014-10-20	nklzok	cm1	B302	2			1	0	0	0	0	Pf		1
2014b	B	2014-10-20	nklzok	cm1	B326	2			1	0	0	0	0	Pf		1
2014b	B	2014-10-20	nklzok	cm1	B332	2			1	0	0	0	0	Pf		1
2014b	B	2014-10-20	nklzok	cm1	B333	2			1	0	0	0	0	Pf		1
2014b	B	2014-10-20	nklzok	cm1	B334	2			1	0	0	0	0	Pf		1
2014b	B	2014-10-27	ekoko	cm1cm2	B375	2			1	0	0	0	0	Pf		1
2014b	B	2014-10-27	ekoko	cm1cm2	B386	2			1	0	0	0	0	Pf		1
2014b	B	2014-10-27	ekoko	cm1cm2	B400	2			1	0	0	0	0	Pf		1
2014b	B	2014-11-03	metet	cp	B411	2			1	0	0	0	0	Pf		1
2014b	B	2014-11-03	metet	cp	B412	2			1	0	0	0	0	Pf		1
2014b	B	2014-11-03	metet	cp	B414	2			1	0	0	0	0	Pf		1
2014b	B	2014-11-03	metet	cp	B417	2	2/2T		1	0	0	0	1	Pf		1
2014b	B	2014-11-03	metet	cp	B419	2			1	0	0	0	0	Pf		1
2014b	B	2014-11-03	metet	cp	B420	2			1	0	0	0	0	Pf		1
2014b	C	2014-09-22	koumou	cp	C3	2			1	0	0	0	0	Pf		1
2014b	C	2014-09-22	koumou	cp	C5	2			1	0	0	0	0	Pf		1
2014b	C	2014-09-22	koumou	cp	C6	2			1	0	0	0	0	Pf		1
2014b	C	2014-09-22	koumou	cp	C10	2			1	0	0	0	0	Pf		1
2014b	C	2014-09-22	koumou	cp	C11	2	7/2T		1	0	0	0	1	Pf		1
2014b	C	2014-09-22	koumou	cp	C16	2			1	0	0	0	0	Pf		1
2014b	C	2014-09-22	koumou	ce1	C45	2			1	0	0	0	0	Pf		1
2014b	C	2014-09-29	ekal	cm2	C85	2			1	0	0	0	0	Pf		1
2014b	C	2014-09-29	ekal	cm2	C93	2			1	0	0	0	0	Pf		1
2014b	C	2014-09-29	ekal	cm2	C101	2		MF	1	0	0	1	0	Pf		1
2014b	C	2014-09-29	ekal	ce1	C154	2			1	0	0	0	0	Pf		1
2014b	C	2014-09-29	ekal	ce1	C157	2			1	0	0	0	0	Pf		1
2014b	C	2014-09-29	ekal	ce1	C160	2			1	0	0	0	0	Pf		1
2014b	C	2014-09-29	ekal	ce1	C170	2		MF	1	0	0	1	0	Pf		1
2014b	C	2014-09-29	ekal	ce1	C176	2			1	0	0	0	0	Pf		1
2014b	C	2014-09-29	ekal	ce1	C177	2			1	0	0	0	0	Pf		1
2014b	C	2014-09-29	ekal	ce1	C182	2			1	0	0	0	0	Pf		1
2014b	C	2014-09-29	ekal	ce1	C183	2			1	0	0	0	0	Pf		1
2014b	C	2014-09-29	ekal	ce1	C186	2			1	0	0	0	0	Pf		1
2014b	C	2014-10-06	nkolnda	sil	C236	2			1	0	0	0	0	Pf		1
2014b	C	2014-10-06	nkolnda	sil	C248	2			1	0	0	0	0	Pf		1
2014b	C	2014-10-06	nkolnda	sil	C280	2			1	0	0	0	0	Pf		1
2014b	C	2014-10-06	nkolnda	sil	C289	2			1	0	0	0	0	Pf		1
2014b	C	2014-10-06	nkolnda	sil	C294	2	1/2T		1	0	0	0	1	Pf		1
2014b	C	2014-10-06	nkolnda	sil	C299	2			1	0	0	0	0	Pf		1
2014b	C	2014-10-06	nkolnda	sil	C315	2			1	0	0	0	0	Pf		1
2014b	C	2014-10-20	nklzok	ce1	C358	2			1	0	0	0	0	Pf		1
2014b	C	2014-10-20	nklzok	ce1	C359	2	4/1T		1	0	0	0	1	Pf		1
2014b	C	2014-10-20	nklzok	ce1	C366	2			1	0	0	0	0	Pf		1
2014b	C	2014-10-27	ekoko	sil	C425	2			1	0	0	0	0	Pf		1
2014b	C	2014-10-27	ekoko	sil	C431	2			1	0	0	0	0	Pf		1
2014b	C	2014-11-03	metet	sil	C455	2			1	0	0	0	0	Pf		1
2014b	C	2014-11-03	metet	sil	C458	2			1	0	0	0	0	Pf		1
2014b	C	2014-11-03	metet	sil	C461	2	1/3T		1	0	0	0	1	Pf		1
2014b	C	2014-11-03	metet	sil	C462	2			1	0	0	0	0	Pf		1
2014b	C	2014-11-03	metet	sil	C469	2			1	0	0	0	0	Pf		1
2014b	C	2014-11-03	metet	sil	C471	2			1	0	0	0	0	Pf		1
2014b	D	2014-09-22	koumou	cm1	D5	2			1	0	0	0	0	Pf		1
2014b	D	2014-09-22	koumou	cm1	D12	2			1	0	0	0	0	Pf		1
2014b	D	2014-09-22	koumou	sil	D40	2	2/3T		1	0	0	0	1	Pf		1
2014b	D	2014-09-22	koumou	sil	D45	2			1	0	0	0	0	Pf		1
2014b	D	2014-09-22	koumou	sil	D49	2			1	0	0	0	0	Pf		1
2014b	D	2014-09-22	koumou	sil	D52	2			1	0	0	0	0	Pf		1
2014b	D	2014-09-22	koumou	sil	D58	2			1	0	0	0	0	Pf		1
2014b	D	2014-09-29	ekal	cm1	D77	2			1	0	0	0	0	Pf		1
2014b	D	2014-09-29	ekal	cm1	D78	2			1	0	0	0	0	Pf		1
2014b	D	2014-09-29	ekal	cm1	D80	2			1	0	0	0	0	Pf		1
2014b	D	2014-09-29	ekal	cm1	D81	2			1	0	0	0	0	Pf		1
2014b	D	2014-09-29	ekal	cm1	D82	2			1	0	0	0	0	Pf		1
2014b	D	2014-09-29	ekal	cm1	D85	2			1	0	0	0	0	Pf		1
2014b	D	2014-09-29	ekal	cm1	D86	2			1	0	0	0	0	Pf		1
2014b	D	2014-09-29	ekal	cm1	D87	2			1	0	0	0	0	Pf		1
2014b	D	2014-09-29	ekal	cm1	D93	2		MF	1	0	0	1	0	Pf		1
2014b	D	2014-09-29	ekal	cm1	D97	2			1	0	0	0	0	Pf		1
2014b	D	2014-09-29	ekal	cm1	D99	2			1	0	0	0	0	Pf		1
2014b	D	2014-09-29	ekal	cm1	D100	2			1	0	0	0	0	Pf		1
2014b	D	2014-09-29	ekal	cm1	D102	2			1	0	0	0	0	Pf		1
2014b	D	2014-09-29	ekal	cm1	D103	2			1	0	0	0	0	Pf		1
2014b	D	2014-09-29	ekal	cm1	D114	2			1	0	0	0	0	Pf		1
2014b	D	2014-09-29	ekal	cm1	D115	2			1	0	0	0	0	Pf		1
2014b	D	2014-09-29	ekal	cm1	D116	2			1	0	0	0	0	Pf		1
2014b	D	2014-09-29	ekal	cm1	D117	2			1	0	0	0	0	Pf		1
2014b	D	2014-09-29	ekal	cm1	D121	2		MF	1	0	0	1	0	Pf		1
2014b	D	2014-09-29	ekal	ce2	D151	2			1	0	0	0	0	Pf		1
2014b	D	2014-09-29	ekal	ce2	D152	2			1	0	0	0	0	Pf		1
2014b	D	2014-09-29	ekal	ce2	D167	2			1	0	0	0	0	Pf		1
2014b	D	2014-09-29	ekal	ce2	D168	2			1	0	0	0	0	Pf		1
2014b	D	2014-09-29	ekal	ce2	D170	2			1	0	0	0	0	Pf		1
2014b	D	2014-09-29	ekal	ce2	D174	2			1	0	0	0	0	Pf		1
2014b	D	2014-09-29	ekal	ce2	D176	2		MF	1	0	0	1	0	Pf		1
2014b	D	2014-09-29	ekal	ce2	D177	2			1	0	0	0	0	Pf		1
2014b	D	2014-09-29	ekal	ce2	D178	2			1	0	0	0	0	Pf		1
2014b	D	2014-09-29	ekal	ce2	D180	2			1	0	0	0	0	Pf		1
2014b	D	2014-10-06	nkolnda	ce2	D186	2			1	0	0	0	0	Pf		1
2014b	D	2014-10-06	nkolnda	ce2	D207	2			1	0	0	0	0	Pf		1
2014b	D	2014-10-06	nkolnda	ce2	D210	2			1	0	0	0	0	Pf		1
2014b	D	2014-10-06	nkolnda	ce2	D211	2			1	0	0	0	0	Pf		1
2014b	D	2014-10-06	nkolnda	ce2	D215	2			1	0	0	0	0	Pf		1
2014b	D	2014-10-06	nkolnda	ce2	D221	2	1/2T		1	0	0	0	1	Pf		1
2014b	D	2014-10-06	nkolnda	ce2	D224	2	2/1T		1	0	0	0	1	Pf		1
2014b	D	2014-10-06	nkolnda	ce2	D225	2			1	0	0	0	0	Pf		1
2014b	D	2014-10-06	nkolnda	ce2	D226	2	8/1T		1	0	0	0	1	Pf		1
2014b	D	2014-10-06	nkolnda	ce2	D227	2	1/1T		1	0	0	0	1	Pf		1
2014b	D	2014-10-06	nkolnda	ce2	D234	2			1	0	0	0	0	Pf		1
2014b	D	2014-10-06	nkolnda	ce2	D265	2			1	0	0	0	0	Pf		1
2014b	D	2014-10-06	nkolnda	ce2	D271	2			1	0	0	0	0	Pf		1
2014b	D	2014-10-06	nkolnda	ce2	D272	2			1	0	0	0	0	Pf		1
2014b	D	2014-10-06	nkolnda	cm2	D322	2	3/1T		1	0	0	0	1	Pf		1
2014b	D	2014-10-06	nkolnda	cm2	D341	2			1	0	0	0	0	Pf		1
2014b	D	2014-10-06	nkolnda	cm2	D343	2			1	0	0	0	0	Pf		1
2014b	D	2014-10-06	nkolnda	cm2	D348	2			1	0	0	0	0	Pf		1
2014b	D	2014-10-06	nkolnda	cm2	D353	2			1	0	0	0	0	Pf		1
2014b	D	2014-10-20	nklzok	sil	D372	2			1	0	0	0	0	Pf		1
2014b	D	2014-10-20	nklzok	sil	D374	2	1/3T		1	0	0	0	1	Pf		1
2014b	D	2014-10-20	nklzok	sil	D377	2			1	0	0	0	0	Pf		1
2014b	D	2014-10-20	nklzok	sil	D378	2			1	0	0	0	0	Pf		1
2014b	D	2014-10-20	nklzok	sil	D384	2			1	0	0	0	0	Pf		1
2014b	D	2014-10-20	nklzok	sil	D386	2			1	0	0	0	0	Pf		1
2014b	D	2014-10-20	nklzok	sil	D402	2			1	0	0	0	0	Pf		1
2014b	D	2014-10-20	nklzok	sil	D406	2			1	0	0	0	0	Pf		1
2014b	D	2014-10-20	nklzok	sil	D409	2			1	0	0	0	0	Pf		1
2014b	D	2014-10-20	nklzok	sil	D413	2			1	0	0	0	0	Pf		1
2014b	D	2014-10-20	nklzok	sil	D415	2			1	0	0	0	0	Pf		1
2014b	D	2014-10-20	nklzok	sil	D418	2			1	0	0	0	0	Pf		1
2014b	D	2014-10-20	nklzok	sil	D424	2			1	0	0	0	0	Pf		1
2014b	D	2014-10-20	nklzok	sil	D435	2	1/2T		1	0	0	0	1	Pf		1
2014b	D	2014-10-27	ekoko	cp	D461	2			1	0	0	0	0	Pf		1
2014b	D	2014-10-27	ekoko	cp	D462	2			1	0	0	0	0	Pf		1
2014b	D	2014-10-27	ekoko	cp	D464	2			1	0	0	0	0	Pf		1
2014b	A	2014-09-29	ekal	sil	A10	1			1	0	0	0	0	Pf		1
2014b	A	2014-09-29	ekal	sil	A18	1			1	0	0	0	0	Pf		1
2014b	A	2014-09-29	ekal	sil	A22	1			1	0	0	0	0	Pf		1
2014b	A	2014-09-29	ekal	sil	A28	1			1	0	0	0	0	Pf		1
2014b	A	2014-09-29	ekal	sil	A32	1			1	0	0	0	0	Pf		1
2014b	A	2014-09-29	ekal	sil	A38	1			1	0	0	0	0	Pf		1
2014b	A	2014-09-29	ekal	sil	A41	1			1	0	0	0	0	Pf		1
2014b	A	2014-09-29	ekal	sil	A42	1			1	0	0	0	0	Pf		1
2014b	A	2014-09-29	ekal	sil	A43	1			1	0	0	0	0	Pf		1
2014b	A	2014-10-06	nkolnda	ce1	A79	1			1	0	0	0	0	Pf		1
2014b	A	2014-10-06	nkolnda	ce1	A82	1			1	0	0	0	0	Pf		1
2014b	A	2014-10-06	nkolnda	ce1	A83	1			1	0	0	0	0	Pf		1
2014b	A	2014-10-06	nkolnda	ce1	A85	1			1	0	0	0	0	Pf		1
2014b	A	2014-10-06	nkolnda	ce1	A93	1			1	0	0	0	0	Pf		1
2014b	A	2014-10-06	nkolnda	ce1	A114	1			1	0	0	0	0	Pf		1
2014b	A	2014-10-06	nkolnda	ce1	A115	1	4/2T		1	0	0	0	1	Pf		1
2014b	A	2014-10-06	nkolnda	ce1	A117	1			1	0	0	0	0	Pf		1
2014b	A	2014-10-06	nkolnda	ce1	A123	1			1	0	0	0	0	Pf		1
2014b	A	2014-10-06	nkolnda	ce1	A131	1			1	0	0	0	0	Pf		1
2014b	A	2014-10-06	nkolnda	ce1	A134	1			1	0	0	0	0	Pf		1
2014b	A	2014-10-06	nkolnda	ce1	A141	1			1	0	0	0	0	Pf		1
2014b	A	2014-10-06	nkolnda	ce1	A143	1			1	0	0	0	0	Pf		1
2014b	A	2014-10-06	nkolnda	ce1	A146	1			1	0	0	0	0	Pf		1
2014b	A	2014-10-06	nkolnda	cm1	A152	1	1/3T		1	0	0	0	1	Pf		1
2014b	A	2014-10-06	nkolnda	cm1	A154	1			1	0	0	0	0	Pf		1
2014b	A	2014-10-06	nkolnda	cm1	A155	1			1	0	0	0	0	Pf		1
2014b	A	2014-10-06	nkolnda	cm1	A166	1			1	0	0	0	0	Pf		1
2014b	A	2014-10-06	nkolnda	cm1	A174	1			1	0	0	0	0	Pf		1
2014b	A	2014-10-06	nkolnda	cm1	A177	1			1	0	0	0	0	Pf		1
2014b	A	2014-10-06	nkolnda	cm1	A181	1			1	0	0	0	0	Pf		1
2014b	A	2014-10-06	nkolnda	cm1	A183	1			1	0	0	0	0	Pf		1
2014b	A	2014-10-06	nkolnda	cm1	A189	1			1	0	0	0	0	Pf		1
2014b	A	2014-10-06	nkolnda	cm1	A194	1			1	0	0	0	0	Pf		1
2014b	A	2014-10-06	nkolnda	cm1	A195	1			1	0	0	0	0	Pf		1
2014b	A	2014-10-06	nkolnda	cm1	A197	1			1	0	0	0	0	Pf		1
2014b	A	2014-10-06	nkolnda	cm1	A198	1			1	0	0	0	0	Pf		1
2014b	A	2014-10-06	nkolnda	cm1	A207	1			1	0	0	0	0	Pf		1
2014b	A	2014-10-06	nkolnda	cm1	A208	1			1	0	0	0	0	Pf		1
2014b	A	2014-10-06	nkolnda	cm1	A212	1			1	0	0	0	0	Pf		1
2014b	A	2014-10-20	nklzok	cm2	A237	1			1	0	0	0	0	Pf		1
2014b	A	2014-10-20	nklzok	cp	A267	1			1	0	0	0	0	Pf		1
2014b	A	2014-10-20	nklzok	cp	A274	1			1	0	0	0	0	Pf		1
2014b	A	2014-10-20	nklzok	cp	A275	1			1	0	0	0	0	Pf		1
2014b	A	2014-10-20	nklzok	cp	A277	1			1	0	0	0	0	Pf		1
2014b	A	2014-10-20	nklzok	cp	A280	1			1	0	0	0	0	Pf		1
2014b	A	2014-10-20	nklzok	cp	A292	1			1	0	0	0	0	Pf		1
2014b	A	2014-10-20	nklzok	cp	A297	1			1	0	0	0	0	Pf		1
2014b	A	2014-10-20	nklzok	cp	A299	1			1	0	0	0	0	Pf		1
2014b	A	2014-10-27	ekoko	ce1ce2	A346	1			1	0	0	0	0	Pf		1
2014b	A	2014-10-27	ekoko	ce1ce2	A348	1			1	0	0	0	0	Pf		1
2014b	A	2014-10-27	ekoko	ce1ce2	A355	1			1	0	0	0	0	Pf		1
2014b	A	2014-10-27	ekoko	ce1ce2	A357	1			1	0	0	0	0	Pf		1
2014b	A	2014-10-27	ekoko	ce1ce2	A358	1			1	0	0	0	0	Pf		1
2014b	A	2014-10-27	ekoko	ce1ce2	A361	1			1	0	0	0	0	Pf		1
2014b	A	2014-10-27	ekoko	ce1ce2	A366	1			1	0	0	0	0	Pf		1
2014b	A	2014-10-27	ekoko	ce1ce2	A368	1			1	0	0	0	0	Pf		1
2014b	A	2014-10-27	ekoko	ce1ce2	A374	1			1	0	0	0	0	Pf		1
2014b	A	2014-10-27	ekoko	ce1ce2	A376	1			1	0	0	0	0	Pf		1
2014b	A	2014-10-27	ekoko	ce1ce2	A378	1			1	0	0	0	0	Pf		1
2014b	A	2014-10-27	ekoko	ce1ce2	A381	1			1	0	0	0	0	Pf		1
2014b	A	2014-11-03	metet	ce1ce2	A412	1			1	0	0	0	0	Pf		1
2014b	A	2014-11-03	metet	ce1ce2	A414	1			1	0	0	0	0	Pf		1
2014b	A	2014-11-03	metet	ce1ce2	A416	1			1	0	0	0	0	Pf		1
2014b	A	2014-11-03	metet	ce1ce2	A417	1			1	0	0	0	0	Pf		1
2014b	A	2014-11-03	metet	ce1ce2	A422	1			1	0	0	0	0	Pf		1
2014b	A	2014-11-03	metet	ce1ce2	A425	1			1	0	0	0	0	Pf		1
2014b	A	2014-11-03	metet	ce1ce2	A426	1			1	0	0	0	0	Pf		1
2014b	A	2014-11-03	metet	cm1cm2	A454	1			1	0	0	0	0	Pf		1
2014b	A	2014-11-03	metet	cm1cm2	A455	1			1	0	0	0	0	Pf		1
2014b	A	2014-11-03	metet	cm1cm2	A456	1			1	0	0	0	0	Pf		1
2014b	B	2014-09-22	koumou	ce2	B4	1			1	0	0	0	0	Pf		1
2014b	B	2014-09-22	koumou	ce2	B11	1		MF	1	0	0	1	0	Pf		1
2014b	B	2014-09-22	koumou	ce2	B12	1			1	0	0	0	0	Pf		1
2014b	B	2014-09-22	koumou	cm2	B39	1			1	0	0	0	0	Pf		1
2014b	B	2014-09-22	koumou	cm2	B41	1			1	0	0	0	0	Pf		1
2014b	B	2014-09-22	koumou	cm2	B48	1			1	0	0	0	0	Pf		1
2014b	B	2014-09-29	ekal	cp	B75	1			1	0	0	0	0	Pf		1
2014b	B	2014-09-29	ekal	cp	B78	1			1	0	0	0	0	Pf		1
2014b	B	2014-09-29	ekal	cp	B85	1			1	0	0	0	0	Pf		1
2014b	B	2014-09-29	ekal	cp	B100	1	2/3T		1	0	0	0	1	Pf		1
2014b	B	2014-09-29	ekal	cp	B110	1			1	0	0	0	0	Pf		1
2014b	B	2014-09-29	ekal	cp	B113	1			1	0	0	0	0	Pf		1
2014b	B	2014-10-06	nkolnda	cp	B149	1			1	0	0	0	0	Pf		1
2014b	B	2014-10-06	nkolnda	cp	B155	1			1	0	0	0	0	Pf		1
2014b	B	2014-10-06	nkolnda	cp	B157	1			1	0	0	0	0	Pf		1
2014b	B	2014-10-06	nkolnda	cp	B176	1		MF	1	0	0	1	0	Pf		1
2014b	B	2014-10-06	nkolnda	cp	B180	1	1/1T		1	0	0	0	1	Pf		1
2014b	B	2014-10-06	nkolnda	cp	B183	1			1	0	0	0	0	Pf		1
2014b	B	2014-10-06	nkolnda	cp	B190	1			1	0	0	0	0	Pf		1
2014b	B	2014-10-06	nkolnda	cp	B195	1			1	0	0	0	0	Pf		1
2014b	B	2014-10-06	nkolnda	cp	B202	1			1	0	0	0	0	Pf		1
2014b	B	2014-10-06	nkolnda	cp	B222	1			1	0	0	0	0	Pf		1
2014b	B	2014-10-20	nklzok	ce2	B261	1			1	0	0	0	0	Pf		1
2014b	B	2014-10-20	nklzok	ce2	B263	1			1	0	0	0	0	Pf		1
2014b	B	2014-10-20	nklzok	ce2	B264	1			1	0	0	0	0	Pf		1
2014b	B	2014-10-20	nklzok	ce2	B269	1			1	0	0	0	0	Pf		1
2014b	B	2014-10-20	nklzok	ce2	B282	1			1	0	0	0	0	Pf		1
2014b	B	2014-10-20	nklzok	ce2	B288	1			1	0	0	0	0	Pf		1
2014b	B	2014-10-20	nklzok	ce2	B289	1	4/2T		1	0	0	0	1	Pf		1
2014b	B	2014-10-20	nklzok	cm1	B298	1			1	0	0	0	0	Pf		1
2014b	B	2014-10-20	nklzok	cm1	B299	1			1	0	0	0	0	Pf		1
2014b	B	2014-10-20	nklzok	cm1	B308	1			1	0	0	0	0	Pf		1
2014b	B	2014-10-20	nklzok	cm1	B310	1			1	0	0	0	0	Pf		1
2014b	B	2014-10-20	nklzok	cm1	B317	1			1	0	0	0	0	Pf		1
2014b	B	2014-10-20	nklzok	cm1	B318	1			1	0	0	0	0	Pf		1
2014b	B	2014-10-20	nklzok	cm1	B335	1			1	0	0	0	0	Pf		1
2014b	B	2014-10-20	nklzok	cm1	B338	1			1	0	0	0	0	Pf		1
2014b	B	2014-10-27	ekoko	cm1cm2	B371	1			1	0	0	0	0	Pf		1
2014b	B	2014-10-27	ekoko	cm1cm2	B376	1			1	0	0	0	0	Pf		1
2014b	B	2014-10-27	ekoko	cm1cm2	B382	1	2/2T		1	0	0	0	1	Pf		1
2014b	B	2014-10-27	ekoko	cm1cm2	B385	1			1	0	0	0	0	Pf		1
2014b	B	2014-10-27	ekoko	cm1cm2	B390	1			1	0	0	0	0	Pf		1
2014b	B	2014-10-27	ekoko	cm1cm2	B393	1	15/2T		1	0	0	0	1	Pf		1
2014b	B	2014-10-27	ekoko	cm1cm2	B398	1			1	0	0	0	0	Pf		1
2014b	B	2014-11-03	metet	cp	B409	1			1	0	0	0	0	Pf		1
2014b	B	2014-11-03	metet	cp	B418	1			1	0	0	0	0	Pf		1
2014b	C	2014-09-22	koumou	cp	C2	1			1	0	0	0	0	Pf		1
2014b	C	2014-09-22	koumou	cp	C4	1			1	0	0	0	0	Pf		1
2014b	C	2014-09-22	koumou	ce1	C40	1			1	0	0	0	0	Pf		1
2014b	C	2014-09-22	koumou	ce1	C43	1			1	0	0	0	0	Pf		1
2014b	C	2014-09-22	koumou	ce1	C44	1			1	0	0	0	0	Pf		1
2014b	C	2014-09-22	koumou	ce1	C49	1			1	0	0	0	0	Pf		1
2014b	C	2014-09-22	koumou	ce1	C51	1			1	0	0	0	0	Pf		1
2014b	C	2014-09-29	ekal	cm2	C75	1			1	0	0	0	0	Pf		1
2014b	C	2014-09-29	ekal	cm2	C77	1			1	0	0	0	0	Pf		1
2014b	C	2014-09-29	ekal	cm2	C81	1			1	0	0	0	0	Pf		1
2014b	C	2014-09-29	ekal	cm2	C82	1		MF	1	0	0	1	0	Pf		1
2014b	C	2014-09-29	ekal	cm2	C83	1			1	0	0	0	0	Pf		1
2014b	C	2014-09-29	ekal	cm2	C84	1			1	0	0	0	0	Pf		1
2014b	C	2014-09-29	ekal	cm2	C94	1			1	0	0	0	0	Pf		1
2014b	C	2014-09-29	ekal	cm2	C95	1			1	0	0	0	0	Pf		1
2014b	C	2014-09-29	ekal	cm2	C98	1			1	0	0	0	0	Pf		1
2014b	C	2014-09-29	ekal	cm2	C105	1			1	0	0	0	0	Pf		1
2014b	C	2014-09-29	ekal	cm2	C106	1			1	0	0	0	0	Pf		1
2014b	C	2014-09-29	ekal	cm2	C107	1			1	0	0	0	0	Pf		1
2014b	C	2014-09-29	ekal	cm2	C114	1		MF	1	0	0	1	0	Pf		1
2014b	C	2014-09-29	ekal	cm2	C117	1			1	0	0	0	0	Pf		1
2014b	C	2014-09-29	ekal	ce1	C153	1			1	0	0	0	0	Pf		1
2014b	C	2014-09-29	ekal	ce1	C159	1			1	0	0	0	0	Pf		1
2014b	C	2014-09-29	ekal	ce1	C162	1			1	0	0	0	0	Pf		1
2014b	C	2014-09-29	ekal	ce1	C164	1			1	0	0	0	0	Pf		1
2014b	C	2014-09-29	ekal	ce1	C165	1		MF	1	0	0	1	0	Pf		1
2014b	C	2014-09-29	ekal	ce1	C169	1			1	0	0	0	0	Pf		1
2014b	C	2014-09-29	ekal	ce1	C179	1			1	0	0	0	0	Pf		1
2014b	C	2014-09-29	ekal	ce1	C180	1			1	0	0	0	0	Pf		1
2014b	C	2014-09-29	ekal	ce1	C181	1			1	0	0	0	0	Pf		1
2014b	C	2014-10-06	nkolnda	sil	C223	1	2/2T		1	0	0	0	1	Pf		1
2014b	C	2014-10-06	nkolnda	sil	C227	1			1	0	0	0	0	Pf		1
2014b	C	2014-10-06	nkolnda	sil	C237	1	1/2T		1	0	0	0	1	Pf		1
2014b	C	2014-10-06	nkolnda	sil	C239	1			1	0	0	0	0	Pf		1
2014b	C	2014-10-06	nkolnda	sil	C241	1			1	0	0	0	0	Pf		1
2014b	C	2014-10-06	nkolnda	sil	C246	1			1	0	0	0	0	Pf		1
2014b	C	2014-10-06	nkolnda	sil	C266	1			1	0	0	0	0	Pf		1
2014b	C	2014-10-06	nkolnda	sil	C269	1			1	0	0	0	0	Pf		1
2014b	C	2014-10-06	nkolnda	sil	C282	1	20/1T		1	0	0	0	1	Pf		1
2014b	C	2014-10-06	nkolnda	sil	C284	1			1	0	0	0	0	Pf		1
2014b	C	2014-10-06	nkolnda	sil	C288	1			1	0	0	0	0	Pf		1
2014b	C	2014-10-06	nkolnda	sil	C291	1			1	0	0	0	0	Pf		1
2014b	C	2014-10-06	nkolnda	sil	C298	1			1	0	0	0	0	Pf		1
2014b	C	2014-10-06	nkolnda	sil	C305	1			1	0	0	0	0	Pf		1
2014b	C	2014-10-06	nkolnda	sil	C308	1			1	0	0	0	0	Pf		1
2014b	C	2014-10-06	nkolnda	sil	C322	1			1	0	0	0	0	Pf		1
2014b	C	2014-10-20	nklzok	ce1	C340	1			1	0	0	0	0	Pf		1
2014b	C	2014-10-20	nklzok	ce1	C342	1			1	0	0	0	0	Pf		1
2014b	C	2014-10-20	nklzok	ce1	C343	1			1	0	0	0	0	Pf		1
2014b	C	2014-10-20	nklzok	ce1	C348	1			1	0	0	0	0	Pf		1
2014b	C	2014-10-20	nklzok	ce1	C351	1			1	0	0	0	0	Pf		1
2014b	C	2014-10-20	nklzok	ce1	C353	1			1	0	0	0	0	Pf		1
2014b	C	2014-10-20	nklzok	ce1	C355	1			1	0	0	0	0	Pf		1
2014b	C	2014-10-20	nklzok	ce1	C356	1			1	0	0	0	0	Pf		1
2014b	C	2014-10-20	nklzok	ce1	C357	1	1/2T		1	0	0	0	1	Pf		1
2014b	C	2014-10-20	nklzok	ce1	C360	1	2/2T		1	0	0	0	1	Pf		1
2014b	C	2014-10-20	nklzok	ce1	C361	1			1	0	0	0	0	Pf		1
2014b	C	2014-10-20	nklzok	ce1	C362	1			1	0	0	0	0	Pf		1
2014b	C	2014-10-27	ekoko	sil	C415	1			1	0	0	0	0	Pf		1
2014b	C	2014-10-27	ekoko	sil	C422	1			1	0	0	0	0	Pf		1
2014b	C	2014-10-27	ekoko	sil	C423	1	1/2T		1	0	0	0	1	Pf		1
2014b	C	2014-10-27	ekoko	sil	C429	1			1	0	0	0	0	Pf		1
2014b	C	2014-10-27	ekoko	sil	C430	1			1	0	0	0	0	Pf		1
2014b	C	2014-11-03	metet	sil	C466	1			1	0	0	0	0	Pf		1
2014b	C	2014-11-03	metet	sil	C472	1			1	0	0	0	0	Pf		1
2014b	C	2014-11-03	metet	sil	C476	1			1	0	0	0	0	Pf		1
2014b	C	2014-11-03	metet	sil	C481	1			1	0	0	0	0	Pf		1
2014b	D	2014-09-22	koumou	cm1	D13	1			1	0	0	0	0	Pf		1
2014b	D	2014-09-22	koumou	sil	D41	1			1	0	0	0	0	Pf		1
2014b	D	2014-09-22	koumou	sil	D43	1			1	0	0	0	0	Pf		1
2014b	D	2014-09-22	koumou	sil	D44	1			1	0	0	0	0	Pf		1
2014b	D	2014-09-22	koumou	sil	D46	1			1	0	0	0	0	Pf		1
2014b	D	2014-09-22	koumou	sil	D56	1			1	0	0	0	0	Pf		1
2014b	D	2014-09-29	ekal	cm1	D83	1			1	0	0	0	0	Pf		1
2014b	D	2014-09-29	ekal	cm1	D88	1			1	0	0	0	0	Pf		1
2014b	D	2014-09-29	ekal	cm1	D92	1			1	0	0	0	0	Pf		1
2014b	D	2014-09-29	ekal	cm1	D95	1			1	0	0	0	0	Pf		1
2014b	D	2014-09-29	ekal	cm1	D98	1			1	0	0	0	0	Pf		1
2014b	D	2014-09-29	ekal	cm1	D109	1			1	0	0	0	0	Pf		1
2014b	D	2014-09-29	ekal	cm1	D111	1			1	0	0	0	0	Pf		1
2014b	D	2014-09-29	ekal	cm1	D118	1			1	0	0	0	0	Pf		1
2014b	D	2014-09-29	ekal	cm1	D120	1			1	0	0	0	0	Pf		1
2014b	D	2014-09-29	ekal	ce2	D155	1			1	0	0	0	0	Pf		1
2014b	D	2014-09-29	ekal	ce2	D156	1	3/2T		1	0	0	0	1	Pf		1
2014b	D	2014-09-29	ekal	ce2	D158	1			1	0	0	0	0	Pf		1
2014b	D	2014-09-29	ekal	ce2	D159	1			1	0	0	0	0	Pf		1
2014b	D	2014-09-29	ekal	ce2	D160	1	1/1T		1	0	0	0	1	Pf		1
2014b	D	2014-09-29	ekal	ce2	D162	1			1	0	0	0	0	Pf		1
2014b	D	2014-09-29	ekal	ce2	D163	1			1	0	0	0	0	Pf		1
2014b	D	2014-09-29	ekal	ce2	D172	1			1	0	0	0	0	Pf		1
2014b	D	2014-09-29	ekal	ce2	D173	1			1	0	0	0	0	Pf		1
2014b	D	2014-09-29	ekal	ce2	D179	1			1	0	0	0	0	Pf		1
2014b	D	2014-10-06	nkolnda	ce2	D193	1			1	0	0	0	0	Pf		1
2014b	D	2014-10-06	nkolnda	ce2	D195	1			1	0	0	0	0	Pf		1
2014b	D	2014-10-06	nkolnda	ce2	D197	1			1	0	0	0	0	Pf		1
2014b	D	2014-10-06	nkolnda	ce2	D199	1			1	0	0	0	0	Pf		1
2014b	D	2014-10-06	nkolnda	ce2	D204	1	1/4T		1	0	0	0	1	Pf		1
2014b	D	2014-10-06	nkolnda	ce2	D206	1			1	0	0	0	0	Pf		1
2014b	D	2014-10-06	nkolnda	ce2	D214	1			1	0	0	0	0	Pf		1
2014b	D	2014-10-06	nkolnda	ce2	D220	1			1	0	0	0	0	Pf		1
2014b	D	2014-10-06	nkolnda	ce2	D223	1	2/2T		1	0	0	0	1	Pf		1
2014b	D	2014-10-06	nkolnda	ce2	D230	1			1	0	0	0	0	Pf		1
2014b	D	2014-10-06	nkolnda	ce2	D231	1			1	0	0	0	0	Pf		1
2014b	D	2014-10-06	nkolnda	ce2	D244	1			1	0	0	0	0	Pf		1
2014b	D	2014-10-06	nkolnda	ce2	D255	1			1	0	0	0	0	Pf		1
2014b	D	2014-10-06	nkolnda	ce2	D257	1			1	0	0	0	0	Pf		1
2014b	D	2014-10-06	nkolnda	ce2	D258	1			1	0	0	0	0	Pf		1
2014b	D	2014-10-06	nkolnda	ce2	D269	1			1	0	0	0	0	Pf		1
2014b	D	2014-10-06	nkolnda	cm2	D303	1			1	0	0	0	0	Pf		1
2014b	D	2014-10-06	nkolnda	cm2	D306	1			1	0	0	0	0	Pf		1
2014b	D	2014-10-06	nkolnda	cm2	D312	1			1	0	0	0	0	Pf		1
2014b	D	2014-10-06	nkolnda	cm2	D314	1			1	0	0	0	0	Pf		1
2014b	D	2014-10-06	nkolnda	cm2	D315	1			1	0	0	0	0	Pf		1
2014b	D	2014-10-06	nkolnda	cm2	D319	1			1	0	0	0	0	Pf		1
2014b	D	2014-10-06	nkolnda	cm2	D320	1			1	0	0	0	0	Pf		1
2014b	D	2014-10-06	nkolnda	cm2	D325	1			1	0	0	0	0	Pf		1
2014b	D	2014-10-06	nkolnda	cm2	D327	1			1	0	0	0	0	Pf		1
2014b	D	2014-10-06	nkolnda	cm2	D331	1			1	0	0	0	0	Pf		1
2014b	D	2014-10-06	nkolnda	cm2	D333	1			1	0	0	0	0	Pf		1
2014b	D	2014-10-06	nkolnda	cm2	D360	1			1	0	0	0	0	Pf		1
2014b	D	2014-10-20	nklzok	sil	D379	1			1	0	0	0	0	Pf		1
2014b	D	2014-10-20	nklzok	sil	D389	1			1	0	0	0	0	Pf		1
2014b	D	2014-10-20	nklzok	sil	D399	1			1	0	0	0	0	Pf		1
2014b	D	2014-10-20	nklzok	sil	D407	1			1	0	0	0	0	Pf		1
2014b	D	2014-10-20	nklzok	sil	D429	1			1	0	0	0	0	Pf		1
2014b	D	2014-10-20	nklzok	sil	D432	1			1	0	0	0	0	Pf		1
2014b	D	2014-10-27	ekoko	cp	D445	1			1	0	0	0	0	Pf		1
2014b	D	2014-10-27	ekoko	cp	D452	1			1	0	0	0	0	Pf		1
2014b	D	2014-10-27	ekoko	cp	D458	1	1/2T		1	0	0	0	1	Pf		1
2014b	D	2014-10-27	ekoko	cp	D467	1			1	0	0	0	0	Pf		1
2014b	D	2014-10-27	ekoko	cp	D470	1			1	0	0	0	0	Pf		1
2014b	A	2014-09-29	ekal	sil	A3	0		PM++	0	1	0	0	0	Pm		1
2014b	A	2014-10-06	nkolnda	ce1	A89	0		PM++	0	1	0	0	0	Pm		1
2014b	B	2014-09-29	ekal	cp	B108	0		PO+	0	0	1	0	0	Po		1
2014b	B	2014-10-06	nkolnda	cp	B172	0		PM+	0	1	0	0	0	Pm		1
2014b	C	2014-10-06	nkolnda	sil	C314	0		PO+	0	0	1	0	0	Po		1
2014b	C	2014-10-20	nklzok	ce1	C334	0		PO+	0	0	1	0	0	Po		1
2014b	D	2014-10-06	nkolnda	cm2	D307	0		PM+	0	1	0	0	0	Pm		1
2014b	A	2014-09-29	ekal	sil	A1	0			0	0	0	0	0			0
2014b	A	2014-09-29	ekal	sil	A4	0			0	0	0	0	0			0
2014b	A	2014-09-29	ekal	sil	A8	0			0	0	0	0	0			0
2014b	A	2014-09-29	ekal	sil	A9	0			0	0	0	0	0			0
2014b	A	2014-09-29	ekal	sil	A11	0	5/1T		0	0	0	0	1			0
2014b	A	2014-09-29	ekal	sil	A13	0			0	0	0	0	0			0
2014b	A	2014-09-29	ekal	sil	A14	0			0	0	0	0	0			0
2014b	A	2014-09-29	ekal	sil	A15	0			0	0	0	0	0			0
2014b	A	2014-09-29	ekal	sil	A16	0			0	0	0	0	0			0
2014b	A	2014-09-29	ekal	sil	A20	0			0	0	0	0	0			0
2014b	A	2014-09-29	ekal	sil	A21	0			0	0	0	0	0			0
2014b	A	2014-09-29	ekal	sil	A24	0			0	0	0	0	0			0
2014b	A	2014-09-29	ekal	sil	A25	0			0	0	0	0	0			0
2014b	A	2014-09-29	ekal	sil	A26	0			0	0	0	0	0			0
2014b	A	2014-09-29	ekal	sil	A39	0			0	0	0	0	0			0
2014b	A	2014-09-29	ekal	sil	A45	0			0	0	0	0	0			0
2014b	A	2014-09-29	ekal	sil	A46	0			0	0	0	0	0			0
2014b	A	2014-10-06	nkolnda	ce1	A80	0			0	0	0	0	0			0
2014b	A	2014-10-06	nkolnda	ce1	A86	0			0	0	0	0	0			0
2014b	A	2014-10-06	nkolnda	ce1	A87	0			0	0	0	0	0			0
2014b	A	2014-10-06	nkolnda	ce1	A88	0			0	0	0	0	0			0
2014b	A	2014-10-06	nkolnda	ce1	A90	0			0	0	0	0	0			0
2014b	A	2014-10-06	nkolnda	ce1	A91	0			0	0	0	0	0			0
2014b	A	2014-10-06	nkolnda	ce1	A92	0			0	0	0	0	0			0
2014b	A	2014-10-06	nkolnda	ce1	A94	0			0	0	0	0	0			0
2014b	A	2014-10-06	nkolnda	ce1	A96	0			0	0	0	0	0			0
2014b	A	2014-10-06	nkolnda	ce1	A97	0			0	0	0	0	0			0
2014b	A	2014-10-06	nkolnda	ce1	A99	0			0	0	0	0	0			0
2014b	A	2014-10-06	nkolnda	ce1	A101	0			0	0	0	0	0			0
2014b	A	2014-10-06	nkolnda	ce1	A103	0			0	0	0	0	0			0
2014b	A	2014-10-06	nkolnda	ce1	A105	0			0	0	0	0	0			0
2014b	A	2014-10-06	nkolnda	ce1	A106	0			0	0	0	0	0			0
2014b	A	2014-10-06	nkolnda	ce1	A107	0			0	0	0	0	0			0
2014b	A	2014-10-06	nkolnda	ce1	A108	0			0	0	0	0	0			0
2014b	A	2014-10-06	nkolnda	ce1	A109	0			0	0	0	0	0			0
2014b	A	2014-10-06	nkolnda	ce1	A111	0			0	0	0	0	0			0
2014b	A	2014-10-06	nkolnda	ce1	A112	0			0	0	0	0	0			0
2014b	A	2014-10-06	nkolnda	ce1	A113	0	1/3T		0	0	0	0	1			0
2014b	A	2014-10-06	nkolnda	ce1	A116	0			0	0	0	0	0			0
2014b	A	2014-10-06	nkolnda	ce1	A118	0			0	0	0	0	0			0
2014b	A	2014-10-06	nkolnda	ce1	A119	0	2/2T		0	0	0	0	1			0
2014b	A	2014-10-06	nkolnda	ce1	A124	0			0	0	0	0	0			0
2014b	A	2014-10-06	nkolnda	ce1	A126	0			0	0	0	0	0			0
2014b	A	2014-10-06	nkolnda	ce1	A127	0			0	0	0	0	0			0
2014b	A	2014-10-06	nkolnda	ce1	A129	0			0	0	0	0	0			0
2014b	A	2014-10-06	nkolnda	ce1	A130	0			0	0	0	0	0			0
2014b	A	2014-10-06	nkolnda	ce1	A133	0			0	0	0	0	0			0
2014b	A	2014-10-06	nkolnda	ce1	A138	0			0	0	0	0	0			0
2014b	A	2014-10-06	nkolnda	ce1	A140	0	1/2T		0	0	0	0	1			0
2014b	A	2014-10-06	nkolnda	ce1	A142	0			0	0	0	0	0			0
2014b	A	2014-10-06	nkolnda	ce1	A144	0			0	0	0	0	0			0
2014b	A	2014-10-06	nkolnda	ce1	A147	0			0	0	0	0	0			0
2014b	A	2014-10-06	nkolnda	cm1	A149	0			0	0	0	0	0			0
2014b	A	2014-10-06	nkolnda	cm1	A151	0			0	0	0	0	0			0
2014b	A	2014-10-06	nkolnda	cm1	A153	0			0	0	0	0	0			0
2014b	A	2014-10-06	nkolnda	cm1	A156	0			0	0	0	0	0			0
2014b	A	2014-10-06	nkolnda	cm1	A159	0			0	0	0	0	0			0
2014b	A	2014-10-06	nkolnda	cm1	A160	0	1/3T		0	0	0	0	1			0
2014b	A	2014-10-06	nkolnda	cm1	A162	0			0	0	0	0	0			0
2014b	A	2014-10-06	nkolnda	cm1	A163	0			0	0	0	0	0			0
2014b	A	2014-10-06	nkolnda	cm1	A164	0			0	0	0	0	0			0
2014b	A	2014-10-06	nkolnda	cm1	A165	0			0	0	0	0	0			0
2014b	A	2014-10-06	nkolnda	cm1	A167	0	4/2T		0	0	0	0	1			0
2014b	A	2014-10-06	nkolnda	cm1	A170	0			0	0	0	0	0			0
2014b	A	2014-10-06	nkolnda	cm1	A171	0			0	0	0	0	0			0
2014b	A	2014-10-06	nkolnda	cm1	A172	0			0	0	0	0	0			0
2014b	A	2014-10-06	nkolnda	cm1	A173	0			0	0	0	0	0			0
2014b	A	2014-10-06	nkolnda	cm1	A175	0	1/2T		0	0	0	0	1			0
2014b	A	2014-10-06	nkolnda	cm1	A176	0			0	0	0	0	0			0
2014b	A	2014-10-06	nkolnda	cm1	A178	0			0	0	0	0	0			0
2014b	A	2014-10-06	nkolnda	cm1	A180	0			0	0	0	0	0			0
2014b	A	2014-10-06	nkolnda	cm1	A182	0			0	0	0	0	0			0
2014b	A	2014-10-06	nkolnda	cm1	A186	0			0	0	0	0	0			0
2014b	A	2014-10-06	nkolnda	cm1	A199	0			0	0	0	0	0			0
2014b	A	2014-10-06	nkolnda	cm1	A200	0			0	0	0	0	0			0
2014b	A	2014-10-06	nkolnda	cm1	A202	0			0	0	0	0	0			0
2014b	A	2014-10-06	nkolnda	cm1	A203	0			0	0	0	0	0			0
2014b	A	2014-10-06	nkolnda	cm1	A204	0			0	0	0	0	0			0
2014b	A	2014-10-06	nkolnda	cm1	A205	0			0	0	0	0	0			0
2014b	A	2014-10-06	nkolnda	cm1	A206	0			0	0	0	0	0			0
2014b	A	2014-10-06	nkolnda	cm1	A209	0			0	0	0	0	0			0
2014b	A	2014-10-06	nkolnda	cm1	A210	0	1/2T		0	0	0	0	1			0
2014b	A	2014-10-06	nkolnda	cm1	A211	0			0	0	0	0	0			0
2014b	A	2014-10-06	nkolnda	cm1	A213	0			0	0	0	0	0			0
2014b	A	2014-10-06	nkolnda	cm1	A214	0			0	0	0	0	0			0
2014b	A	2014-10-06	nkolnda	cm1	A215	0			0	0	0	0	0			0
2014b	A	2014-10-06	nkolnda	cm1	A216	0			0	0	0	0	0			0
2014b	A	2014-10-06	nkolnda	cm1	A217	0			0	0	0	0	0			0
2014b	A	2014-10-20	nklzok	cm2	A224	0			0	0	0	0	0			0
2014b	A	2014-10-20	nklzok	cm2	A225	0			0	0	0	0	0			0
2014b	A	2014-10-20	nklzok	cm2	A227	0			0	0	0	0	0			0
2014b	A	2014-10-20	nklzok	cm2	A228	0			0	0	0	0	0			0
2014b	A	2014-10-20	nklzok	cm2	A229	0			0	0	0	0	0			0
2014b	A	2014-10-20	nklzok	cm2	A231	0			0	0	0	0	0			0
2014b	A	2014-10-20	nklzok	cm2	A232	0			0	0	0	0	0			0
2014b	A	2014-10-20	nklzok	cm2	A233	0			0	0	0	0	0			0
2014b	A	2014-10-20	nklzok	cm2	A234	0			0	0	0	0	0			0
2014b	A	2014-10-20	nklzok	cm2	A239	0			0	0	0	0	0			0
2014b	A	2014-10-20	nklzok	cp	A261	0			0	0	0	0	0			0
2014b	A	2014-10-20	nklzok	cp	A266	0			0	0	0	0	0			0
2014b	A	2014-10-20	nklzok	cp	A269	0			0	0	0	0	0			0
2014b	A	2014-10-20	nklzok	cp	A271	0			0	0	0	0	0			0
2014b	A	2014-10-20	nklzok	cp	A278	0			0	0	0	0	0			0
2014b	A	2014-10-20	nklzok	cp	A284	0			0	0	0	0	0			0
2014b	A	2014-10-20	nklzok	cp	A286	0			0	0	0	0	0			0
2014b	A	2014-10-20	nklzok	cp	A288	0			0	0	0	0	0			0
2014b	A	2014-10-20	nklzok	cp	A291	0			0	0	0	0	0			0
2014b	A	2014-10-20	nklzok	cp	A293	0			0	0	0	0	0			0
2014b	A	2014-10-20	nklzok	cp	A294	0			0	0	0	0	0			0
2014b	A	2014-10-20	nklzok	cp	A300	0			0	0	0	0	0			0
2014b	A	2014-10-27	ekoko	ce1ce2	A334	0			0	0	0	0	0			0
2014b	A	2014-10-27	ekoko	ce1ce2	A335	0			0	0	0	0	0			0
2014b	A	2014-10-27	ekoko	ce1ce2	A338	0			0	0	0	0	0			0
2014b	A	2014-10-27	ekoko	ce1ce2	A339	0		MF	0	0	0	1	0			0
2014b	A	2014-10-27	ekoko	ce1ce2	A340	0			0	0	0	0	0			0
2014b	A	2014-10-27	ekoko	ce1ce2	A343	0			0	0	0	0	0			0
2014b	A	2014-10-27	ekoko	ce1ce2	A345	0			0	0	0	0	0			0
2014b	A	2014-10-27	ekoko	ce1ce2	A347	0		MF	0	0	0	1	0			0
2014b	A	2014-10-27	ekoko	ce1ce2	A349	0			0	0	0	0	0			0
2014b	A	2014-10-27	ekoko	ce1ce2	A351	0			0	0	0	0	0			0
2014b	A	2014-10-27	ekoko	ce1ce2	A353	0			0	0	0	0	0			0
2014b	A	2014-10-27	ekoko	ce1ce2	A356	0			0	0	0	0	0			0
2014b	A	2014-10-27	ekoko	ce1ce2	A363	0			0	0	0	0	0			0
2014b	A	2014-10-27	ekoko	ce1ce2	A364	0			0	0	0	0	0			0
2014b	A	2014-10-27	ekoko	ce1ce2	A367	0			0	0	0	0	0			0
2014b	A	2014-10-27	ekoko	ce1ce2	A370	0			0	0	0	0	0			0
2014b	A	2014-10-27	ekoko	ce1ce2	A371	0	8/1T		0	0	0	0	1			0
2014b	A	2014-10-27	ekoko	ce1ce2	A372	0			0	0	0	0	0			0
2014b	A	2014-10-27	ekoko	ce1ce2	A373	0			0	0	0	0	0			0
2014b	A	2014-10-27	ekoko	ce1ce2	A379	0			0	0	0	0	0			0
2014b	A	2014-10-27	ekoko	ce1ce2	A380	0			0	0	0	0	0			0
2014b	A	2014-10-27	ekoko	ce1ce2	A384	0			0	0	0	0	0			0
2014b	A	2014-11-03	metet	ce1ce2	A409	0			0	0	0	0	0			0
2014b	A	2014-11-03	metet	ce1ce2	A413	0			0	0	0	0	0			0
2014b	A	2014-11-03	metet	ce1ce2	A419	0			0	0	0	0	0			0
2014b	A	2014-11-03	metet	ce1ce2	A420	0			0	0	0	0	0			0
2014b	A	2014-11-03	metet	ce1ce2	A421	0			0	0	0	0	0			0
2014b	A	2014-11-03	metet	ce1ce2	A423	0			0	0	0	0	0			0
2014b	A	2014-11-03	metet	ce1ce2	A424	0			0	0	0	0	0			0
2014b	A	2014-11-03	metet	cm1cm2	A445	0			0	0	0	0	0			0
2014b	A	2014-11-03	metet	cm1cm2	A447	0			0	0	0	0	0			0
2014b	A	2014-11-03	metet	cm1cm2	A448	0		MF	0	0	0	1	0			0
2014b	A	2014-11-03	metet	cm1cm2	A449	0			0	0	0	0	0			0
2014b	A	2014-11-03	metet	cm1cm2	A453	0			0	0	0	0	0			0
2014b	A	2014-11-03	metet	cm1cm2	A457	0			0	0	0	0	0			0
2014b	B	2014-09-22	koumou	ce2	B1	0			0	0	0	0	0			0
2014b	B	2014-09-22	koumou	ce2	B2	0			0	0	0	0	0			0
2014b	B	2014-09-22	koumou	ce2	B3	0			0	0	0	0	0			0
2014b	B	2014-09-22	koumou	ce2	B5	0			0	0	0	0	0			0
2014b	B	2014-09-22	koumou	ce2	B6	0			0	0	0	0	0			0
2014b	B	2014-09-22	koumou	ce2	B7	0		MF	0	0	0	1	0			0
2014b	B	2014-09-22	koumou	ce2	B9	0			0	0	0	0	0			0
2014b	B	2014-09-22	koumou	cm2	B38	0	1/2T		0	0	0	0	1			0
2014b	B	2014-09-22	koumou	cm2	B40	0			0	0	0	0	0			0
2014b	B	2014-09-22	koumou	cm2	B42	0			0	0	0	0	0			0
2014b	B	2014-09-22	koumou	cm2	B43	0			0	0	0	0	0			0
2014b	B	2014-09-22	koumou	cm2	B44	0			0	0	0	0	0			0
2014b	B	2014-09-22	koumou	cm2	B45	0			0	0	0	0	0			0
2014b	B	2014-09-22	koumou	cm2	B46	0			0	0	0	0	0			0
2014b	B	2014-09-22	koumou	cm2	B47	0			0	0	0	0	0			0
2014b	B	2014-09-22	koumou	cm2	B49	0			0	0	0	0	0			0
2014b	B	2014-09-22	koumou	cm2	B50	0			0	0	0	0	0			0
2014b	B	2014-09-22	koumou	cm2	B51	0			0	0	0	0	0			0
2014b	B	2014-09-22	koumou	cm2	B52	0			0	0	0	0	0			0
2014b	B	2014-09-22	koumou	cm2	B53	0			0	0	0	0	0			0
2014b	B	2014-09-29	ekal	cp	B76	0			0	0	0	0	0			0
2014b	B	2014-09-29	ekal	cp	B80	0			0	0	0	0	0			0
2014b	B	2014-09-29	ekal	cp	B81	0			0	0	0	0	0			0
2014b	B	2014-09-29	ekal	cp	B83	0			0	0	0	0	0			0
2014b	B	2014-09-29	ekal	cp	B86	0			0	0	0	0	0			0
2014b	B	2014-09-29	ekal	cp	B88	0			0	0	0	0	0			0
2014b	B	2014-09-29	ekal	cp	B89	0			0	0	0	0	0			0
2014b	B	2014-09-29	ekal	cp	B91	0			0	0	0	0	0			0
2014b	B	2014-09-29	ekal	cp	B92	0			0	0	0	0	0			0
2014b	B	2014-09-29	ekal	cp	B94	0			0	0	0	0	0			0
2014b	B	2014-09-29	ekal	cp	B98	0			0	0	0	0	0			0
2014b	B	2014-09-29	ekal	cp	B99	0			0	0	0	0	0			0
2014b	B	2014-09-29	ekal	cp	B102	0			0	0	0	0	0			0
2014b	B	2014-09-29	ekal	cp	B106	0			0	0	0	0	0			0
2014b	B	2014-09-29	ekal	cp	B107	0			0	0	0	0	0			0
2014b	B	2014-09-29	ekal	cp	B112	0			0	0	0	0	0			0
2014b	B	2014-10-06	nkolnda	cp	B150	0			0	0	0	0	0			0
2014b	B	2014-10-06	nkolnda	cp	B151	0			0	0	0	0	0			0
2014b	B	2014-10-06	nkolnda	cp	B152	0			0	0	0	0	0			0
2014b	B	2014-10-06	nkolnda	cp	B154	0			0	0	0	0	0			0
2014b	B	2014-10-06	nkolnda	cp	B156	0			0	0	0	0	0			0
2014b	B	2014-10-06	nkolnda	cp	B160	0	4/2T		0	0	0	0	1			0
2014b	B	2014-10-06	nkolnda	cp	B162	0			0	0	0	0	0			0
2014b	B	2014-10-06	nkolnda	cp	B163	0	1/3T		0	0	0	0	1			0
2014b	B	2014-10-06	nkolnda	cp	B164	0	2/2T		0	0	0	0	1			0
2014b	B	2014-10-06	nkolnda	cp	B165	0			0	0	0	0	0			0
2014b	B	2014-10-06	nkolnda	cp	B168	0			0	0	0	0	0			0
2014b	B	2014-10-06	nkolnda	cp	B169	0			0	0	0	0	0			0
2014b	B	2014-10-06	nkolnda	cp	B171	0			0	0	0	0	0			0
2014b	B	2014-10-06	nkolnda	cp	B173	0			0	0	0	0	0			0
2014b	B	2014-10-06	nkolnda	cp	B175	0			0	0	0	0	0			0
2014b	B	2014-10-06	nkolnda	cp	B179	0			0	0	0	0	0			0
2014b	B	2014-10-06	nkolnda	cp	B184	0			0	0	0	0	0			0
2014b	B	2014-10-06	nkolnda	cp	B186	0			0	0	0	0	0			0
2014b	B	2014-10-06	nkolnda	cp	B187	0			0	0	0	0	0			0
2014b	B	2014-10-06	nkolnda	cp	B189	0			0	0	0	0	0			0
2014b	B	2014-10-06	nkolnda	cp	B194	0			0	0	0	0	0			0
2014b	B	2014-10-06	nkolnda	cp	B196	0			0	0	0	0	0			0
2014b	B	2014-10-06	nkolnda	cp	B200	0	2/1T		0	0	0	0	1			0
2014b	B	2014-10-06	nkolnda	cp	B204	0		MF	0	0	0	1	0			0
2014b	B	2014-10-06	nkolnda	cp	B205	0			0	0	0	0	0			0
2014b	B	2014-10-06	nkolnda	cp	B206	0			0	0	0	0	0			0
2014b	B	2014-10-06	nkolnda	cp	B207	0			0	0	0	0	0			0
2014b	B	2014-10-06	nkolnda	cp	B208	0			0	0	0	0	0			0
2014b	B	2014-10-06	nkolnda	cp	B209	0			0	0	0	0	0			0
2014b	B	2014-10-06	nkolnda	cp	B215	0			0	0	0	0	0			0
2014b	B	2014-10-06	nkolnda	cp	B217	0			0	0	0	0	0			0
2014b	B	2014-10-06	nkolnda	cp	B220	0			0	0	0	0	0			0
2014b	B	2014-10-06	nkolnda	cp	B223	0			0	0	0	0	0			0
2014b	B	2014-10-06	nkolnda	cp	B224	0			0	0	0	0	0			0
2014b	B	2014-10-06	nkolnda	cp	B225	0			0	0	0	0	0			0
2014b	B	2014-10-20	nklzok	ce2	B260	0	1/2T		0	0	0	0	1			0
2014b	B	2014-10-20	nklzok	ce2	B265	0			0	0	0	0	0			0
2014b	B	2014-10-20	nklzok	ce2	B268	0			0	0	0	0	0			0
2014b	B	2014-10-20	nklzok	ce2	B270	0			0	0	0	0	0			0
2014b	B	2014-10-20	nklzok	ce2	B271	0			0	0	0	0	0			0
2014b	B	2014-10-20	nklzok	ce2	B272	0		MF	0	0	0	1	0			0
2014b	B	2014-10-20	nklzok	ce2	B277	0		MF	0	0	0	1	0			0
2014b	B	2014-10-20	nklzok	ce2	B283	0			0	0	0	0	0			0
2014b	B	2014-10-20	nklzok	ce2	B285	0			0	0	0	0	0			0
2014b	B	2014-10-20	nklzok	ce2	B287	0			0	0	0	0	0			0
2014b	B	2014-10-20	nklzok	cm1	B300	0			0	0	0	0	0			0
2014b	B	2014-10-20	nklzok	cm1	B301	0			0	0	0	0	0			0
2014b	B	2014-10-20	nklzok	cm1	B303	0			0	0	0	0	0			0
2014b	B	2014-10-20	nklzok	cm1	B304	0			0	0	0	0	0			0
2014b	B	2014-10-20	nklzok	cm1	B305	0			0	0	0	0	0			0
2014b	B	2014-10-20	nklzok	cm1	B307	0			0	0	0	0	0			0
2014b	B	2014-10-20	nklzok	cm1	B309	0			0	0	0	0	0			0
2014b	B	2014-10-20	nklzok	cm1	B311	0			0	0	0	0	0			0
2014b	B	2014-10-20	nklzok	cm1	B312	0			0	0	0	0	0			0
2014b	B	2014-10-20	nklzok	cm1	B313	0			0	0	0	0	0			0
2014b	B	2014-10-20	nklzok	cm1	B314	0			0	0	0	0	0			0
2014b	B	2014-10-20	nklzok	cm1	B315	0			0	0	0	0	0			0
2014b	B	2014-10-20	nklzok	cm1	B316	0			0	0	0	0	0			0
2014b	B	2014-10-20	nklzok	cm1	B319	0			0	0	0	0	0			0
2014b	B	2014-10-20	nklzok	cm1	B320	0			0	0	0	0	0			0
2014b	B	2014-10-20	nklzok	cm1	B322	0			0	0	0	0	0			0
2014b	B	2014-10-20	nklzok	cm1	B324	0			0	0	0	0	0			0
2014b	B	2014-10-20	nklzok	cm1	B325	0			0	0	0	0	0			0
2014b	B	2014-10-20	nklzok	cm1	B327	0			0	0	0	0	0			0
2014b	B	2014-10-20	nklzok	cm1	B328	0			0	0	0	0	0			0
2014b	B	2014-10-20	nklzok	cm1	B329	0			0	0	0	0	0			0
2014b	B	2014-10-20	nklzok	cm1	B330	0			0	0	0	0	0			0
2014b	B	2014-10-20	nklzok	cm1	B331	0			0	0	0	0	0			0
2014b	B	2014-10-20	nklzok	cm1	B336	0			0	0	0	0	0			0
2014b	B	2014-10-20	nklzok	cm1	B337	0			0	0	0	0	0			0
2014b	B	2014-10-20	nklzok	cm1	B339	0			0	0	0	0	0			0
2014b	B	2014-10-27	ekoko	cm1cm2	B372	0			0	0	0	0	0			0
2014b	B	2014-10-27	ekoko	cm1cm2	B373	0			0	0	0	0	0			0
2014b	B	2014-10-27	ekoko	cm1cm2	B374	0			0	0	0	0	0			0
2014b	B	2014-10-27	ekoko	cm1cm2	B377	0			0	0	0	0	0			0
2014b	B	2014-10-27	ekoko	cm1cm2	B379	0			0	0	0	0	0			0
2014b	B	2014-10-27	ekoko	cm1cm2	B380	0			0	0	0	0	0			0
2014b	B	2014-10-27	ekoko	cm1cm2	B381	0			0	0	0	0	0			0
2014b	B	2014-10-27	ekoko	cm1cm2	B383	0			0	0	0	0	0			0
2014b	B	2014-10-27	ekoko	cm1cm2	B384	0			0	0	0	0	0			0
2014b	B	2014-10-27	ekoko	cm1cm2	B387	0			0	0	0	0	0			0
2014b	B	2014-10-27	ekoko	cm1cm2	B388	0			0	0	0	0	0			0
2014b	B	2014-10-27	ekoko	cm1cm2	B389	0			0	0	0	0	0			0
2014b	B	2014-10-27	ekoko	cm1cm2	B391	0			0	0	0	0	0			0
2014b	B	2014-10-27	ekoko	cm1cm2	B392	0			0	0	0	0	0			0
2014b	B	2014-10-27	ekoko	cm1cm2	B394	0			0	0	0	0	0			0
2014b	B	2014-10-27	ekoko	cm1cm2	B395	0			0	0	0	0	0			0
2014b	B	2014-10-27	ekoko	cm1cm2	B396	0			0	0	0	0	0			0
2014b	B	2014-10-27	ekoko	cm1cm2	B397	0			0	0	0	0	0			0
2014b	B	2014-10-27	ekoko	cm1cm2	B401	0			0	0	0	0	0			0
2014b	B	2014-10-27	ekoko	cm1cm2	B402	0			0	0	0	0	0			0
2014b	B	2014-11-03	metet	cp	B408	0			0	0	0	0	0			0
2014b	B	2014-11-03	metet	cp	B410	0			0	0	0	0	0			0
2014b	B	2014-11-03	metet	cp	B413	0			0	0	0	0	0			0
2014b	B	2014-11-03	metet	cp	B415	0			0	0	0	0	0			0
2014b	B	2014-11-03	metet	cp	B416	0			0	0	0	0	0			0
2014b	B	2014-11-03	metet	cp	B422	0			0	0	0	0	0			0
2014b	C	2014-09-22	koumou	cp	C1	0			0	0	0	0	0			0
2014b	C	2014-09-22	koumou	cp	C7	0			0	0	0	0	0			0
2014b	C	2014-09-22	koumou	cp	C8	0			0	0	0	0	0			0
2014b	C	2014-09-22	koumou	cp	C9	0			0	0	0	0	0			0
2014b	C	2014-09-22	koumou	cp	C13	0			0	0	0	0	0			0
2014b	C	2014-09-22	koumou	cp	C15	0			0	0	0	0	0			0
2014b	C	2014-09-22	koumou	cp	C17	0			0	0	0	0	0			0
2014b	C	2014-09-22	koumou	ce1	C38	0	8/1T		0	0	0	0	1			0
2014b	C	2014-09-22	koumou	ce1	C39	0			0	0	0	0	0			0
2014b	C	2014-09-22	koumou	ce1	C41	0			0	0	0	0	0			0
2014b	C	2014-09-22	koumou	ce1	C42	0			0	0	0	0	0			0
2014b	C	2014-09-22	koumou	ce1	C46	0			0	0	0	0	0			0
2014b	C	2014-09-29	ekal	cm2	C76	0			0	0	0	0	0			0
2014b	C	2014-09-29	ekal	cm2	C78	0			0	0	0	0	0			0
2014b	C	2014-09-29	ekal	cm2	C79	0			0	0	0	0	0			0
2014b	C	2014-09-29	ekal	cm2	C80	0			0	0	0	0	0			0
2014b	C	2014-09-29	ekal	cm2	C86	0			0	0	0	0	0			0
2014b	C	2014-09-29	ekal	cm2	C87	0			0	0	0	0	0			0
2014b	C	2014-09-29	ekal	cm2	C88	0			0	0	0	0	0			0
2014b	C	2014-09-29	ekal	cm2	C89	0			0	0	0	0	0			0
2014b	C	2014-09-29	ekal	cm2	C90	0			0	0	0	0	0			0
2014b	C	2014-09-29	ekal	cm2	C91	0			0	0	0	0	0			0
2014b	C	2014-09-29	ekal	cm2	C92	0			0	0	0	0	0			0
2014b	C	2014-09-29	ekal	cm2	C96	0		MF	0	0	0	1	0			0
2014b	C	2014-09-29	ekal	cm2	C97	0			0	0	0	0	0			0
2014b	C	2014-09-29	ekal	cm2	C102	0			0	0	0	0	0			0
2014b	C	2014-09-29	ekal	cm2	C103	0			0	0	0	0	0			0
2014b	C	2014-09-29	ekal	cm2	C104	0			0	0	0	0	0			0
2014b	C	2014-09-29	ekal	cm2	C108	0			0	0	0	0	0			0
2014b	C	2014-09-29	ekal	cm2	C109	0			0	0	0	0	0			0
2014b	C	2014-09-29	ekal	cm2	C110	0			0	0	0	0	0			0
2014b	C	2014-09-29	ekal	cm2	C111	0			0	0	0	0	0			0
2014b	C	2014-09-29	ekal	cm2	C112	0			0	0	0	0	0			0
2014b	C	2014-09-29	ekal	cm2	C113	0			0	0	0	0	0			0
2014b	C	2014-09-29	ekal	cm2	C115	0			0	0	0	0	0			0
2014b	C	2014-09-29	ekal	cm2	C116	0			0	0	0	0	0			0
2014b	C	2014-09-29	ekal	cm2	C119	0			0	0	0	0	0			0
2014b	C	2014-09-29	ekal	cm2	C120	0			0	0	0	0	0			0
2014b	C	2014-09-29	ekal	cm2	C121	0			0	0	0	0	0			0
2014b	C	2014-09-29	ekal	ce1	C155	0			0	0	0	0	0			0
2014b	C	2014-09-29	ekal	ce1	C158	0			0	0	0	0	0			0
2014b	C	2014-09-29	ekal	ce1	C161	0			0	0	0	0	0			0
2014b	C	2014-09-29	ekal	ce1	C167	0			0	0	0	0	0			0
2014b	C	2014-09-29	ekal	ce1	C168	0			0	0	0	0	0			0
2014b	C	2014-09-29	ekal	ce1	C171	0			0	0	0	0	0			0
2014b	C	2014-09-29	ekal	ce1	C172	0			0	0	0	0	0			0
2014b	C	2014-09-29	ekal	ce1	C174	0	1/2T		0	0	0	0	1			0
2014b	C	2014-09-29	ekal	ce1	C175	0			0	0	0	0	0			0
2014b	C	2014-09-29	ekal	ce1	C178	0			0	0	0	0	0			0
2014b	C	2014-09-29	ekal	ce1	C184	0			0	0	0	0	0			0
2014b	C	2014-10-06	nkolnda	sil	C228	0			0	0	0	0	0			0
2014b	C	2014-10-06	nkolnda	sil	C229	0			0	0	0	0	0			0
2014b	C	2014-10-06	nkolnda	sil	C230	0			0	0	0	0	0			0
2014b	C	2014-10-06	nkolnda	sil	C231	0			0	0	0	0	0			0
2014b	C	2014-10-06	nkolnda	sil	C232	0			0	0	0	0	0			0
2014b	C	2014-10-06	nkolnda	sil	C233	0			0	0	0	0	0			0
2014b	C	2014-10-06	nkolnda	sil	C234	0			0	0	0	0	0			0
2014b	C	2014-10-06	nkolnda	sil	C238	0			0	0	0	0	0			0
2014b	C	2014-10-06	nkolnda	sil	C243	0	2/2T		0	0	0	0	1			0
2014b	C	2014-10-06	nkolnda	sil	C247	0			0	0	0	0	0			0
2014b	C	2014-10-06	nkolnda	sil	C249	0	2/2T		0	0	0	0	1			0
2014b	C	2014-10-06	nkolnda	sil	C250	0			0	0	0	0	0			0
2014b	C	2014-10-06	nkolnda	sil	C251	0	2/2T	MF	0	0	0	1	1			0
2014b	C	2014-10-06	nkolnda	sil	C252	0	1/2T		0	0	0	0	1			0
2014b	C	2014-10-06	nkolnda	sil	C254	0			0	0	0	0	0			0
2014b	C	2014-10-06	nkolnda	sil	C255	0	5/1T		0	0	0	0	1			0
2014b	C	2014-10-06	nkolnda	sil	C257	0			0	0	0	0	0			0
2014b	C	2014-10-06	nkolnda	sil	C262	0			0	0	0	0	0			0
2014b	C	2014-10-06	nkolnda	sil	C263	0	1/1T		0	0	0	0	1			0
2014b	C	2014-10-06	nkolnda	sil	C267	0	1/2T		0	0	0	0	1			0
2014b	C	2014-10-06	nkolnda	sil	C268	0			0	0	0	0	0			0
2014b	C	2014-10-06	nkolnda	sil	C272	0			0	0	0	0	0			0
2014b	C	2014-10-06	nkolnda	sil	C273	0			0	0	0	0	0			0
2014b	C	2014-10-06	nkolnda	sil	C274	0			0	0	0	0	0			0
2014b	C	2014-10-06	nkolnda	sil	C278	0			0	0	0	0	0			0
2014b	C	2014-10-06	nkolnda	sil	C281	0			0	0	0	0	0			0
2014b	C	2014-10-06	nkolnda	sil	C285	0			0	0	0	0	0			0
2014b	C	2014-10-06	nkolnda	sil	C286	0			0	0	0	0	0			0
2014b	C	2014-10-06	nkolnda	sil	C301	0			0	0	0	0	0			0
2014b	C	2014-10-06	nkolnda	sil	C302	0	3/1T		0	0	0	0	1			0
2014b	C	2014-10-06	nkolnda	sil	C306	0			0	0	0	0	0			0
2014b	C	2014-10-06	nkolnda	sil	C309	0			0	0	0	0	0			0
2014b	C	2014-10-06	nkolnda	sil	C310	0	5/1T		0	0	0	0	1			0
2014b	C	2014-10-06	nkolnda	sil	C318	0			0	0	0	0	0			0
2014b	C	2014-10-06	nkolnda	sil	C320	0			0	0	0	0	0			0
2014b	C	2014-10-06	nkolnda	sil	C326	0			0	0	0	0	0			0
2014b	C	2014-10-06	nkolnda	sil	C327	0			0	0	0	0	0			0
2014b	C	2014-10-06	nkolnda	sil	C329	0			0	0	0	0	0			0
2014b	C	2014-10-06	nkolnda	sil	C330	0			0	0	0	0	0			0
2014b	C	2014-10-20	nklzok	ce1	C335	0			0	0	0	0	0			0
2014b	C	2014-10-20	nklzok	ce1	C336	0			0	0	0	0	0			0
2014b	C	2014-10-20	nklzok	ce1	C339	0	1/1T		0	0	0	0	1			0
2014b	C	2014-10-20	nklzok	ce1	C341	0			0	0	0	0	0			0
2014b	C	2014-10-20	nklzok	ce1	C344	0			0	0	0	0	0			0
2014b	C	2014-10-20	nklzok	ce1	C346	0			0	0	0	0	0			0
2014b	C	2014-10-20	nklzok	ce1	C347	0			0	0	0	0	0			0
2014b	C	2014-10-20	nklzok	ce1	C364	0			0	0	0	0	0			0
2014b	C	2014-10-20	nklzok	ce1	C365	0			0	0	0	0	0			0
2014b	C	2014-10-20	nklzok	ce1	C367	0			0	0	0	0	0			0
2014b	C	2014-10-20	nklzok	ce1	C368	0			0	0	0	0	0			0
2014b	C	2014-10-20	nklzok	ce1	C370	0			0	0	0	0	0			0
2014b	C	2014-10-20	nklzok	ce1	C371	0			0	0	0	0	0			0
2014b	C	2014-10-27	ekoko	sil	C408	0			0	0	0	0	0			0
2014b	C	2014-10-27	ekoko	sil	C409	0			0	0	0	0	0			0
2014b	C	2014-10-27	ekoko	sil	C410	0			0	0	0	0	0			0
2014b	C	2014-10-27	ekoko	sil	C411	0			0	0	0	0	0			0
2014b	C	2014-10-27	ekoko	sil	C412	0			0	0	0	0	0			0
2014b	C	2014-10-27	ekoko	sil	C413	0			0	0	0	0	0			0
2014b	C	2014-10-27	ekoko	sil	C414	0			0	0	0	0	0			0
2014b	C	2014-10-27	ekoko	sil	C418	0			0	0	0	0	0			0
2014b	C	2014-10-27	ekoko	sil	C419	0			0	0	0	0	0			0
2014b	C	2014-10-27	ekoko	sil	C420	0			0	0	0	0	0			0
2014b	C	2014-10-27	ekoko	sil	C421	0			0	0	0	0	0			0
2014b	C	2014-10-27	ekoko	sil	C424	0			0	0	0	0	0			0
2014b	C	2014-10-27	ekoko	sil	C428	0			0	0	0	0	0			0
2014b	C	2014-10-27	ekoko	sil	C432	0			0	0	0	0	0			0
2014b	C	2014-10-27	ekoko	sil	C433	0			0	0	0	0	0			0
2014b	C	2014-11-03	metet	sil	C445	0			0	0	0	0	0			0
2014b	C	2014-11-03	metet	sil	C446	0			0	0	0	0	0			0
2014b	C	2014-11-03	metet	sil	C447	0			0	0	0	0	0			0
2014b	C	2014-11-03	metet	sil	C448	0			0	0	0	0	0			0
2014b	C	2014-11-03	metet	sil	C450	0			0	0	0	0	0			0
2014b	C	2014-11-03	metet	sil	C451	0			0	0	0	0	0			0
2014b	C	2014-11-03	metet	sil	C453	0			0	0	0	0	0			0
2014b	C	2014-11-03	metet	sil	C456	0			0	0	0	0	0			0
2014b	C	2014-11-03	metet	sil	C457	0			0	0	0	0	0			0
2014b	C	2014-11-03	metet	sil	C459	0			0	0	0	0	0			0
2014b	C	2014-11-03	metet	sil	C463	0			0	0	0	0	0			0
2014b	C	2014-11-03	metet	sil	C465	0			0	0	0	0	0			0
2014b	C	2014-11-03	metet	sil	C467	0			0	0	0	0	0			0
2014b	C	2014-11-03	metet	sil	C475	0			0	0	0	0	0			0
2014b	C	2014-11-03	metet	sil	C477	0			0	0	0	0	0			0
2014b	C	2014-11-03	metet	sil	C479	0			0	0	0	0	0			0
2014b	C	2014-11-03	metet	sil	C484	0		MF	0	0	0	1	0			0
2014b	D	2014-09-22	koumou	cm1	D3	0			0	0	0	0	0			0
2014b	D	2014-09-22	koumou	cm1	D7	0			0	0	0	0	0			0
2014b	D	2014-09-22	koumou	cm1	D8	0			0	0	0	0	0			0
2014b	D	2014-09-22	koumou	cm1	D10	0			0	0	0	0	0			0
2014b	D	2014-09-22	koumou	cm1	D11	0			0	0	0	0	0			0
2014b	D	2014-09-22	koumou	cm1	D14	0		MF	0	0	0	1	0			0
2014b	D	2014-09-22	koumou	sil	D47	0			0	0	0	0	0			0
2014b	D	2014-09-22	koumou	sil	D48	0			0	0	0	0	0			0
2014b	D	2014-09-22	koumou	sil	D51	0			0	0	0	0	0			0
2014b	D	2014-09-22	koumou	sil	D57	0			0	0	0	0	0			0
2014b	D	2014-09-29	ekal	cm1	D76	0			0	0	0	0	0			0
2014b	D	2014-09-29	ekal	cm1	D79	0			0	0	0	0	0			0
2014b	D	2014-09-29	ekal	cm1	D84	0			0	0	0	0	0			0
2014b	D	2014-09-29	ekal	cm1	D91	0			0	0	0	0	0			0
2014b	D	2014-09-29	ekal	cm1	D101	0			0	0	0	0	0			0
2014b	D	2014-09-29	ekal	cm1	D106	0			0	0	0	0	0			0
2014b	D	2014-09-29	ekal	cm1	D107	0			0	0	0	0	0			0
2014b	D	2014-09-29	ekal	cm1	D108	0			0	0	0	0	0			0
2014b	D	2014-09-29	ekal	cm1	D110	0			0	0	0	0	0			0
2014b	D	2014-09-29	ekal	cm1	D112	0			0	0	0	0	0			0
2014b	D	2014-09-29	ekal	cm1	D113	0			0	0	0	0	0			0
2014b	D	2014-09-29	ekal	cm1	D119	0			0	0	0	0	0			0
2014b	D	2014-09-29	ekal	cm1	D122	0			0	0	0	0	0			0
2014b	D	2014-09-29	ekal	ce2	D149	0			0	0	0	0	0			0
2014b	D	2014-09-29	ekal	ce2	D150	0			0	0	0	0	0			0
2014b	D	2014-09-29	ekal	ce2	D153	0	2/2T		0	0	0	0	1			0
2014b	D	2014-09-29	ekal	ce2	D157	0			0	0	0	0	0			0
2014b	D	2014-09-29	ekal	ce2	D161	0			0	0	0	0	0			0
2014b	D	2014-09-29	ekal	ce2	D165	0			0	0	0	0	0			0
2014b	D	2014-09-29	ekal	ce2	D169	0			0	0	0	0	0			0
2014b	D	2014-09-29	ekal	ce2	D171	0			0	0	0	0	0			0
2014b	D	2014-09-29	ekal	ce2	D181	0			0	0	0	0	0			0
2014b	D	2014-10-06	nkolnda	ce2	D187	0	1/3T		0	0	0	0	1			0
2014b	D	2014-10-06	nkolnda	ce2	D188	0			0	0	0	0	0			0
2014b	D	2014-10-06	nkolnda	ce2	D189	0			0	0	0	0	0			0
2014b	D	2014-10-06	nkolnda	ce2	D190	0			0	0	0	0	0			0
2014b	D	2014-10-06	nkolnda	ce2	D191	0			0	0	0	0	0			0
2014b	D	2014-10-06	nkolnda	ce2	D194	0	1/3T		0	0	0	0	1			0
2014b	D	2014-10-06	nkolnda	ce2	D196	0			0	0	0	0	0			0
2014b	D	2014-10-06	nkolnda	ce2	D198	0			0	0	0	0	0			0
2014b	D	2014-10-06	nkolnda	ce2	D201	0			0	0	0	0	0			0
2014b	D	2014-10-06	nkolnda	ce2	D202	0			0	0	0	0	0			0
2014b	D	2014-10-06	nkolnda	ce2	D203	0			0	0	0	0	0			0
2014b	D	2014-10-06	nkolnda	ce2	D205	0			0	0	0	0	0			0
2014b	D	2014-10-06	nkolnda	ce2	D209	0			0	0	0	0	0			0
2014b	D	2014-10-06	nkolnda	ce2	D212	0			0	0	0	0	0			0
2014b	D	2014-10-06	nkolnda	ce2	D213	0			0	0	0	0	0			0
2014b	D	2014-10-06	nkolnda	ce2	D216	0			0	0	0	0	0			0
2014b	D	2014-10-06	nkolnda	ce2	D217	0			0	0	0	0	0			0
2014b	D	2014-10-06	nkolnda	ce2	D218	0			0	0	0	0	0			0
2014b	D	2014-10-06	nkolnda	ce2	D222	0			0	0	0	0	0			0
2014b	D	2014-10-06	nkolnda	ce2	D228	0			0	0	0	0	0			0
2014b	D	2014-10-06	nkolnda	ce2	D233	0			0	0	0	0	0			0
2014b	D	2014-10-06	nkolnda	ce2	D236	0			0	0	0	0	0			0
2014b	D	2014-10-06	nkolnda	ce2	D237	0			0	0	0	0	0			0
2014b	D	2014-10-06	nkolnda	ce2	D238	0			0	0	0	0	0			0
2014b	D	2014-10-06	nkolnda	ce2	D239	0			0	0	0	0	0			0
2014b	D	2014-10-06	nkolnda	ce2	D240	0			0	0	0	0	0			0
2014b	D	2014-10-06	nkolnda	ce2	D241	0			0	0	0	0	0			0
2014b	D	2014-10-06	nkolnda	ce2	D242	0	2/2T		0	0	0	0	1			0
2014b	D	2014-10-06	nkolnda	ce2	D243	0			0	0	0	0	0			0
2014b	D	2014-10-06	nkolnda	ce2	D245	0			0	0	0	0	0			0
2014b	D	2014-10-06	nkolnda	ce2	D246	0			0	0	0	0	0			0
2014b	D	2014-10-06	nkolnda	ce2	D247	0			0	0	0	0	0			0
2014b	D	2014-10-06	nkolnda	ce2	D248	0			0	0	0	0	0			0
2014b	D	2014-10-06	nkolnda	ce2	D250	0			0	0	0	0	0			0
2014b	D	2014-10-06	nkolnda	ce2	D253	0		MF	0	0	0	1	0			0
2014b	D	2014-10-06	nkolnda	ce2	D256	0			0	0	0	0	0			0
2014b	D	2014-10-06	nkolnda	ce2	D259	0			0	0	0	0	0			0
2014b	D	2014-10-06	nkolnda	ce2	D261	0			0	0	0	0	0			0
2014b	D	2014-10-06	nkolnda	ce2	D263	0	1/3T		0	0	0	0	1			0
2014b	D	2014-10-06	nkolnda	ce2	D264	0			0	0	0	0	0			0
2014b	D	2014-10-06	nkolnda	ce2	D268	0			0	0	0	0	0			0
2014b	D	2014-10-06	nkolnda	ce2	D270	0			0	0	0	0	0			0
2014b	D	2014-10-06	nkolnda	ce2	D273	0	1/3T		0	0	0	0	1			0
2014b	D	2014-10-06	nkolnda	cm2	D297	0			0	0	0	0	0			0
2014b	D	2014-10-06	nkolnda	cm2	D298	0			0	0	0	0	0			0
2014b	D	2014-10-06	nkolnda	cm2	D300	0			0	0	0	0	0			0
2014b	D	2014-10-06	nkolnda	cm2	D301	0	1/3T		0	0	0	0	1			0
2014b	D	2014-10-06	nkolnda	cm2	D302	0			0	0	0	0	0			0
2014b	D	2014-10-06	nkolnda	cm2	D305	0			0	0	0	0	0			0
2014b	D	2014-10-06	nkolnda	cm2	D308	0			0	0	0	0	0			0
2014b	D	2014-10-06	nkolnda	cm2	D309	0			0	0	0	0	0			0
2014b	D	2014-10-06	nkolnda	cm2	D310	0			0	0	0	0	0			0
2014b	D	2014-10-06	nkolnda	cm2	D311	0			0	0	0	0	0			0
2014b	D	2014-10-06	nkolnda	cm2	D313	0			0	0	0	0	0			0
2014b	D	2014-10-06	nkolnda	cm2	D316	0			0	0	0	0	0			0
2014b	D	2014-10-06	nkolnda	cm2	D317	0			0	0	0	0	0			0
2014b	D	2014-10-06	nkolnda	cm2	D318	0			0	0	0	0	0			0
2014b	D	2014-10-06	nkolnda	cm2	D321	0			0	0	0	0	0			0
2014b	D	2014-10-06	nkolnda	cm2	D323	0			0	0	0	0	0			0
2014b	D	2014-10-06	nkolnda	cm2	D326	0			0	0	0	0	0			0
2014b	D	2014-10-06	nkolnda	cm2	D328	0			0	0	0	0	0			0
2014b	D	2014-10-06	nkolnda	cm2	D329	0			0	0	0	0	0			0
2014b	D	2014-10-06	nkolnda	cm2	D330	0			0	0	0	0	0			0
2014b	D	2014-10-06	nkolnda	cm2	D332	0			0	0	0	0	0			0
2014b	D	2014-10-06	nkolnda	cm2	D334	0			0	0	0	0	0			0
2014b	D	2014-10-06	nkolnda	cm2	D335	0			0	0	0	0	0			0
2014b	D	2014-10-06	nkolnda	cm2	D336	0	1/3T		0	0	0	0	1			0
2014b	D	2014-10-06	nkolnda	cm2	D338	0	1/3T		0	0	0	0	1			0
2014b	D	2014-10-06	nkolnda	cm2	D339	0			0	0	0	0	0			0
2014b	D	2014-10-06	nkolnda	cm2	D340	0			0	0	0	0	0			0
2014b	D	2014-10-06	nkolnda	cm2	D342	0			0	0	0	0	0			0
2014b	D	2014-10-06	nkolnda	cm2	D344	0			0	0	0	0	0			0
2014b	D	2014-10-06	nkolnda	cm2	D346	0			0	0	0	0	0			0
2014b	D	2014-10-06	nkolnda	cm2	D347	0			0	0	0	0	0			0
2014b	D	2014-10-06	nkolnda	cm2	D354	0			0	0	0	0	0			0
2014b	D	2014-10-06	nkolnda	cm2	D355	0			0	0	0	0	0			0
2014b	D	2014-10-06	nkolnda	cm2	D357	0			0	0	0	0	0			0
2014b	D	2014-10-06	nkolnda	cm2	D358	0			0	0	0	0	0			0
2014b	D	2014-10-06	nkolnda	cm2	D359	0		MF	0	0	0	1	0			0
2014b	D	2014-10-20	nklzok	sil	D371	0			0	0	0	0	0			0
2014b	D	2014-10-20	nklzok	sil	D373	0			0	0	0	0	0			0
2014b	D	2014-10-20	nklzok	sil	D375	0			0	0	0	0	0			0
2014b	D	2014-10-20	nklzok	sil	D376	0			0	0	0	0	0			0
2014b	D	2014-10-20	nklzok	sil	D380	0			0	0	0	0	0			0
2014b	D	2014-10-20	nklzok	sil	D381	0			0	0	0	0	0			0
2014b	D	2014-10-20	nklzok	sil	D382	0			0	0	0	0	0			0
2014b	D	2014-10-20	nklzok	sil	D385	0			0	0	0	0	0			0
2014b	D	2014-10-20	nklzok	sil	D388	0			0	0	0	0	0			0
2014b	D	2014-10-20	nklzok	sil	D390	0			0	0	0	0	0			0
2014b	D	2014-10-20	nklzok	sil	D395	0			0	0	0	0	0			0
2014b	D	2014-10-20	nklzok	sil	D396	0			0	0	0	0	0			0
2014b	D	2014-10-20	nklzok	sil	D398	0			0	0	0	0	0			0
2014b	D	2014-10-20	nklzok	sil	D401	0			0	0	0	0	0			0
2014b	D	2014-10-20	nklzok	sil	D403	0			0	0	0	0	0			0
2014b	D	2014-10-20	nklzok	sil	D404	0			0	0	0	0	0			0
2014b	D	2014-10-20	nklzok	sil	D410	0			0	0	0	0	0			0
2014b	D	2014-10-20	nklzok	sil	D411	0			0	0	0	0	0			0
2014b	D	2014-10-20	nklzok	sil	D412	0			0	0	0	0	0			0
2014b	D	2014-10-20	nklzok	sil	D414	0			0	0	0	0	0			0
2014b	D	2014-10-20	nklzok	sil	D416	0			0	0	0	0	0			0
2014b	D	2014-10-20	nklzok	sil	D417	0			0	0	0	0	0			0
2014b	D	2014-10-20	nklzok	sil	D422	0			0	0	0	0	0			0
2014b	D	2014-10-20	nklzok	sil	D423	0			0	0	0	0	0			0
2014b	D	2014-10-20	nklzok	sil	D425	0	5/1T		0	0	0	0	1			0
2014b	D	2014-10-20	nklzok	sil	D426	0			0	0	0	0	0			0
2014b	D	2014-10-20	nklzok	sil	D427	0			0	0	0	0	0			0
2014b	D	2014-10-20	nklzok	sil	D428	0			0	0	0	0	0			0
2014b	D	2014-10-20	nklzok	sil	D430	0		MF	0	0	0	1	0			0
2014b	D	2014-10-20	nklzok	sil	D433	0			0	0	0	0	0			0
2014b	D	2014-10-20	nklzok	sil	D434	0			0	0	0	0	0			0
2014b	D	2014-10-20	nklzok	sil	D436	0			0	0	0	0	0			0
2014b	D	2014-10-27	ekoko	cp	D446	0			0	0	0	0	0			0
2014b	D	2014-10-27	ekoko	cp	D447	0			0	0	0	0	0			0
2014b	D	2014-10-27	ekoko	cp	D449	0	1/1T		0	0	0	0	1			0
2014b	D	2014-10-27	ekoko	cp	D450	0			0	0	0	0	0			0
2014b	D	2014-10-27	ekoko	cp	D451	0			0	0	0	0	0			0
2014b	D	2014-10-27	ekoko	cp	D456	0	2/2T		0	0	0	0	1			0
2014b	D	2014-10-27	ekoko	cp	D457	0			0	0	0	0	0			0
2014b	D	2014-10-27	ekoko	cp	D460	0			0	0	0	0	0			0
2014b	D	2014-10-27	ekoko	cp	D463	0			0	0	0	0	0			0
2014b	D	2014-10-27	ekoko	cp	D465	0			0	0	0	0	0			0
2014b	D	2014-10-27	ekoko	cp	D466	0			0	0	0	0	0			0
2014b	D	2014-10-27	ekoko	cp	D468	0			0	0	0	0	0			0

## Sheet: prevalence
Sample information					Plasmodium asexual stages			Gametocytes
ID-code	Year	Season	Village	Age_Class	falciparum	malariae	ovale	falciparum
L4A001	2014	Long-rainy	Ekali	04-05	0	0	0	0
L4A002	2014	Long-rainy	Ekali	04-05	1	0	0	0
L4A003	2014	Long-rainy	Ekali	04-05	0	1	0	0
L4A004	2014	Long-rainy	Ekali	04-05	0	0	0	0
L4A005	2014	Long-rainy	Ekali	04-05	1	0	0	0
L4A006	2014	Long-rainy	Ekali	04-05	1	0	0	0
L4A007	2014	Long-rainy	Ekali	04-05	1	0	0	0
L4A008	2014	Long-rainy	Ekali	04-05	0	0	0	0
L4A009	2014	Long-rainy	Ekali	04-05	0	0	0	0
L4A010	2014	Long-rainy	Ekali	04-05	1	0	0	0
L4A011	2014	Long-rainy	Ekali	04-05	0	0	0	1
L4A012	2014	Long-rainy	Ekali	04-05	1	0	0	0
L4A013	2014	Long-rainy	Ekali	04-05	0	0	0	0
L4A014	2014	Long-rainy	Ekali	04-05	0	0	0	0
L4A015	2014	Long-rainy	Ekali	04-05	0	0	0	0
L4A016	2014	Long-rainy	Ekali	04-05	0	0	0	0
L4A017	2014	Long-rainy	Ekali	04-05	1	0	0	0
L4A018	2014	Long-rainy	Ekali	04-05	1	0	0	0
L4A019	2014	Long-rainy	Ekali	04-05	1	0	0	0
L4A020	2014	Long-rainy	Ekali	04-05	0	0	0	0
L4A021	2014	Long-rainy	Ekali	04-05	0	0	0	0
L4A022	2014	Long-rainy	Ekali	04-05	1	0	0	0
L4A023	2014	Long-rainy	Ekali	04-05	1	0	0	0
L4A024	2014	Long-rainy	Ekali	04-05	0	0	0	0
L4A025	2014	Long-rainy	Ekali	04-05	0	0	0	0
L4A026	2014	Long-rainy	Ekali	04-05	0	0	0	0
L4A027	2014	Long-rainy	Ekali	04-05	1	0	0	0
L4A028	2014	Long-rainy	Ekali	04-05	1	0	0	0
L4A029	2014	Long-rainy	Ekali	04-05	1	0	0	0
L4A030	2014	Long-rainy	Ekali	04-05	1	0	0	0
L4A031	2014	Long-rainy	Ekali	04-05	1	0	0	0
L4A032	2014	Long-rainy	Ekali	04-05	1	0	0	0
L4A033	2014	Long-rainy	Ekali	04-05	1	0	0	0
L4A034	2014	Long-rainy	Ekali	04-05	1	0	0	0
L4A035	2014	Long-rainy	Ekali	04-05	1	0	0	0
L4A036	2014	Long-rainy	Ekali	04-05	1	0	0	0
L4A037	2014	Long-rainy	Ekali	04-05	1	0	0	0
L4A038	2014	Long-rainy	Ekali	04-05	1	0	0	0
L4A039	2014	Long-rainy	Ekali	04-05	0	0	0	0
L4A040	2014	Long-rainy	Ekali	04-05	1	0	0	0
L4A041	2014	Long-rainy	Ekali	04-05	1	0	0	0
L4A042	2014	Long-rainy	Ekali	04-05	1	0	0	0
L4A043	2014	Long-rainy	Ekali	04-05	1	0	0	0
L4A044	2014	Long-rainy	Ekali	04-05	1	0	0	0
L4A045	2014	Long-rainy	Ekali	04-05	0	0	0	0
L4A046	2014	Long-rainy	Ekali	04-05	0	0	0	0
L4A047	2014	Long-rainy	Ekali	04-05	1	0	0	0
L4A075	2014	Long-rainy	Nkolnda	06-10	1	0	0	0
L4A076	2014	Long-rainy	Nkolnda	06-10	1	0	0	0
L4A077	2014	Long-rainy	Nkolnda	06-10	1	0	0	0
L4A078	2014	Long-rainy	Nkolnda	06-10	1	0	0	0
L4A079	2014	Long-rainy	Nkolnda	06-10	1	0	0	0
L4A080	2014	Long-rainy	Nkolnda	06-10	0	0	0	0
L4A081	2014	Long-rainy	Nkolnda	06-10	1	0	0	0
L4A082	2014	Long-rainy	Nkolnda	06-10	1	0	0	0
L4A083	2014	Long-rainy	Nkolnda	06-10	1	0	0	0
L4A084	2014	Long-rainy	Nkolnda	06-10	1	0	0	0
L4A085	2014	Long-rainy	Nkolnda	06-10	1	0	0	0
L4A086	2014	Long-rainy	Nkolnda	06-10	0	0	0	0
L4A087	2014	Long-rainy	Nkolnda	06-10	0	0	0	0
L4A088	2014	Long-rainy	Nkolnda	06-10	0	0	0	0
L4A089	2014	Long-rainy	Nkolnda	06-10	0	1	0	0
L4A090	2014	Long-rainy	Nkolnda	06-10	0	0	0	0
L4A091	2014	Long-rainy	Nkolnda	06-10	0	0	0	0
L4A092	2014	Long-rainy	Nkolnda	06-10	0	0	0	0
L4A093	2014	Long-rainy	Nkolnda	06-10	1	0	0	0
L4A094	2014	Long-rainy	Nkolnda	06-10	0	0	0	0
L4A095	2014	Long-rainy	Nkolnda	06-10	0	1	0	0
L4A096	2014	Long-rainy	Nkolnda	06-10	0	0	0	0
L4A097	2014	Long-rainy	Nkolnda	06-10	0	0	0	0
L4A098	2014	Long-rainy	Nkolnda	06-10	1	0	0	0
L4A099	2014	Long-rainy	Nkolnda	06-10	0	0	0	0
L4A100	2014	Long-rainy	Nkolnda	06-10	0	1	0	0
L4A101	2014	Long-rainy	Nkolnda	06-10	0	0	0	0
L4A102	2014	Long-rainy	Nkolnda	06-10	1	0	0	0
L4A103	2014	Long-rainy	Nkolnda	06-10	0	0	0	0
L4A104	2014	Long-rainy	Nkolnda	06-10	1	0	0	0
L4A105	2014	Long-rainy	Nkolnda	06-10	0	0	0	0
L4A106	2014	Long-rainy	Nkolnda	06-10	0	0	0	0
L4A107	2014	Long-rainy	Nkolnda	06-10	0	0	0	0
L4A108	2014	Long-rainy	Nkolnda	06-10	0	0	0	0
L4A109	2014	Long-rainy	Nkolnda	06-10	0	0	0	0
L4A110	2014	Long-rainy	Nkolnda	06-10	1	1	0	0
L4A111	2014	Long-rainy	Nkolnda	06-10	0	0	0	0
L4A112	2014	Long-rainy	Nkolnda	06-10	0	0	0	0
L4A113	2014	Long-rainy	Nkolnda	06-10	0	0	0	1
L4A114	2014	Long-rainy	Nkolnda	06-10	1	0	0	0
L4A115	2014	Long-rainy	Nkolnda	06-10	1	0	0	1
L4A116	2014	Long-rainy	Nkolnda	06-10	0	0	0	0
L4A117	2014	Long-rainy	Nkolnda	06-10	1	0	0	0
L4A118	2014	Long-rainy	Nkolnda	06-10	0	0	0	0
L4A119	2014	Long-rainy	Nkolnda	06-10	0	0	0	1
L4A120	2014	Long-rainy	Nkolnda	06-10	1	0	0	0
L4A121	2014	Long-rainy	Nkolnda	06-10	1	1	0	0
L4A122	2014	Long-rainy	Nkolnda	06-10	1	1	0	0
L4A123	2014	Long-rainy	Nkolnda	06-10	1	0	0	0
L4A124	2014	Long-rainy	Nkolnda	06-10	0	0	0	0
L4A125	2014	Long-rainy	Nkolnda	06-10	1	0	0	0
L4A126	2014	Long-rainy	Nkolnda	06-10	0	0	0	0
L4A127	2014	Long-rainy	Nkolnda	06-10	0	0	0	0
L4A129	2014	Long-rainy	Nkolnda	06-10	0	0	0	0
L4A130	2014	Long-rainy	Nkolnda	06-10	0	0	0	0
L4A131	2014	Long-rainy	Nkolnda	06-10	1	0	0	0
L4A132	2014	Long-rainy	Nkolnda	06-10	1	0	0	0
L4A133	2014	Long-rainy	Nkolnda	06-10	0	0	0	0
L4A134	2014	Long-rainy	Nkolnda	06-10	1	0	0	0
L4A135	2014	Long-rainy	Nkolnda	06-10	1	0	0	1
L4A136	2014	Long-rainy	Nkolnda	06-10	1	0	0	0
L4A137	2014	Long-rainy	Nkolnda	06-10	1	0	0	0
L4A138	2014	Long-rainy	Nkolnda	06-10	0	0	0	0
L4A139	2014	Long-rainy	Nkolnda	06-10	1	0	0	0
L4A140	2014	Long-rainy	Nkolnda	06-10	0	0	0	1
L4A141	2014	Long-rainy	Nkolnda	06-10	1	0	0	0
L4A142	2014	Long-rainy	Nkolnda	06-10	0	0	0	0
L4A143	2014	Long-rainy	Nkolnda	06-10	1	0	0	0
L4A144	2014	Long-rainy	Nkolnda	06-10	0	0	0	0
L4A145	2014	Long-rainy	Nkolnda	06-10	1	1	0	0
L4A146	2014	Long-rainy	Nkolnda	06-10	1	0	0	0
L4A147	2014	Long-rainy	Nkolnda	06-10	0	0	0	0
L4A148	2014	Long-rainy	Nkolnda	06-10	1	0	0	0
L4A149	2014	Long-rainy	Nkolnda	11-15	0	0	0	0
L4A150	2014	Long-rainy	Nkolnda	11-15	1	0	0	1
L4A151	2014	Long-rainy	Nkolnda	11-15	0	0	0	0
L4A152	2014	Long-rainy	Nkolnda	11-15	1	0	0	1
L4A153	2014	Long-rainy	Nkolnda	11-15	0	0	0	0
L4A154	2014	Long-rainy	Nkolnda	11-15	1	0	0	0
L4A155	2014	Long-rainy	Nkolnda	11-15	1	0	0	0
L4A156	2014	Long-rainy	Nkolnda	11-15	0	0	0	0
L4A157	2014	Long-rainy	Nkolnda	11-15	1	0	0	0
L4A158	2014	Long-rainy	Nkolnda	11-15	1	0	0	0
L4A159	2014	Long-rainy	Nkolnda	11-15	0	0	0	0
L4A160	2014	Long-rainy	Nkolnda	11-15	0	0	0	1
L4A162	2014	Long-rainy	Nkolnda	11-15	0	0	0	0
L4A163	2014	Long-rainy	Nkolnda	11-15	0	0	0	0
L4A164	2014	Long-rainy	Nkolnda	11-15	0	0	0	0
L4A165	2014	Long-rainy	Nkolnda	11-15	0	0	0	0
L4A166	2014	Long-rainy	Nkolnda	11-15	1	0	0	0
L4A167	2014	Long-rainy	Nkolnda	11-15	0	0	0	1
L4A168	2014	Long-rainy	Nkolnda	11-15	1	0	0	0
L4A169	2014	Long-rainy	Nkolnda	11-15	1	0	0	0
L4A170	2014	Long-rainy	Nkolnda	11-15	0	0	0	0
L4A171	2014	Long-rainy	Nkolnda	11-15	0	0	0	0
L4A172	2014	Long-rainy	Nkolnda	11-15	0	0	0	0
L4A173	2014	Long-rainy	Nkolnda	11-15	0	0	0	0
L4A174	2014	Long-rainy	Nkolnda	11-15	1	0	0	0
L4A175	2014	Long-rainy	Nkolnda	11-15	0	0	0	1
L4A176	2014	Long-rainy	Nkolnda	11-15	0	0	0	0
L4A177	2014	Long-rainy	Nkolnda	11-15	1	0	0	0
L4A178	2014	Long-rainy	Nkolnda	11-15	0	0	0	0
L4A179	2014	Long-rainy	Nkolnda	11-15	1	0	0	0
L4A180	2014	Long-rainy	Nkolnda	11-15	0	0	0	0
L4A181	2014	Long-rainy	Nkolnda	11-15	1	0	0	0
L4A182	2014	Long-rainy	Nkolnda	11-15	0	0	0	0
L4A183	2014	Long-rainy	Nkolnda	11-15	1	0	0	0
L4A184	2014	Long-rainy	Nkolnda	11-15	1	0	0	0
L4A185	2014	Long-rainy	Nkolnda	11-15	1	0	0	0
L4A186	2014	Long-rainy	Nkolnda	11-15	0	0	0	0
L4A187	2014	Long-rainy	Nkolnda	11-15	1	0	0	1
L4A188	2014	Long-rainy	Nkolnda	11-15	1	0	0	0
L4A189	2014	Long-rainy	Nkolnda	11-15	1	0	0	0
L4A190	2014	Long-rainy	Nkolnda	11-15	1	0	0	0
L4A191	2014	Long-rainy	Nkolnda	11-15	1	0	0	0
L4A192	2014	Long-rainy	Nkolnda	11-15	1	0	0	0
L4A193	2014	Long-rainy	Nkolnda	11-15	1	0	0	0
L4A194	2014	Long-rainy	Nkolnda	11-15	1	0	0	0
L4A195	2014	Long-rainy	Nkolnda	11-15	1	0	0	0
L4A196	2014	Long-rainy	Nkolnda	11-15	1	0	0	0
L4A197	2014	Long-rainy	Nkolnda	11-15	1	0	0	0
L4A198	2014	Long-rainy	Nkolnda	11-15	1	0	0	0
L4A199	2014	Long-rainy	Nkolnda	11-15	0	0	0	0
L4A200	2014	Long-rainy	Nkolnda	11-15	0	0	0	0
L4A201	2014	Long-rainy	Nkolnda	11-15	1	1	0	0
L4A202	2014	Long-rainy	Nkolnda	11-15	0	0	0	0
L4A203	2014	Long-rainy	Nkolnda	11-15	0	0	0	0
L4A204	2014	Long-rainy	Nkolnda	11-15	0	0	0	0
L4A205	2014	Long-rainy	Nkolnda	11-15	0	0	0	0
L4A206	2014	Long-rainy	Nkolnda	11-15	0	0	0	0
L4A207	2014	Long-rainy	Nkolnda	11-15	1	0	0	0
L4A208	2014	Long-rainy	Nkolnda	11-15	1	0	0	0
L4A209	2014	Long-rainy	Nkolnda	11-15	0	0	0	0
L4A210	2014	Long-rainy	Nkolnda	11-15	0	0	0	1
L4A211	2014	Long-rainy	Nkolnda	11-15	0	0	0	0
L4A212	2014	Long-rainy	Nkolnda	11-15	1	0	0	0
L4A213	2014	Long-rainy	Nkolnda	11-15	0	0	0	0
L4A214	2014	Long-rainy	Nkolnda	11-15	0	0	0	0
L4A215	2014	Long-rainy	Nkolnda	11-15	0	0	0	0
L4A216	2014	Long-rainy	Nkolnda	11-15	0	0	0	0
L4A217	2014	Long-rainy	Nkolnda	11-15	0	0	0	0
L4A224	2014	Long-rainy	Nkilzok	11-15	0	0	0	0
L4A225	2014	Long-rainy	Nkilzok	11-15	0	0	0	0
L4A227	2014	Long-rainy	Nkilzok	11-15	0	0	0	0
L4A228	2014	Long-rainy	Nkilzok	11-15	0	0	0	0
L4A229	2014	Long-rainy	Nkilzok	11-15	0	0	0	0
L4A231	2014	Long-rainy	Nkilzok	11-15	0	0	0	0
L4A232	2014	Long-rainy	Nkilzok	11-15	0	0	0	0
L4A233	2014	Long-rainy	Nkilzok	11-15	0	0	0	0
L4A234	2014	Long-rainy	Nkilzok	11-15	0	0	0	0
L4A235	2014	Long-rainy	Nkilzok	11-15	1	0	0	0
L4A236	2014	Long-rainy	Nkilzok	11-15	1	0	0	0
L4A237	2014	Long-rainy	Nkilzok	11-15	1	0	0	0
L4A238	2014	Long-rainy	Nkilzok	11-15	1	0	0	0
L4A239	2014	Long-rainy	Nkilzok	11-15	0	0	0	0
L4A260	2014	Long-rainy	Nkilzok	06-10	1	0	0	0
L4A261	2014	Long-rainy	Nkilzok	06-10	0	0	0	0
L4A262	2014	Long-rainy	Nkilzok	06-10	1	1	0	0
L4A264	2014	Long-rainy	Nkilzok	06-10	1	0	0	0
L4A265	2014	Long-rainy	Nkilzok	06-10	1	0	0	0
L4A266	2014	Long-rainy	Nkilzok	06-10	0	0	0	0
L4A267	2014	Long-rainy	Nkilzok	06-10	1	0	0	0
L4A268	2014	Long-rainy	Nkilzok	06-10	1	0	0	0
L4A269	2014	Long-rainy	Nkilzok	06-10	0	0	0	0
L4A270	2014	Long-rainy	Nkilzok	06-10	1	0	0	1
L4A271	2014	Long-rainy	Nkilzok	06-10	0	0	0	0
L4A273	2014	Long-rainy	Nkilzok	06-10	1	0	0	1
L4A274	2014	Long-rainy	Nkilzok	06-10	1	0	0	0
L4A275	2014	Long-rainy	Nkilzok	06-10	1	0	0	0
L4A276	2014	Long-rainy	Nkilzok	06-10	1	0	0	1
L4A277	2014	Long-rainy	Nkilzok	06-10	1	0	0	0
L4A278	2014	Long-rainy	Nkilzok	06-10	0	0	0	0
L4A280	2014	Long-rainy	Nkilzok	06-10	1	0	0	0
L4A281	2014	Long-rainy	Nkilzok	06-10	1	0	0	0
L4A284	2014	Long-rainy	Nkilzok	06-10	0	0	0	0
L4A285	2014	Long-rainy	Nkilzok	06-10	1	1	0	0
L4A286	2014	Long-rainy	Nkilzok	06-10	0	0	0	0
L4A288	2014	Long-rainy	Nkilzok	06-10	0	0	0	0
L4A289	2014	Long-rainy	Nkilzok	06-10	1	0	0	0
L4A290	2014	Long-rainy	Nkilzok	06-10	1	0	0	0
L4A291	2014	Long-rainy	Nkilzok	06-10	0	0	0	0
L4A292	2014	Long-rainy	Nkilzok	06-10	1	0	0	0
L4A293	2014	Long-rainy	Nkilzok	06-10	0	0	0	0
L4A294	2014	Long-rainy	Nkilzok	06-10	0	0	0	0
L4A295	2014	Long-rainy	Nkilzok	06-10	1	0	0	0
L4A296	2014	Long-rainy	Nkilzok	06-10	1	0	0	0
L4A297	2014	Long-rainy	Nkilzok	06-10	1	0	0	0
L4A298	2014	Long-rainy	Nkilzok	06-10	1	0	0	1
L4A299	2014	Long-rainy	Nkilzok	06-10	1	0	0	0
L4A300	2014	Long-rainy	Nkilzok	06-10	0	0	0	0
L4A334	2014	Long-rainy	Ekoko	06-10	0	0	0	0
L4A335	2014	Long-rainy	Ekoko	06-10	0	0	0	0
L4A336	2014	Long-rainy	Ekoko	06-10	1	0	0	0
L4A337	2014	Long-rainy	Ekoko	06-10	1	0	0	0
L4A338	2014	Long-rainy	Ekoko	06-10	0	0	0	0
L4A339	2014	Long-rainy	Ekoko	06-10	0	0	0	0
L4A340	2014	Long-rainy	Ekoko	06-10	0	0	0	0
L4A341	2014	Long-rainy	Ekoko	06-10	1	0	0	0
L4A342	2014	Long-rainy	Ekoko	06-10	1	0	0	0
L4A343	2014	Long-rainy	Ekoko	06-10	0	0	0	0
L4A344	2014	Long-rainy	Ekoko	06-10	1	1	0	0
L4A345	2014	Long-rainy	Ekoko	06-10	0	0	0	0
L4A346	2014	Long-rainy	Ekoko	06-10	1	0	0	0
L4A347	2014	Long-rainy	Ekoko	06-10	0	0	0	0
L4A348	2014	Long-rainy	Ekoko	06-10	1	0	0	0
L4A349	2014	Long-rainy	Ekoko	06-10	0	0	0	0
L4A350	2014	Long-rainy	Ekoko	06-10	1	0	0	0
L4A351	2014	Long-rainy	Ekoko	06-10	0	0	0	0
L4A352	2014	Long-rainy	Ekoko	06-10	1	0	0	0
L4A353	2014	Long-rainy	Ekoko	06-10	0	0	0	0
L4A354	2014	Long-rainy	Ekoko	06-10	1	0	0	0
L4A355	2014	Long-rainy	Ekoko	06-10	1	0	0	0
L4A356	2014	Long-rainy	Ekoko	06-10	0	0	0	0
L4A357	2014	Long-rainy	Ekoko	06-10	1	0	0	0
L4A358	2014	Long-rainy	Ekoko	06-10	1	0	0	0
L4A359	2014	Long-rainy	Ekoko	06-10	1	0	0	0
L4A360	2014	Long-rainy	Ekoko	06-10	1	1	0	0
L4A361	2014	Long-rainy	Ekoko	06-10	1	0	0	0
L4A363	2014	Long-rainy	Ekoko	06-10	0	0	0	0
L4A364	2014	Long-rainy	Ekoko	06-10	0	0	0	0
L4A365	2014	Long-rainy	Ekoko	06-10	1	0	0	0
L4A366	2014	Long-rainy	Ekoko	06-10	1	0	0	0
L4A367	2014	Long-rainy	Ekoko	06-10	0	0	0	0
L4A368	2014	Long-rainy	Ekoko	06-10	1	0	0	0
L4A369	2014	Long-rainy	Ekoko	06-10	1	0	0	0
L4A370	2014	Long-rainy	Ekoko	06-10	0	0	0	0
L4A371	2014	Long-rainy	Ekoko	06-10	0	0	0	1
L4A372	2014	Long-rainy	Ekoko	06-10	0	0	0	0
L4A373	2014	Long-rainy	Ekoko	06-10	0	0	0	0
L4A374	2014	Long-rainy	Ekoko	06-10	1	0	0	0
L4A375	2014	Long-rainy	Ekoko	06-10	1	0	0	0
L4A376	2014	Long-rainy	Ekoko	06-10	1	0	0	0
L4A377	2014	Long-rainy	Ekoko	06-10	1	0	0	0
L4A378	2014	Long-rainy	Ekoko	06-10	1	0	0	0
L4A379	2014	Long-rainy	Ekoko	06-10	0	0	0	0
L4A380	2014	Long-rainy	Ekoko	06-10	0	0	0	0
L4A381	2014	Long-rainy	Ekoko	06-10	1	0	0	0
L4A382	2014	Long-rainy	Ekoko	06-10	1	0	0	0
L4A383	2014	Long-rainy	Ekoko	06-10	1	0	0	1
L4A384	2014	Long-rainy	Ekoko	06-10	0	0	0	0
L4A409	2014	Long-rainy	Metet	06-10	0	0	0	0
L4A410	2014	Long-rainy	Metet	06-10	1	0	0	0
L4A411	2014	Long-rainy	Metet	06-10	1	0	0	0
L4A412	2014	Long-rainy	Metet	06-10	1	0	0	0
L4A413	2014	Long-rainy	Metet	06-10	0	0	0	0
L4A414	2014	Long-rainy	Metet	06-10	1	0	0	0
L4A415	2014	Long-rainy	Metet	06-10	1	0	0	0
L4A416	2014	Long-rainy	Metet	06-10	1	0	0	0
L4A417	2014	Long-rainy	Metet	06-10	1	0	0	0
L4A418	2014	Long-rainy	Metet	06-10	1	0	0	0
L4A419	2014	Long-rainy	Metet	06-10	0	0	0	0
L4A420	2014	Long-rainy	Metet	06-10	0	0	0	0
L4A421	2014	Long-rainy	Metet	06-10	0	0	0	0
L4A422	2014	Long-rainy	Metet	06-10	1	0	0	0
L4A423	2014	Long-rainy	Metet	06-10	0	0	0	0
L4A424	2014	Long-rainy	Metet	06-10	0	0	0	0
L4A425	2014	Long-rainy	Metet	06-10	1	0	0	0
L4A426	2014	Long-rainy	Metet	06-10	1	0	0	0
L4A445	2014	Long-rainy	Metet	11-15	0	0	0	0
L4A446	2014	Long-rainy	Metet	11-15	1	0	0	0
L4A447	2014	Long-rainy	Metet	11-15	0	0	0	0
L4A448	2014	Long-rainy	Metet	11-15	0	0	0	0
L4A449	2014	Long-rainy	Metet	11-15	0	0	0	0
L4A450	2014	Long-rainy	Metet	11-15	1	0	0	0
L4A451	2014	Long-rainy	Metet	11-15	1	0	0	1
L4A452	2014	Long-rainy	Metet	11-15	1	0	0	0
L4A453	2014	Long-rainy	Metet	11-15	0	0	0	0
L4A454	2014	Long-rainy	Metet	11-15	1	0	0	0
L4A455	2014	Long-rainy	Metet	11-15	1	0	0	0
L4A456	2014	Long-rainy	Metet	11-15	1	0	0	0
L4A457	2014	Long-rainy	Metet	11-15	0	0	0	0
L4B001	2014	Long-rainy	Koumou	06-10	0	0	0	0
L4B002	2014	Long-rainy	Koumou	06-10	0	0	0	0
L4B003	2014	Long-rainy	Koumou	06-10	0	0	0	0
L4B004	2014	Long-rainy	Koumou	06-10	1	0	0	0
L4B005	2014	Long-rainy	Koumou	06-10	0	0	0	0
L4B006	2014	Long-rainy	Koumou	06-10	0	0	0	0
L4B007	2014	Long-rainy	Koumou	06-10	0	0	0	0
L4B008	2014	Long-rainy	Koumou	06-10	1	0	0	0
L4B009	2014	Long-rainy	Koumou	06-10	0	0	0	0
L4B010	2014	Long-rainy	Koumou	06-10	1	0	0	0
L4B011	2014	Long-rainy	Koumou	06-10	1	0	0	0
L4B012	2014	Long-rainy	Koumou	06-10	1	0	0	0
L4B013	2014	Long-rainy	Koumou	06-10	1	0	0	0
L4B038	2014	Long-rainy	Koumou	11-15	0	0	0	1
L4B039	2014	Long-rainy	Koumou	11-15	1	0	0	0
L4B040	2014	Long-rainy	Koumou	11-15	0	0	0	0
L4B041	2014	Long-rainy	Koumou	11-15	1	0	0	0
L4B042	2014	Long-rainy	Koumou	11-15	0	0	0	0
L4B043	2014	Long-rainy	Koumou	11-15	0	0	0	0
L4B044	2014	Long-rainy	Koumou	11-15	0	0	0	0
L4B045	2014	Long-rainy	Koumou	11-15	0	0	0	0
L4B046	2014	Long-rainy	Koumou	11-15	0	0	0	0
L4B047	2014	Long-rainy	Koumou	11-15	0	0	0	0
L4B048	2014	Long-rainy	Koumou	11-15	1	0	0	0
L4B049	2014	Long-rainy	Koumou	11-15	0	0	0	0
L4B050	2014	Long-rainy	Koumou	11-15	0	0	0	0
L4B051	2014	Long-rainy	Koumou	11-15	0	0	0	0
L4B052	2014	Long-rainy	Koumou	11-15	0	0	0	0
L4B053	2014	Long-rainy	Koumou	11-15	0	0	0	0
L4B075	2014	Long-rainy	Ekali	06-10	1	0	0	0
L4B076	2014	Long-rainy	Ekali	06-10	0	0	0	0
L4B077	2014	Long-rainy	Ekali	06-10	1	1	0	0
L4B078	2014	Long-rainy	Ekali	06-10	1	0	0	0
L4B079	2014	Long-rainy	Ekali	06-10	1	0	0	0
L4B080	2014	Long-rainy	Ekali	06-10	0	0	0	0
L4B081	2014	Long-rainy	Ekali	06-10	0	0	0	0
L4B082	2014	Long-rainy	Ekali	06-10	1	0	0	0
L4B083	2014	Long-rainy	Ekali	06-10	0	0	0	0
L4B084	2014	Long-rainy	Ekali	06-10	1	0	0	0
L4B085	2014	Long-rainy	Ekali	06-10	1	0	0	0
L4B086	2014	Long-rainy	Ekali	06-10	0	0	0	0
L4B087	2014	Long-rainy	Ekali	06-10	1	0	0	0
L4B088	2014	Long-rainy	Ekali	06-10	0	0	0	0
L4B089	2014	Long-rainy	Ekali	06-10	0	0	0	0
L4B090	2014	Long-rainy	Ekali	06-10	1	0	0	0
L4B091	2014	Long-rainy	Ekali	06-10	0	0	0	0
L4B092	2014	Long-rainy	Ekali	06-10	0	0	0	0
L4B093	2014	Long-rainy	Ekali	06-10	1	0	0	0
L4B094	2014	Long-rainy	Ekali	06-10	0	0	0	0
L4B095	2014	Long-rainy	Ekali	06-10	1	0	0	0
L4B096	2014	Long-rainy	Ekali	06-10	1	0	0	1
L4B097	2014	Long-rainy	Ekali	06-10	1	0	0	0
L4B098	2014	Long-rainy	Ekali	06-10	0	0	0	0
L4B099	2014	Long-rainy	Ekali	06-10	0	0	0	0
L4B100	2014	Long-rainy	Ekali	06-10	1	0	0	1
L4B101	2014	Long-rainy	Ekali	06-10	1	0	0	0
L4B102	2014	Long-rainy	Ekali	06-10	0	0	0	0
L4B103	2014	Long-rainy	Ekali	06-10	1	0	0	0
L4B104	2014	Long-rainy	Ekali	06-10	1	0	1	1
L4B105	2014	Long-rainy	Ekali	06-10	1	0	0	0
L4B106	2014	Long-rainy	Ekali	06-10	0	0	0	0
L4B107	2014	Long-rainy	Ekali	06-10	0	0	0	0
L4B108	2014	Long-rainy	Ekali	06-10	0	0	1	0
L4B109	2014	Long-rainy	Ekali	06-10	1	0	0	0
L4B110	2014	Long-rainy	Ekali	06-10	1	0	0	0
L4B111	2014	Long-rainy	Ekali	06-10	1	0	0	0
L4B112	2014	Long-rainy	Ekali	06-10	0	0	0	0
L4B113	2014	Long-rainy	Ekali	06-10	1	0	0	0
L4B149	2014	Long-rainy	Nkolnda	06-10	1	0	0	0
L4B150	2014	Long-rainy	Nkolnda	06-10	0	0	0	0
L4B151	2014	Long-rainy	Nkolnda	06-10	0	0	0	0
L4B152	2014	Long-rainy	Nkolnda	06-10	0	0	0	0
L4B153	2014	Long-rainy	Nkolnda	06-10	1	1	0	0
L4B154	2014	Long-rainy	Nkolnda	06-10	0	0	0	0
L4B155	2014	Long-rainy	Nkolnda	06-10	1	0	0	0
L4B156	2014	Long-rainy	Nkolnda	06-10	0	0	0	0
L4B157	2014	Long-rainy	Nkolnda	06-10	1	0	0	0
L4B158	2014	Long-rainy	Nkolnda	06-10	1	1	0	0
L4B159	2014	Long-rainy	Nkolnda	06-10	1	0	0	0
L4B160	2014	Long-rainy	Nkolnda	06-10	0	0	0	1
L4B161	2014	Long-rainy	Nkolnda	06-10	0	1	0	0
L4B162	2014	Long-rainy	Nkolnda	06-10	0	0	0	0
L4B163	2014	Long-rainy	Nkolnda	06-10	0	0	0	1
L4B164	2014	Long-rainy	Nkolnda	06-10	0	0	0	1
L4B165	2014	Long-rainy	Nkolnda	06-10	0	0	0	0
L4B166	2014	Long-rainy	Nkolnda	06-10	1	0	0	0
L4B167	2014	Long-rainy	Nkolnda	06-10	1	0	0	0
L4B168	2014	Long-rainy	Nkolnda	06-10	0	0	0	0
L4B169	2014	Long-rainy	Nkolnda	06-10	0	0	0	0
L4B170	2014	Long-rainy	Nkolnda	06-10	1	0	0	0
L4B171	2014	Long-rainy	Nkolnda	06-10	0	0	0	0
L4B172	2014	Long-rainy	Nkolnda	06-10	0	1	0	0
L4B173	2014	Long-rainy	Nkolnda	06-10	0	0	0	0
L4B174	2014	Long-rainy	Nkolnda	06-10	1	1	0	0
L4B175	2014	Long-rainy	Nkolnda	06-10	0	0	0	0
L4B176	2014	Long-rainy	Nkolnda	06-10	1	0	0	0
L4B177	2014	Long-rainy	Nkolnda	06-10	1	0	0	1
L4B178	2014	Long-rainy	Nkolnda	06-10	1	0	0	0
L4B179	2014	Long-rainy	Nkolnda	06-10	0	0	0	0
L4B180	2014	Long-rainy	Nkolnda	06-10	1	0	0	1
L4B181	2014	Long-rainy	Nkolnda	06-10	1	0	0	0
L4B182	2014	Long-rainy	Nkolnda	06-10	0	1	0	0
L4B183	2014	Long-rainy	Nkolnda	06-10	1	0	0	0
L4B184	2014	Long-rainy	Nkolnda	06-10	0	0	0	0
L4B185	2014	Long-rainy	Nkolnda	06-10	1	0	0	0
L4B186	2014	Long-rainy	Nkolnda	06-10	0	0	0	0
L4B187	2014	Long-rainy	Nkolnda	06-10	0	0	0	0
L4B188	2014	Long-rainy	Nkolnda	06-10	1	0	0	0
L4B189	2014	Long-rainy	Nkolnda	06-10	0	0	0	0
L4B190	2014	Long-rainy	Nkolnda	06-10	1	0	0	0
L4B191	2014	Long-rainy	Nkolnda	06-10	1	0	0	0
L4B192	2014	Long-rainy	Nkolnda	06-10	0	1	0	0
L4B193	2014	Long-rainy	Nkolnda	06-10	1	1	0	0
L4B194	2014	Long-rainy	Nkolnda	06-10	0	0	0	0
L4B195	2014	Long-rainy	Nkolnda	06-10	1	0	0	0
L4B196	2014	Long-rainy	Nkolnda	06-10	0	0	0	0
L4B197	2014	Long-rainy	Nkolnda	06-10	1	0	0	1
L4B198	2014	Long-rainy	Nkolnda	06-10	1	0	0	0
L4B199	2014	Long-rainy	Nkolnda	06-10	1	0	0	0
L4B200	2014	Long-rainy	Nkolnda	06-10	0	0	0	1
L4B201	2014	Long-rainy	Nkolnda	06-10	1	0	0	0
L4B202	2014	Long-rainy	Nkolnda	06-10	1	0	0	0
L4B203	2014	Long-rainy	Nkolnda	06-10	1	0	0	0
L4B204	2014	Long-rainy	Nkolnda	06-10	0	0	0	0
L4B205	2014	Long-rainy	Nkolnda	06-10	0	0	0	0
L4B206	2014	Long-rainy	Nkolnda	06-10	0	0	0	0
L4B207	2014	Long-rainy	Nkolnda	06-10	0	0	0	0
L4B208	2014	Long-rainy	Nkolnda	06-10	0	0	0	0
L4B209	2014	Long-rainy	Nkolnda	06-10	0	0	0	0
L4B211	2014	Long-rainy	Nkolnda	06-10	1	0	0	1
L4B212	2014	Long-rainy	Nkolnda	06-10	1	0	0	0
L4B213	2014	Long-rainy	Nkolnda	06-10	1	0	0	0
L4B215	2014	Long-rainy	Nkolnda	06-10	0	0	0	0
L4B217	2014	Long-rainy	Nkolnda	06-10	0	0	0	0
L4B219	2014	Long-rainy	Nkolnda	06-10	1	0	0	0
L4B220	2014	Long-rainy	Nkolnda	06-10	0	0	0	0
L4B221	2014	Long-rainy	Nkolnda	06-10	1	1	0	1
L4B222	2014	Long-rainy	Nkolnda	06-10	1	0	0	0
L4B223	2014	Long-rainy	Nkolnda	06-10	0	0	0	0
L4B224	2014	Long-rainy	Nkolnda	06-10	0	0	0	0
L4B225	2014	Long-rainy	Nkolnda	06-10	0	0	0	0
L4B260	2014	Long-rainy	Nkilzok	06-10	0	0	0	1
L4B261	2014	Long-rainy	Nkilzok	06-10	1	0	0	0
L4B262	2014	Long-rainy	Nkilzok	06-10	1	0	0	0
L4B263	2014	Long-rainy	Nkilzok	06-10	1	0	0	0
L4B264	2014	Long-rainy	Nkilzok	06-10	1	0	0	0
L4B265	2014	Long-rainy	Nkilzok	06-10	0	0	0	0
L4B266	2014	Long-rainy	Nkilzok	06-10	1	0	0	0
L4B267	2014	Long-rainy	Nkilzok	06-10	1	1	0	0
L4B268	2014	Long-rainy	Nkilzok	06-10	0	0	0	0
L4B269	2014	Long-rainy	Nkilzok	06-10	1	0	0	0
L4B270	2014	Long-rainy	Nkilzok	06-10	0	0	0	0
L4B271	2014	Long-rainy	Nkilzok	06-10	0	0	0	0
L4B272	2014	Long-rainy	Nkilzok	06-10	0	0	0	0
L4B273	2014	Long-rainy	Nkilzok	06-10	1	0	0	0
L4B274	2014	Long-rainy	Nkilzok	06-10	1	0	0	0
L4B275	2014	Long-rainy	Nkilzok	06-10	1	0	0	0
L4B277	2014	Long-rainy	Nkilzok	06-10	0	0	0	0
L4B278	2014	Long-rainy	Nkilzok	06-10	1	0	0	0
L4B279	2014	Long-rainy	Nkilzok	06-10	1	0	0	0
L4B280	2014	Long-rainy	Nkilzok	06-10	1	0	0	1
L4B281	2014	Long-rainy	Nkilzok	06-10	1	0	0	0
L4B282	2014	Long-rainy	Nkilzok	06-10	1	0	0	0
L4B283	2014	Long-rainy	Nkilzok	06-10	0	0	0	0
L4B284	2014	Long-rainy	Nkilzok	06-10	1	0	0	0
L4B285	2014	Long-rainy	Nkilzok	06-10	0	0	0	0
L4B286	2014	Long-rainy	Nkilzok	06-10	1	0	0	0
L4B287	2014	Long-rainy	Nkilzok	06-10	0	0	0	0
L4B288	2014	Long-rainy	Nkilzok	06-10	1	0	0	0
L4B289	2014	Long-rainy	Nkilzok	06-10	1	0	0	1
L4B297	2014	Long-rainy	Nkilzok	11-15	1	0	0	0
L4B298	2014	Long-rainy	Nkilzok	11-15	1	0	0	0
L4B299	2014	Long-rainy	Nkilzok	11-15	1	0	0	0
L4B300	2014	Long-rainy	Nkilzok	11-15	0	0	0	0
L4B301	2014	Long-rainy	Nkilzok	11-15	0	0	0	0
L4B302	2014	Long-rainy	Nkilzok	11-15	1	0	0	0
L4B303	2014	Long-rainy	Nkilzok	11-15	0	0	0	0
L4B304	2014	Long-rainy	Nkilzok	11-15	0	0	0	0
L4B305	2014	Long-rainy	Nkilzok	11-15	0	0	0	0
L4B306	2014	Long-rainy	Nkilzok	11-15	1	0	0	0
L4B307	2014	Long-rainy	Nkilzok	11-15	0	0	0	0
L4B308	2014	Long-rainy	Nkilzok	11-15	1	0	0	0
L4B309	2014	Long-rainy	Nkilzok	11-15	0	0	0	0
L4B310	2014	Long-rainy	Nkilzok	11-15	1	0	0	0
L4B311	2014	Long-rainy	Nkilzok	11-15	0	0	0	0
L4B312	2014	Long-rainy	Nkilzok	11-15	0	0	0	0
L4B313	2014	Long-rainy	Nkilzok	11-15	0	0	0	0
L4B314	2014	Long-rainy	Nkilzok	11-15	0	0	0	0
L4B315	2014	Long-rainy	Nkilzok	11-15	0	0	0	0
L4B316	2014	Long-rainy	Nkilzok	11-15	0	0	0	0
L4B317	2014	Long-rainy	Nkilzok	11-15	1	0	0	0
L4B318	2014	Long-rainy	Nkilzok	11-15	1	0	0	0
L4B319	2014	Long-rainy	Nkilzok	11-15	0	0	0	0
L4B320	2014	Long-rainy	Nkilzok	11-15	0	0	0	0
L4B321	2014	Long-rainy	Nkilzok	11-15	1	0	0	0
L4B322	2014	Long-rainy	Nkilzok	11-15	0	0	0	0
L4B323	2014	Long-rainy	Nkilzok	11-15	1	1	0	0
L4B324	2014	Long-rainy	Nkilzok	11-15	0	0	0	0
L4B325	2014	Long-rainy	Nkilzok	11-15	0	0	0	0
L4B326	2014	Long-rainy	Nkilzok	11-15	1	0	0	0
L4B327	2014	Long-rainy	Nkilzok	11-15	0	0	0	0
L4B328	2014	Long-rainy	Nkilzok	11-15	0	0	0	0
L4B329	2014	Long-rainy	Nkilzok	11-15	0	0	0	0
L4B330	2014	Long-rainy	Nkilzok	11-15	0	0	0	0
L4B331	2014	Long-rainy	Nkilzok	11-15	0	0	0	0
L4B332	2014	Long-rainy	Nkilzok	11-15	1	0	0	0
L4B333	2014	Long-rainy	Nkilzok	11-15	1	0	0	0
L4B334	2014	Long-rainy	Nkilzok	11-15	1	0	0	0
L4B335	2014	Long-rainy	Nkilzok	11-15	1	0	0	0
L4B336	2014	Long-rainy	Nkilzok	11-15	0	0	0	0
L4B337	2014	Long-rainy	Nkilzok	11-15	0	0	0	0
L4B338	2014	Long-rainy	Nkilzok	11-15	1	0	0	0
L4B339	2014	Long-rainy	Nkilzok	11-15	0	0	0	0
L4B371	2014	Long-rainy	Ekoko	11-15	1	0	0	0
L4B372	2014	Long-rainy	Ekoko	11-15	0	0	0	0
L4B373	2014	Long-rainy	Ekoko	11-15	0	0	0	0
L4B374	2014	Long-rainy	Ekoko	11-15	0	0	0	0
L4B375	2014	Long-rainy	Ekoko	11-15	1	0	0	0
L4B376	2014	Long-rainy	Ekoko	11-15	1	0	0	0
L4B377	2014	Long-rainy	Ekoko	11-15	0	0	0	0
L4B378	2014	Long-rainy	Ekoko	11-15	1	0	0	0
L4B379	2014	Long-rainy	Ekoko	11-15	0	0	0	0
L4B380	2014	Long-rainy	Ekoko	11-15	0	0	0	0
L4B381	2014	Long-rainy	Ekoko	11-15	0	0	0	0
L4B382	2014	Long-rainy	Ekoko	11-15	1	0	0	1
L4B383	2014	Long-rainy	Ekoko	11-15	0	0	0	0
L4B384	2014	Long-rainy	Ekoko	11-15	0	0	0	0
L4B385	2014	Long-rainy	Ekoko	11-15	1	0	0	0
L4B386	2014	Long-rainy	Ekoko	11-15	1	0	0	0
L4B387	2014	Long-rainy	Ekoko	11-15	0	0	0	0
L4B388	2014	Long-rainy	Ekoko	11-15	0	0	0	0
L4B389	2014	Long-rainy	Ekoko	11-15	0	0	0	0
L4B390	2014	Long-rainy	Ekoko	11-15	1	0	0	0
L4B391	2014	Long-rainy	Ekoko	11-15	0	0	0	0
L4B392	2014	Long-rainy	Ekoko	11-15	0	0	0	0
L4B393	2014	Long-rainy	Ekoko	11-15	1	0	0	1
L4B394	2014	Long-rainy	Ekoko	11-15	0	0	0	0
L4B395	2014	Long-rainy	Ekoko	11-15	0	0	0	0
L4B396	2014	Long-rainy	Ekoko	11-15	0	0	0	0
L4B397	2014	Long-rainy	Ekoko	11-15	0	0	0	0
L4B398	2014	Long-rainy	Ekoko	11-15	1	0	0	0
L4B399	2014	Long-rainy	Ekoko	11-15	1	0	0	0
L4B400	2014	Long-rainy	Ekoko	11-15	1	0	0	0
L4B401	2014	Long-rainy	Ekoko	11-15	0	0	0	0
L4B402	2014	Long-rainy	Ekoko	11-15	0	0	0	0
L4B408	2014	Long-rainy	Metet	06-10	0	0	0	0
L4B409	2014	Long-rainy	Metet	06-10	1	0	0	0
L4B410	2014	Long-rainy	Metet	06-10	0	0	0	0
L4B411	2014	Long-rainy	Metet	06-10	1	0	0	0
L4B412	2014	Long-rainy	Metet	06-10	1	0	0	0
L4B413	2014	Long-rainy	Metet	06-10	0	0	0	0
L4B414	2014	Long-rainy	Metet	06-10	1	0	0	0
L4B415	2014	Long-rainy	Metet	06-10	0	0	0	0
L4B416	2014	Long-rainy	Metet	06-10	0	0	0	0
L4B417	2014	Long-rainy	Metet	06-10	1	0	0	1
L4B418	2014	Long-rainy	Metet	06-10	1	0	0	0
L4B419	2014	Long-rainy	Metet	06-10	1	0	0	0
L4B420	2014	Long-rainy	Metet	06-10	1	0	0	0
L4B422	2014	Long-rainy	Metet	06-10	0	0	0	0
L4C001	2014	Long-rainy	Koumou	06-10	0	0	0	0
L4C002	2014	Long-rainy	Koumou	06-10	1	0	0	0
L4C003	2014	Long-rainy	Koumou	06-10	1	0	0	0
L4C004	2014	Long-rainy	Koumou	06-10	1	0	0	0
L4C005	2014	Long-rainy	Koumou	06-10	1	0	0	0
L4C006	2014	Long-rainy	Koumou	06-10	1	0	0	0
L4C007	2014	Long-rainy	Koumou	06-10	0	0	0	0
L4C008	2014	Long-rainy	Koumou	06-10	0	0	0	0
L4C009	2014	Long-rainy	Koumou	06-10	0	0	0	0
L4C010	2014	Long-rainy	Koumou	06-10	1	0	0	0
L4C011	2014	Long-rainy	Koumou	06-10	1	0	0	1
L4C012	2014	Long-rainy	Koumou	06-10	1	0	0	0
L4C013	2014	Long-rainy	Koumou	06-10	0	0	0	0
L4C014	2014	Long-rainy	Koumou	06-10	1	0	0	0
L4C015	2014	Long-rainy	Koumou	06-10	0	0	0	0
L4C016	2014	Long-rainy	Koumou	06-10	1	0	0	0
L4C017	2014	Long-rainy	Koumou	06-10	0	0	0	0
L4C038	2014	Long-rainy	Koumou	06-10	0	0	0	1
L4C039	2014	Long-rainy	Koumou	06-10	0	0	0	0
L4C040	2014	Long-rainy	Koumou	06-10	1	0	0	0
L4C041	2014	Long-rainy	Koumou	06-10	0	0	0	0
L4C042	2014	Long-rainy	Koumou	06-10	0	0	0	0
L4C043	2014	Long-rainy	Koumou	06-10	1	0	0	0
L4C044	2014	Long-rainy	Koumou	06-10	1	0	0	0
L4C045	2014	Long-rainy	Koumou	06-10	1	0	0	0
L4C046	2014	Long-rainy	Koumou	06-10	0	0	0	0
L4C047	2014	Long-rainy	Koumou	06-10	1	0	0	0
L4C048	2014	Long-rainy	Koumou	06-10	1	0	0	0
L4C049	2014	Long-rainy	Koumou	06-10	1	0	0	0
L4C050	2014	Long-rainy	Koumou	06-10	1	0	0	0
L4C051	2014	Long-rainy	Koumou	06-10	1	0	0	0
L4C052	2014	Long-rainy	Koumou	06-10	1	0	0	0
L4C075	2014	Long-rainy	Ekali	11-15	1	0	0	0
L4C076	2014	Long-rainy	Ekali	11-15	0	0	0	0
L4C077	2014	Long-rainy	Ekali	11-15	1	0	0	0
L4C078	2014	Long-rainy	Ekali	11-15	0	0	0	0
L4C079	2014	Long-rainy	Ekali	11-15	0	0	0	0
L4C080	2014	Long-rainy	Ekali	11-15	0	0	0	0
L4C081	2014	Long-rainy	Ekali	11-15	1	0	0	0
L4C082	2014	Long-rainy	Ekali	11-15	1	0	0	0
L4C083	2014	Long-rainy	Ekali	11-15	1	0	0	0
L4C084	2014	Long-rainy	Ekali	11-15	1	0	0	0
L4C085	2014	Long-rainy	Ekali	11-15	1	0	0	0
L4C086	2014	Long-rainy	Ekali	11-15	0	0	0	0
L4C087	2014	Long-rainy	Ekali	11-15	0	0	0	0
L4C088	2014	Long-rainy	Ekali	11-15	0	0	0	0
L4C089	2014	Long-rainy	Ekali	11-15	0	0	0	0
L4C090	2014	Long-rainy	Ekali	11-15	0	0	0	0
L4C091	2014	Long-rainy	Ekali	11-15	0	0	0	0
L4C092	2014	Long-rainy	Ekali	11-15	0	0	0	0
L4C093	2014	Long-rainy	Ekali	11-15	1	0	0	0
L4C094	2014	Long-rainy	Ekali	11-15	1	0	0	0
L4C095	2014	Long-rainy	Ekali	11-15	1	0	0	0
L4C096	2014	Long-rainy	Ekali	11-15	0	0	0	0
L4C097	2014	Long-rainy	Ekali	11-15	0	0	0	0
L4C098	2014	Long-rainy	Ekali	11-15	1	0	0	0
L4C099	2014	Long-rainy	Ekali	11-15	1	1	0	0
L4C100	2014	Long-rainy	Ekali	11-15	1	0	0	0
L4C101	2014	Long-rainy	Ekali	11-15	1	0	0	0
L4C102	2014	Long-rainy	Ekali	11-15	0	0	0	0
L4C103	2014	Long-rainy	Ekali	11-15	0	0	0	0
L4C104	2014	Long-rainy	Ekali	11-15	0	0	0	0
L4C105	2014	Long-rainy	Ekali	11-15	1	0	0	0
L4C106	2014	Long-rainy	Ekali	11-15	1	0	0	0
L4C107	2014	Long-rainy	Ekali	11-15	1	0	0	0
L4C108	2014	Long-rainy	Ekali	11-15	0	0	0	0
L4C109	2014	Long-rainy	Ekali	11-15	0	0	0	0
L4C110	2014	Long-rainy	Ekali	11-15	0	0	0	0
L4C111	2014	Long-rainy	Ekali	11-15	0	0	0	0
L4C112	2014	Long-rainy	Ekali	11-15	0	0	0	0
L4C113	2014	Long-rainy	Ekali	11-15	0	0	0	0
L4C114	2014	Long-rainy	Ekali	11-15	1	0	0	0
L4C115	2014	Long-rainy	Ekali	11-15	0	0	0	0
L4C116	2014	Long-rainy	Ekali	11-15	0	0	0	0
L4C117	2014	Long-rainy	Ekali	11-15	1	0	0	0
L4C118	2014	Long-rainy	Ekali	11-15	1	1	0	0
L4C119	2014	Long-rainy	Ekali	11-15	0	0	0	0
L4C120	2014	Long-rainy	Ekali	11-15	0	0	0	0
L4C121	2014	Long-rainy	Ekali	11-15	0	0	0	0
L4C149	2014	Long-rainy	Ekali	06-10	1	1	0	0
L4C150	2014	Long-rainy	Ekali	06-10	1	0	0	0
L4C151	2014	Long-rainy	Ekali	06-10	1	0	0	0
L4C152	2014	Long-rainy	Ekali	06-10	1	0	0	0
L4C153	2014	Long-rainy	Ekali	06-10	1	0	0	0
L4C154	2014	Long-rainy	Ekali	06-10	1	0	0	0
L4C155	2014	Long-rainy	Ekali	06-10	0	0	0	0
L4C156	2014	Long-rainy	Ekali	06-10	1	0	0	0
L4C157	2014	Long-rainy	Ekali	06-10	1	0	0	0
L4C158	2014	Long-rainy	Ekali	06-10	0	0	0	0
L4C159	2014	Long-rainy	Ekali	06-10	1	0	0	0
L4C160	2014	Long-rainy	Ekali	06-10	1	0	0	0
L4C161	2014	Long-rainy	Ekali	06-10	0	0	0	0
L4C162	2014	Long-rainy	Ekali	06-10	1	0	0	0
L4C163	2014	Long-rainy	Ekali	06-10	1	0	0	0
L4C164	2014	Long-rainy	Ekali	06-10	1	0	0	0
L4C165	2014	Long-rainy	Ekali	06-10	1	0	0	0
L4C166	2014	Long-rainy	Ekali	06-10	1	0	0	0
L4C167	2014	Long-rainy	Ekali	06-10	0	0	0	0
L4C168	2014	Long-rainy	Ekali	06-10	0	0	0	0
L4C169	2014	Long-rainy	Ekali	06-10	1	0	0	0
L4C170	2014	Long-rainy	Ekali	06-10	1	0	0	0
L4C171	2014	Long-rainy	Ekali	06-10	0	0	0	0
L4C172	2014	Long-rainy	Ekali	06-10	0	0	0	0
L4C173	2014	Long-rainy	Ekali	06-10	1	0	0	0
L4C174	2014	Long-rainy	Ekali	06-10	0	0	0	1
L4C175	2014	Long-rainy	Ekali	06-10	0	0	0	0
L4C176	2014	Long-rainy	Ekali	06-10	1	0	0	0
L4C177	2014	Long-rainy	Ekali	06-10	1	0	0	0
L4C178	2014	Long-rainy	Ekali	06-10	0	0	0	0
L4C179	2014	Long-rainy	Ekali	06-10	1	0	0	0
L4C180	2014	Long-rainy	Ekali	06-10	1	0	0	0
L4C181	2014	Long-rainy	Ekali	06-10	1	0	0	0
L4C182	2014	Long-rainy	Ekali	06-10	1	0	0	0
L4C183	2014	Long-rainy	Ekali	06-10	1	0	0	0
L4C184	2014	Long-rainy	Ekali	06-10	0	0	0	0
L4C185	2014	Long-rainy	Ekali	06-10	1	1	0	0
L4C186	2014	Long-rainy	Ekali	06-10	1	0	0	0
L4C223	2014	Long-rainy	Nkolnda	04-05	1	0	0	1
L4C224	2014	Long-rainy	Nkolnda	04-05	1	0	0	0
L4C225	2014	Long-rainy	Nkolnda	04-05	1	1	0	0
L4C226	2014	Long-rainy	Nkolnda	04-05	1	0	1	0
L4C227	2014	Long-rainy	Nkolnda	04-05	1	0	0	0
L4C228	2014	Long-rainy	Nkolnda	04-05	0	0	0	0
L4C229	2014	Long-rainy	Nkolnda	04-05	0	0	0	0
L4C230	2014	Long-rainy	Nkolnda	04-05	0	0	0	0
L4C231	2014	Long-rainy	Nkolnda	04-05	0	0	0	0
L4C232	2014	Long-rainy	Nkolnda	04-05	0	0	0	0
L4C233	2014	Long-rainy	Nkolnda	04-05	0	0	0	0
L4C234	2014	Long-rainy	Nkolnda	04-05	0	0	0	0
L4C236	2014	Long-rainy	Nkolnda	04-05	1	0	0	0
L4C237	2014	Long-rainy	Nkolnda	04-05	1	0	0	1
L4C238	2014	Long-rainy	Nkolnda	04-05	0	0	0	0
L4C239	2014	Long-rainy	Nkolnda	04-05	1	0	0	0
L4C240	2014	Long-rainy	Nkolnda	04-05	1	0	0	0
L4C241	2014	Long-rainy	Nkolnda	04-05	1	0	0	0
L4C243	2014	Long-rainy	Nkolnda	04-05	0	0	0	1
L4C244	2014	Long-rainy	Nkolnda	04-05	1	0	0	1
L4C246	2014	Long-rainy	Nkolnda	04-05	1	0	0	0
L4C247	2014	Long-rainy	Nkolnda	04-05	0	0	0	0
L4C248	2014	Long-rainy	Nkolnda	04-05	1	0	0	0
L4C249	2014	Long-rainy	Nkolnda	04-05	0	0	0	1
L4C250	2014	Long-rainy	Nkolnda	04-05	0	0	0	0
L4C251	2014	Long-rainy	Nkolnda	04-05	0	0	0	1
L4C252	2014	Long-rainy	Nkolnda	04-05	0	0	0	1
L4C253	2014	Long-rainy	Nkolnda	04-05	1	0	0	0
L4C254	2014	Long-rainy	Nkolnda	04-05	0	0	0	0
L4C255	2014	Long-rainy	Nkolnda	04-05	0	0	0	1
L4C257	2014	Long-rainy	Nkolnda	04-05	0	0	0	0
L4C258	2014	Long-rainy	Nkolnda	04-05	1	1	1	0
L4C261	2014	Long-rainy	Nkolnda	04-05	1	0	0	0
L4C262	2014	Long-rainy	Nkolnda	04-05	0	0	0	0
L4C263	2014	Long-rainy	Nkolnda	04-05	0	0	0	1
L4C264	2014	Long-rainy	Nkolnda	04-05	1	0	0	0
L4C266	2014	Long-rainy	Nkolnda	04-05	1	0	0	0
L4C267	2014	Long-rainy	Nkolnda	04-05	0	0	0	1
L4C268	2014	Long-rainy	Nkolnda	04-05	0	0	0	0
L4C269	2014	Long-rainy	Nkolnda	04-05	1	0	0	0
L4C270	2014	Long-rainy	Nkolnda	04-05	1	1	0	0
L4C272	2014	Long-rainy	Nkolnda	04-05	0	0	0	0
L4C273	2014	Long-rainy	Nkolnda	04-05	0	0	0	0
L4C274	2014	Long-rainy	Nkolnda	04-05	0	0	0	0
L4C276	2014	Long-rainy	Nkolnda	04-05	1	0	0	0
L4C278	2014	Long-rainy	Nkolnda	04-05	0	0	0	0
L4C280	2014	Long-rainy	Nkolnda	04-05	1	0	0	0
L4C281	2014	Long-rainy	Nkolnda	04-05	0	0	0	0
L4C282	2014	Long-rainy	Nkolnda	04-05	1	0	0	1
L4C283	2014	Long-rainy	Nkolnda	04-05	1	0	0	0
L4C284	2014	Long-rainy	Nkolnda	04-05	1	0	0	0
L4C285	2014	Long-rainy	Nkolnda	04-05	0	0	0	0
L4C286	2014	Long-rainy	Nkolnda	04-05	0	0	0	0
L4C288	2014	Long-rainy	Nkolnda	04-05	1	0	0	0
L4C289	2014	Long-rainy	Nkolnda	04-05	1	0	0	0
L4C290	2014	Long-rainy	Nkolnda	04-05	1	0	0	0
L4C291	2014	Long-rainy	Nkolnda	04-05	1	0	0	0
L4C292	2014	Long-rainy	Nkolnda	04-05	1	0	0	0
L4C293	2014	Long-rainy	Nkolnda	04-05	1	1	0	0
L4C294	2014	Long-rainy	Nkolnda	04-05	1	0	0	1
L4C295	2014	Long-rainy	Nkolnda	04-05	1	1	0	0
L4C298	2014	Long-rainy	Nkolnda	04-05	1	0	0	0
L4C299	2014	Long-rainy	Nkolnda	04-05	1	0	0	0
L4C301	2014	Long-rainy	Nkolnda	04-05	0	0	0	0
L4C302	2014	Long-rainy	Nkolnda	04-05	0	0	0	1
L4C304	2014	Long-rainy	Nkolnda	04-05	0	1	0	0
L4C305	2014	Long-rainy	Nkolnda	04-05	1	0	0	0
L4C306	2014	Long-rainy	Nkolnda	04-05	0	0	0	0
L4C307	2014	Long-rainy	Nkolnda	04-05	1	0	0	1
L4C308	2014	Long-rainy	Nkolnda	04-05	1	0	0	0
L4C309	2014	Long-rainy	Nkolnda	04-05	0	0	0	0
L4C310	2014	Long-rainy	Nkolnda	04-05	0	0	0	1
L4C311	2014	Long-rainy	Nkolnda	04-05	1	0	0	0
L4C312	2014	Long-rainy	Nkolnda	04-05	1	0	0	0
L4C314	2014	Long-rainy	Nkolnda	04-05	0	0	1	0
L4C315	2014	Long-rainy	Nkolnda	04-05	1	0	0	0
L4C318	2014	Long-rainy	Nkolnda	04-05	0	0	0	0
L4C320	2014	Long-rainy	Nkolnda	04-05	0	0	0	0
L4C322	2014	Long-rainy	Nkolnda	04-05	1	0	0	0
L4C324	2014	Long-rainy	Nkolnda	04-05	1	0	0	0
L4C326	2014	Long-rainy	Nkolnda	04-05	0	0	0	0
L4C327	2014	Long-rainy	Nkolnda	04-05	0	0	0	0
L4C328	2014	Long-rainy	Nkolnda	04-05	1	0	0	0
L4C329	2014	Long-rainy	Nkolnda	04-05	0	0	0	0
L4C330	2014	Long-rainy	Nkolnda	04-05	0	0	0	0
L4C334	2014	Long-rainy	Nkilzok	06-10	0	0	1	0
L4C335	2014	Long-rainy	Nkilzok	06-10	0	0	0	0
L4C336	2014	Long-rainy	Nkilzok	06-10	0	0	0	0
L4C337	2014	Long-rainy	Nkilzok	06-10	1	1	0	0
L4C338	2014	Long-rainy	Nkilzok	06-10	1	0	0	0
L4C339	2014	Long-rainy	Nkilzok	06-10	0	0	0	1
L4C340	2014	Long-rainy	Nkilzok	06-10	1	0	0	0
L4C341	2014	Long-rainy	Nkilzok	06-10	0	0	0	0
L4C342	2014	Long-rainy	Nkilzok	06-10	1	0	0	0
L4C343	2014	Long-rainy	Nkilzok	06-10	1	0	0	0
L4C344	2014	Long-rainy	Nkilzok	06-10	0	0	0	0
L4C345	2014	Long-rainy	Nkilzok	06-10	1	0	0	0
L4C346	2014	Long-rainy	Nkilzok	06-10	0	0	0	0
L4C347	2014	Long-rainy	Nkilzok	06-10	0	0	0	0
L4C348	2014	Long-rainy	Nkilzok	06-10	1	0	0	0
L4C349	2014	Long-rainy	Nkilzok	06-10	1	1	0	0
L4C350	2014	Long-rainy	Nkilzok	06-10	1	0	0	0
L4C351	2014	Long-rainy	Nkilzok	06-10	1	0	0	0
L4C352	2014	Long-rainy	Nkilzok	06-10	1	0	0	0
L4C353	2014	Long-rainy	Nkilzok	06-10	1	0	0	0
L4C354	2014	Long-rainy	Nkilzok	06-10	1	0	0	0
L4C355	2014	Long-rainy	Nkilzok	06-10	1	0	0	0
L4C356	2014	Long-rainy	Nkilzok	06-10	1	0	0	0
L4C357	2014	Long-rainy	Nkilzok	06-10	1	0	0	1
L4C358	2014	Long-rainy	Nkilzok	06-10	1	0	0	0
L4C359	2014	Long-rainy	Nkilzok	06-10	1	0	0	1
L4C360	2014	Long-rainy	Nkilzok	06-10	1	0	0	1
L4C361	2014	Long-rainy	Nkilzok	06-10	1	0	0	0
L4C362	2014	Long-rainy	Nkilzok	06-10	1	0	0	0
L4C363	2014	Long-rainy	Nkilzok	06-10	1	1	0	0
L4C364	2014	Long-rainy	Nkilzok	06-10	0	0	0	0
L4C365	2014	Long-rainy	Nkilzok	06-10	0	0	0	0
L4C366	2014	Long-rainy	Nkilzok	06-10	1	0	0	0
L4C367	2014	Long-rainy	Nkilzok	06-10	0	0	0	0
L4C368	2014	Long-rainy	Nkilzok	06-10	0	0	0	0
L4C370	2014	Long-rainy	Nkilzok	06-10	0	0	0	0
L4C371	2014	Long-rainy	Nkilzok	06-10	0	0	0	0
L4C408	2014	Long-rainy	Ekoko	04-05	0	0	0	0
L4C409	2014	Long-rainy	Ekoko	04-05	0	0	0	0
L4C410	2014	Long-rainy	Ekoko	04-05	0	0	0	0
L4C411	2014	Long-rainy	Ekoko	04-05	0	0	0	0
L4C412	2014	Long-rainy	Ekoko	04-05	0	0	0	0
L4C413	2014	Long-rainy	Ekoko	04-05	0	0	0	0
L4C414	2014	Long-rainy	Ekoko	04-05	0	0	0	0
L4C415	2014	Long-rainy	Ekoko	04-05	1	0	0	0
L4C416	2014	Long-rainy	Ekoko	04-05	1	0	0	0
L4C417	2014	Long-rainy	Ekoko	04-05	0	1	0	0
L4C418	2014	Long-rainy	Ekoko	04-05	0	0	0	0
L4C419	2014	Long-rainy	Ekoko	04-05	0	0	0	0
L4C420	2014	Long-rainy	Ekoko	04-05	0	0	0	0
L4C421	2014	Long-rainy	Ekoko	04-05	0	0	0	0
L4C422	2014	Long-rainy	Ekoko	04-05	1	0	0	0
L4C423	2014	Long-rainy	Ekoko	04-05	1	0	0	1
L4C424	2014	Long-rainy	Ekoko	04-05	0	0	0	0
L4C425	2014	Long-rainy	Ekoko	04-05	1	0	0	0
L4C426	2014	Long-rainy	Ekoko	04-05	1	0	0	0
L4C427	2014	Long-rainy	Ekoko	04-05	1	0	0	1
L4C428	2014	Long-rainy	Ekoko	04-05	0	0	0	0
L4C429	2014	Long-rainy	Ekoko	04-05	1	0	0	0
L4C430	2014	Long-rainy	Ekoko	04-05	1	0	0	0
L4C431	2014	Long-rainy	Ekoko	04-05	1	0	0	0
L4C432	2014	Long-rainy	Ekoko	04-05	0	0	0	0
L4C433	2014	Long-rainy	Ekoko	04-05	0	0	0	0
L4C445	2014	Long-rainy	Metet	04-05	0	0	0	0
L4C446	2014	Long-rainy	Metet	04-05	0	0	0	0
L4C447	2014	Long-rainy	Metet	04-05	0	0	0	0
L4C448	2014	Long-rainy	Metet	04-05	0	0	0	0
L4C449	2014	Long-rainy	Metet	04-05	1	0	0	0
L4C450	2014	Long-rainy	Metet	04-05	0	0	0	0
L4C451	2014	Long-rainy	Metet	04-05	0	0	0	0
L4C452	2014	Long-rainy	Metet	04-05	1	0	0	1
L4C453	2014	Long-rainy	Metet	04-05	0	0	0	0
L4C454	2014	Long-rainy	Metet	04-05	1	0	0	0
L4C455	2014	Long-rainy	Metet	04-05	1	0	0	0
L4C456	2014	Long-rainy	Metet	04-05	0	0	0	0
L4C457	2014	Long-rainy	Metet	04-05	0	0	0	0
L4C458	2014	Long-rainy	Metet	04-05	1	0	0	0
L4C459	2014	Long-rainy	Metet	04-05	0	0	0	0
L4C460	2014	Long-rainy	Metet	04-05	1	0	0	0
L4C461	2014	Long-rainy	Metet	04-05	1	0	0	1
L4C462	2014	Long-rainy	Metet	04-05	1	0	0	0
L4C463	2014	Long-rainy	Metet	04-05	0	0	0	0
L4C464	2014	Long-rainy	Metet	04-05	1	0	0	0
L4C465	2014	Long-rainy	Metet	04-05	0	0	0	0
L4C466	2014	Long-rainy	Metet	04-05	1	0	0	0
L4C467	2014	Long-rainy	Metet	04-05	0	0	0	0
L4C468	2014	Long-rainy	Metet	04-05	1	0	0	1
L4C469	2014	Long-rainy	Metet	04-05	1	0	0	0
L4C470	2014	Long-rainy	Metet	04-05	1	1	0	1
L4C471	2014	Long-rainy	Metet	04-05	1	0	0	0
L4C472	2014	Long-rainy	Metet	04-05	1	0	0	0
L4C474	2014	Long-rainy	Metet	04-05	1	0	0	0
L4C475	2014	Long-rainy	Metet	04-05	0	0	0	0
L4C476	2014	Long-rainy	Metet	04-05	1	0	0	0
L4C477	2014	Long-rainy	Metet	04-05	0	0	0	0
L4C478	2014	Long-rainy	Metet	04-05	1	0	0	0
L4C479	2014	Long-rainy	Metet	04-05	0	0	0	0
L4C480	2014	Long-rainy	Metet	04-05	1	1	0	0
L4C481	2014	Long-rainy	Metet	04-05	1	0	0	0
L4C482	2014	Long-rainy	Metet	04-05	1	0	0	0
L4C483	2014	Long-rainy	Metet	04-05	1	0	0	0
L4C484	2014	Long-rainy	Metet	04-05	0	0	0	0
L4D001	2014	Long-rainy	Koumou	11-15	1	1	0	0
L4D002	2014	Long-rainy	Koumou	11-15	1	0	0	0
L4D003	2014	Long-rainy	Koumou	11-15	0	0	0	0
L4D004	2014	Long-rainy	Koumou	11-15	1	1	0	0
L4D005	2014	Long-rainy	Koumou	11-15	1	0	0	0
L4D006	2014	Long-rainy	Koumou	11-15	1	0	0	0
L4D007	2014	Long-rainy	Koumou	11-15	0	0	0	0
L4D008	2014	Long-rainy	Koumou	11-15	0	0	0	0
L4D009	2014	Long-rainy	Koumou	11-15	1	0	0	0
L4D010	2014	Long-rainy	Koumou	11-15	0	0	0	0
L4D011	2014	Long-rainy	Koumou	11-15	0	0	0	0
L4D012	2014	Long-rainy	Koumou	11-15	1	0	0	0
L4D013	2014	Long-rainy	Koumou	11-15	1	0	0	0
L4D014	2014	Long-rainy	Koumou	11-15	0	0	0	0
L4D038	2014	Long-rainy	Koumou	04-05	1	1	0	0
L4D039	2014	Long-rainy	Koumou	04-05	1	0	0	1
L4D040	2014	Long-rainy	Koumou	04-05	1	0	0	1
L4D041	2014	Long-rainy	Koumou	04-05	1	0	0	0
L4D042	2014	Long-rainy	Koumou	04-05	1	1	0	0
L4D043	2014	Long-rainy	Koumou	04-05	1	0	0	0
L4D044	2014	Long-rainy	Koumou	04-05	1	0	0	0
L4D045	2014	Long-rainy	Koumou	04-05	1	0	0	0
L4D046	2014	Long-rainy	Koumou	04-05	1	0	0	0
L4D047	2014	Long-rainy	Koumou	04-05	0	0	0	0
L4D048	2014	Long-rainy	Koumou	04-05	0	0	0	0
L4D049	2014	Long-rainy	Koumou	04-05	1	0	0	0
L4D050	2014	Long-rainy	Koumou	04-05	1	1	0	0
L4D051	2014	Long-rainy	Koumou	04-05	0	0	0	0
L4D052	2014	Long-rainy	Koumou	04-05	1	0	0	0
L4D053	2014	Long-rainy	Koumou	04-05	1	0	0	0
L4D054	2014	Long-rainy	Koumou	04-05	1	0	0	0
L4D055	2014	Long-rainy	Koumou	04-05	1	0	0	0
L4D056	2014	Long-rainy	Koumou	04-05	1	0	0	0
L4D057	2014	Long-rainy	Koumou	04-05	0	0	0	0
L4D058	2014	Long-rainy	Koumou	04-05	1	0	0	0
L4D059	2014	Long-rainy	Koumou	04-05	1	0	0	1
L4D075	2014	Long-rainy	Ekali	11-15	1	0	0	0
L4D076	2014	Long-rainy	Ekali	11-15	0	0	0	0
L4D077	2014	Long-rainy	Ekali	11-15	1	0	0	0
L4D078	2014	Long-rainy	Ekali	11-15	1	0	0	0
L4D079	2014	Long-rainy	Ekali	11-15	0	0	0	0
L4D080	2014	Long-rainy	Ekali	11-15	1	0	0	0
L4D081	2014	Long-rainy	Ekali	11-15	1	0	0	0
L4D082	2014	Long-rainy	Ekali	11-15	1	0	0	0
L4D083	2014	Long-rainy	Ekali	11-15	1	0	0	0
L4D084	2014	Long-rainy	Ekali	11-15	0	0	0	0
L4D085	2014	Long-rainy	Ekali	11-15	1	0	0	0
L4D086	2014	Long-rainy	Ekali	11-15	1	0	0	0
L4D087	2014	Long-rainy	Ekali	11-15	1	0	0	0
L4D088	2014	Long-rainy	Ekali	11-15	1	0	0	0
L4D089	2014	Long-rainy	Ekali	11-15	1	0	0	0
L4D090	2014	Long-rainy	Ekali	11-15	1	0	0	0
L4D091	2014	Long-rainy	Ekali	11-15	0	0	0	0
L4D092	2014	Long-rainy	Ekali	11-15	1	0	0	0
L4D093	2014	Long-rainy	Ekali	11-15	1	0	0	0
L4D094	2014	Long-rainy	Ekali	11-15	1	0	0	0
L4D095	2014	Long-rainy	Ekali	11-15	1	0	0	0
L4D096	2014	Long-rainy	Ekali	11-15	1	0	0	0
L4D097	2014	Long-rainy	Ekali	11-15	1	0	0	0
L4D098	2014	Long-rainy	Ekali	11-15	1	0	0	0
L4D099	2014	Long-rainy	Ekali	11-15	1	0	0	0
L4D100	2014	Long-rainy	Ekali	11-15	1	0	0	0
L4D101	2014	Long-rainy	Ekali	11-15	0	0	0	0
L4D102	2014	Long-rainy	Ekali	11-15	1	0	0	0
L4D103	2014	Long-rainy	Ekali	11-15	1	0	0	0
L4D106	2014	Long-rainy	Ekali	11-15	0	0	0	0
L4D107	2014	Long-rainy	Ekali	11-15	0	0	0	0
L4D108	2014	Long-rainy	Ekali	11-15	0	0	0	0
L4D109	2014	Long-rainy	Ekali	11-15	1	0	0	0
L4D110	2014	Long-rainy	Ekali	11-15	0	0	0	0
L4D111	2014	Long-rainy	Ekali	11-15	1	0	0	0
L4D112	2014	Long-rainy	Ekali	11-15	0	0	0	0
L4D113	2014	Long-rainy	Ekali	11-15	0	0	0	0
L4D114	2014	Long-rainy	Ekali	11-15	1	0	0	0
L4D115	2014	Long-rainy	Ekali	11-15	1	0	0	0
L4D116	2014	Long-rainy	Ekali	11-15	1	0	0	0
L4D117	2014	Long-rainy	Ekali	11-15	1	0	0	0
L4D118	2014	Long-rainy	Ekali	11-15	1	0	0	0
L4D119	2014	Long-rainy	Ekali	11-15	0	0	0	0
L4D120	2014	Long-rainy	Ekali	11-15	1	0	0	0
L4D121	2014	Long-rainy	Ekali	11-15	1	0	0	0
L4D122	2014	Long-rainy	Ekali	11-15	0	0	0	0
L4D149	2014	Long-rainy	Ekali	06-10	0	0	0	0
L4D150	2014	Long-rainy	Ekali	06-10	0	0	0	0
L4D151	2014	Long-rainy	Ekali	06-10	1	0	0	0
L4D152	2014	Long-rainy	Ekali	06-10	1	0	0	0
L4D153	2014	Long-rainy	Ekali	06-10	0	0	0	1
L4D154	2014	Long-rainy	Ekali	06-10	1	0	0	0
L4D155	2014	Long-rainy	Ekali	06-10	1	0	0	0
L4D156	2014	Long-rainy	Ekali	06-10	1	0	0	1
L4D157	2014	Long-rainy	Ekali	06-10	0	0	0	0
L4D158	2014	Long-rainy	Ekali	06-10	1	0	0	0
L4D159	2014	Long-rainy	Ekali	06-10	1	0	0	0
L4D160	2014	Long-rainy	Ekali	06-10	1	0	0	1
L4D161	2014	Long-rainy	Ekali	06-10	0	0	0	0
L4D162	2014	Long-rainy	Ekali	06-10	1	0	0	0
L4D163	2014	Long-rainy	Ekali	06-10	1	0	0	0
L4D164	2014	Long-rainy	Ekali	06-10	1	1	0	0
L4D165	2014	Long-rainy	Ekali	06-10	0	0	0	0
L4D166	2014	Long-rainy	Ekali	06-10	1	0	0	0
L4D167	2014	Long-rainy	Ekali	06-10	1	0	0	0
L4D168	2014	Long-rainy	Ekali	06-10	1	0	0	0
L4D169	2014	Long-rainy	Ekali	06-10	0	0	0	0
L4D170	2014	Long-rainy	Ekali	06-10	1	0	0	0
L4D171	2014	Long-rainy	Ekali	06-10	0	0	0	0
L4D172	2014	Long-rainy	Ekali	06-10	1	0	0	0
L4D173	2014	Long-rainy	Ekali	06-10	1	0	0	0
L4D174	2014	Long-rainy	Ekali	06-10	1	0	0	0
L4D175	2014	Long-rainy	Ekali	06-10	1	0	0	0
L4D176	2014	Long-rainy	Ekali	06-10	1	0	0	0
L4D177	2014	Long-rainy	Ekali	06-10	1	0	0	0
L4D178	2014	Long-rainy	Ekali	06-10	1	0	0	0
L4D179	2014	Long-rainy	Ekali	06-10	1	0	0	0
L4D180	2014	Long-rainy	Ekali	06-10	1	0	0	0
L4D181	2014	Long-rainy	Ekali	06-10	0	0	0	0
L4D186	2014	Long-rainy	Nkolnda	06-10	1	0	0	0
L4D187	2014	Long-rainy	Nkolnda	06-10	0	0	0	1
L4D188	2014	Long-rainy	Nkolnda	06-10	0	0	0	0
L4D189	2014	Long-rainy	Nkolnda	06-10	0	0	0	0
L4D190	2014	Long-rainy	Nkolnda	06-10	0	0	0	0
L4D191	2014	Long-rainy	Nkolnda	06-10	0	0	0	0
L4D192	2014	Long-rainy	Nkolnda	06-10	1	0	0	0
L4D193	2014	Long-rainy	Nkolnda	06-10	1	0	0	0
L4D194	2014	Long-rainy	Nkolnda	06-10	0	0	0	1
L4D195	2014	Long-rainy	Nkolnda	06-10	1	0	0	0
L4D196	2014	Long-rainy	Nkolnda	06-10	0	0	0	0
L4D197	2014	Long-rainy	Nkolnda	06-10	1	0	0	0
L4D198	2014	Long-rainy	Nkolnda	06-10	0	0	0	0
L4D199	2014	Long-rainy	Nkolnda	06-10	1	0	0	0
L4D200	2014	Long-rainy	Nkolnda	06-10	0	1	0	0
L4D201	2014	Long-rainy	Nkolnda	06-10	0	0	0	0
L4D202	2014	Long-rainy	Nkolnda	06-10	0	0	0	0
L4D203	2014	Long-rainy	Nkolnda	06-10	0	0	0	0
L4D204	2014	Long-rainy	Nkolnda	06-10	1	0	0	1
L4D205	2014	Long-rainy	Nkolnda	06-10	0	0	0	0
L4D206	2014	Long-rainy	Nkolnda	06-10	1	0	0	0
L4D207	2014	Long-rainy	Nkolnda	06-10	1	0	0	0
L4D209	2014	Long-rainy	Nkolnda	06-10	0	0	0	0
L4D210	2014	Long-rainy	Nkolnda	06-10	1	0	0	0
L4D211	2014	Long-rainy	Nkolnda	06-10	1	0	0	0
L4D212	2014	Long-rainy	Nkolnda	06-10	0	0	0	0
L4D213	2014	Long-rainy	Nkolnda	06-10	0	0	0	0
L4D214	2014	Long-rainy	Nkolnda	06-10	1	0	0	0
L4D215	2014	Long-rainy	Nkolnda	06-10	1	0	0	0
L4D216	2014	Long-rainy	Nkolnda	06-10	0	0	0	0
L4D217	2014	Long-rainy	Nkolnda	06-10	0	0	0	0
L4D218	2014	Long-rainy	Nkolnda	06-10	0	0	0	0
L4D219	2014	Long-rainy	Nkolnda	06-10	1	0	0	0
L4D220	2014	Long-rainy	Nkolnda	06-10	1	0	0	0
L4D221	2014	Long-rainy	Nkolnda	06-10	1	0	0	1
L4D222	2014	Long-rainy	Nkolnda	06-10	0	0	0	0
L4D223	2014	Long-rainy	Nkolnda	06-10	1	0	0	1
L4D224	2014	Long-rainy	Nkolnda	06-10	1	0	0	1
L4D225	2014	Long-rainy	Nkolnda	06-10	1	0	0	0
L4D226	2014	Long-rainy	Nkolnda	06-10	1	0	0	1
L4D227	2014	Long-rainy	Nkolnda	06-10	1	0	0	1
L4D228	2014	Long-rainy	Nkolnda	06-10	0	0	0	0
L4D229	2014	Long-rainy	Nkolnda	06-10	1	0	0	0
L4D230	2014	Long-rainy	Nkolnda	06-10	1	0	0	0
L4D231	2014	Long-rainy	Nkolnda	06-10	1	0	0	0
L4D232	2014	Long-rainy	Nkolnda	06-10	1	0	0	1
L4D233	2014	Long-rainy	Nkolnda	06-10	0	0	0	0
L4D234	2014	Long-rainy	Nkolnda	06-10	1	0	0	0
L4D235	2014	Long-rainy	Nkolnda	06-10	1	0	0	0
L4D236	2014	Long-rainy	Nkolnda	06-10	0	0	0	0
L4D237	2014	Long-rainy	Nkolnda	06-10	0	0	0	0
L4D238	2014	Long-rainy	Nkolnda	06-10	0	0	0	0
L4D239	2014	Long-rainy	Nkolnda	06-10	0	0	0	0
L4D240	2014	Long-rainy	Nkolnda	06-10	0	0	0	0
L4D241	2014	Long-rainy	Nkolnda	06-10	0	0	0	0
L4D242	2014	Long-rainy	Nkolnda	06-10	0	0	0	1
L4D243	2014	Long-rainy	Nkolnda	06-10	0	0	0	0
L4D244	2014	Long-rainy	Nkolnda	06-10	1	0	0	0
L4D245	2014	Long-rainy	Nkolnda	06-10	0	0	0	0
L4D246	2014	Long-rainy	Nkolnda	06-10	0	0	0	0
L4D247	2014	Long-rainy	Nkolnda	06-10	0	0	0	0
L4D248	2014	Long-rainy	Nkolnda	06-10	0	0	0	0
L4D249	2014	Long-rainy	Nkolnda	06-10	1	0	0	0
L4D250	2014	Long-rainy	Nkolnda	06-10	0	0	0	0
L4D253	2014	Long-rainy	Nkolnda	06-10	0	0	0	0
L4D254	2014	Long-rainy	Nkolnda	06-10	1	0	0	0
L4D255	2014	Long-rainy	Nkolnda	06-10	1	0	0	0
L4D256	2014	Long-rainy	Nkolnda	06-10	0	0	0	0
L4D257	2014	Long-rainy	Nkolnda	06-10	1	0	0	0
L4D258	2014	Long-rainy	Nkolnda	06-10	1	0	0	0
L4D259	2014	Long-rainy	Nkolnda	06-10	0	0	0	0
L4D260	2014	Long-rainy	Nkolnda	06-10	1	1	0	0
L4D261	2014	Long-rainy	Nkolnda	06-10	0	0	0	0
L4D263	2014	Long-rainy	Nkolnda	06-10	0	0	0	1
L4D264	2014	Long-rainy	Nkolnda	06-10	0	0	0	0
L4D265	2014	Long-rainy	Nkolnda	06-10	1	0	0	0
L4D268	2014	Long-rainy	Nkolnda	06-10	0	0	0	0
L4D269	2014	Long-rainy	Nkolnda	06-10	1	0	0	0
L4D270	2014	Long-rainy	Nkolnda	06-10	0	0	0	0
L4D271	2014	Long-rainy	Nkolnda	06-10	1	0	0	0
L4D272	2014	Long-rainy	Nkolnda	06-10	1	0	0	0
L4D273	2014	Long-rainy	Nkolnda	06-10	0	0	0	1
L4D297	2014	Long-rainy	Nkolnda	11-15	0	0	0	0
L4D298	2014	Long-rainy	Nkolnda	11-15	0	0	0	0
L4D300	2014	Long-rainy	Nkolnda	11-15	0	0	0	0
L4D301	2014	Long-rainy	Nkolnda	11-15	0	0	0	1
L4D302	2014	Long-rainy	Nkolnda	11-15	0	0	0	0
L4D303	2014	Long-rainy	Nkolnda	11-15	1	0	0	0
L4D305	2014	Long-rainy	Nkolnda	11-15	0	0	0	0
L4D306	2014	Long-rainy	Nkolnda	11-15	1	0	0	0
L4D307	2014	Long-rainy	Nkolnda	11-15	0	1	0	0
L4D308	2014	Long-rainy	Nkolnda	11-15	0	0	0	0
L4D309	2014	Long-rainy	Nkolnda	11-15	0	0	0	0
L4D310	2014	Long-rainy	Nkolnda	11-15	0	0	0	0
L4D311	2014	Long-rainy	Nkolnda	11-15	0	0	0	0
L4D312	2014	Long-rainy	Nkolnda	11-15	1	0	0	0
L4D313	2014	Long-rainy	Nkolnda	11-15	0	0	0	0
L4D314	2014	Long-rainy	Nkolnda	11-15	1	0	0	0
L4D315	2014	Long-rainy	Nkolnda	11-15	1	0	0	0
L4D316	2014	Long-rainy	Nkolnda	11-15	0	0	0	0
L4D317	2014	Long-rainy	Nkolnda	11-15	0	0	0	0
L4D318	2014	Long-rainy	Nkolnda	11-15	0	0	0	0
L4D319	2014	Long-rainy	Nkolnda	11-15	1	0	0	0
L4D320	2014	Long-rainy	Nkolnda	11-15	1	0	0	0
L4D321	2014	Long-rainy	Nkolnda	11-15	0	0	0	0
L4D322	2014	Long-rainy	Nkolnda	11-15	1	0	0	1
L4D323	2014	Long-rainy	Nkolnda	11-15	0	0	0	0
L4D324	2014	Long-rainy	Nkolnda	11-15	1	0	0	0
L4D325	2014	Long-rainy	Nkolnda	11-15	1	0	0	0
L4D326	2014	Long-rainy	Nkolnda	11-15	0	0	0	0
L4D327	2014	Long-rainy	Nkolnda	11-15	1	0	0	0
L4D328	2014	Long-rainy	Nkolnda	11-15	0	0	0	0
L4D329	2014	Long-rainy	Nkolnda	11-15	0	0	0	0
L4D330	2014	Long-rainy	Nkolnda	11-15	0	0	0	0
L4D331	2014	Long-rainy	Nkolnda	11-15	1	0	0	0
L4D332	2014	Long-rainy	Nkolnda	11-15	0	0	0	0
L4D333	2014	Long-rainy	Nkolnda	11-15	1	0	0	0
L4D334	2014	Long-rainy	Nkolnda	11-15	0	0	0	0
L4D335	2014	Long-rainy	Nkolnda	11-15	0	0	0	0
L4D336	2014	Long-rainy	Nkolnda	11-15	0	0	0	1
L4D338	2014	Long-rainy	Nkolnda	11-15	0	0	0	1
L4D339	2014	Long-rainy	Nkolnda	11-15	0	0	0	0
L4D340	2014	Long-rainy	Nkolnda	11-15	0	0	0	0
L4D341	2014	Long-rainy	Nkolnda	11-15	1	0	0	0
L4D342	2014	Long-rainy	Nkolnda	11-15	0	0	0	0
L4D343	2014	Long-rainy	Nkolnda	11-15	1	0	0	0
L4D344	2014	Long-rainy	Nkolnda	11-15	0	0	0	0
L4D345	2014	Long-rainy	Nkolnda	11-15	1	0	0	0
L4D346	2014	Long-rainy	Nkolnda	11-15	0	0	0	0
L4D347	2014	Long-rainy	Nkolnda	11-15	0	0	0	0
L4D348	2014	Long-rainy	Nkolnda	11-15	1	0	0	0
L4D352	2014	Long-rainy	Nkolnda	11-15	1	0	0	0
L4D353	2014	Long-rainy	Nkolnda	11-15	1	0	0	0
L4D354	2014	Long-rainy	Nkolnda	11-15	0	0	0	0
L4D355	2014	Long-rainy	Nkolnda	11-15	0	0	0	0
L4D357	2014	Long-rainy	Nkolnda	11-15	0	0	0	0
L4D358	2014	Long-rainy	Nkolnda	11-15	0	0	0	0
L4D359	2014	Long-rainy	Nkolnda	11-15	0	0	0	0
L4D360	2014	Long-rainy	Nkolnda	11-15	1	0	0	0
L4D371	2014	Long-rainy	Nkilzok	04-05	0	0	0	0
L4D372	2014	Long-rainy	Nkilzok	04-05	1	0	0	0
L4D373	2014	Long-rainy	Nkilzok	04-05	0	0	0	0
L4D374	2014	Long-rainy	Nkilzok	04-05	1	0	0	1
L4D375	2014	Long-rainy	Nkilzok	04-05	0	0	0	0
L4D376	2014	Long-rainy	Nkilzok	04-05	0	0	0	0
L4D377	2014	Long-rainy	Nkilzok	04-05	1	0	0	0
L4D378	2014	Long-rainy	Nkilzok	04-05	1	0	0	0
L4D379	2014	Long-rainy	Nkilzok	04-05	1	0	0	0
L4D380	2014	Long-rainy	Nkilzok	04-05	0	0	0	0
L4D381	2014	Long-rainy	Nkilzok	04-05	0	0	0	0
L4D382	2014	Long-rainy	Nkilzok	04-05	0	0	0	0
L4D383	2014	Long-rainy	Nkilzok	04-05	1	1	0	0
L4D384	2014	Long-rainy	Nkilzok	04-05	1	0	0	0
L4D385	2014	Long-rainy	Nkilzok	04-05	0	0	0	0
L4D386	2014	Long-rainy	Nkilzok	04-05	1	0	0	0
L4D387	2014	Long-rainy	Nkilzok	04-05	1	0	0	0
L4D388	2014	Long-rainy	Nkilzok	04-05	0	0	0	0
L4D389	2014	Long-rainy	Nkilzok	04-05	1	0	0	0
L4D390	2014	Long-rainy	Nkilzok	04-05	0	0	0	0
L4D391	2014	Long-rainy	Nkilzok	04-05	1	0	0	0
L4D392	2014	Long-rainy	Nkilzok	04-05	1	0	0	0
L4D393	2014	Long-rainy	Nkilzok	04-05	1	0	0	0
L4D394	2014	Long-rainy	Nkilzok	04-05	1	0	0	0
L4D395	2014	Long-rainy	Nkilzok	04-05	0	0	0	0
L4D396	2014	Long-rainy	Nkilzok	04-05	0	0	0	0
L4D397	2014	Long-rainy	Nkilzok	04-05	1	1	0	0
L4D398	2014	Long-rainy	Nkilzok	04-05	0	0	0	0
L4D399	2014	Long-rainy	Nkilzok	04-05	1	0	0	0
L4D400	2014	Long-rainy	Nkilzok	04-05	1	0	0	0
L4D401	2014	Long-rainy	Nkilzok	04-05	0	0	0	0
L4D402	2014	Long-rainy	Nkilzok	04-05	1	0	0	0
L4D403	2014	Long-rainy	Nkilzok	04-05	0	0	0	0
L4D404	2014	Long-rainy	Nkilzok	04-05	0	0	0	0
L4D405	2014	Long-rainy	Nkilzok	04-05	1	0	0	0
L4D406	2014	Long-rainy	Nkilzok	04-05	1	0	0	0
L4D407	2014	Long-rainy	Nkilzok	04-05	1	0	0	0
L4D408	2014	Long-rainy	Nkilzok	04-05	1	0	0	0
L4D409	2014	Long-rainy	Nkilzok	04-05	1	0	0	0
L4D410	2014	Long-rainy	Nkilzok	04-05	0	0	0	0
L4D411	2014	Long-rainy	Nkilzok	04-05	0	0	0	0
L4D412	2014	Long-rainy	Nkilzok	04-05	0	0	0	0
L4D413	2014	Long-rainy	Nkilzok	04-05	1	0	0	0
L4D414	2014	Long-rainy	Nkilzok	04-05	0	0	0	0
L4D415	2014	Long-rainy	Nkilzok	04-05	1	0	0	0
L4D416	2014	Long-rainy	Nkilzok	04-05	0	0	0	0
L4D417	2014	Long-rainy	Nkilzok	04-05	0	0	0	0
L4D418	2014	Long-rainy	Nkilzok	04-05	1	0	0	0
L4D419	2014	Long-rainy	Nkilzok	04-05	1	1	0	0
L4D420	2014	Long-rainy	Nkilzok	04-05	1	0	0	0
L4D421	2014	Long-rainy	Nkilzok	04-05	1	0	0	1
L4D422	2014	Long-rainy	Nkilzok	04-05	0	0	0	0
L4D423	2014	Long-rainy	Nkilzok	04-05	0	0	0	0
L4D424	2014	Long-rainy	Nkilzok	04-05	1	0	0	0
L4D425	2014	Long-rainy	Nkilzok	04-05	0	0	0	1
L4D426	2014	Long-rainy	Nkilzok	04-05	0	0	0	0
L4D427	2014	Long-rainy	Nkilzok	04-05	0	0	0	0
L4D428	2014	Long-rainy	Nkilzok	04-05	0	0	0	0
L4D429	2014	Long-rainy	Nkilzok	04-05	1	0	0	0
L4D430	2014	Long-rainy	Nkilzok	04-05	0	0	0	0
L4D431	2014	Long-rainy	Nkilzok	04-05	1	0	0	0
L4D432	2014	Long-rainy	Nkilzok	04-05	1	0	0	0
L4D433	2014	Long-rainy	Nkilzok	04-05	0	0	0	0
L4D434	2014	Long-rainy	Nkilzok	04-05	0	0	0	0
L4D435	2014	Long-rainy	Nkilzok	04-05	1	0	0	1
L4D436	2014	Long-rainy	Nkilzok	04-05	0	0	0	0
L4D437	2014	Long-rainy	Nkilzok	04-05	1	0	0	0
L4D445	2014	Long-rainy	Ekoko	06-10	1	0	0	0
L4D446	2014	Long-rainy	Ekoko	06-10	0	0	0	0
L4D447	2014	Long-rainy	Ekoko	06-10	0	0	0	0
L4D448	2014	Long-rainy	Ekoko	06-10	1	0	0	0
L4D449	2014	Long-rainy	Ekoko	06-10	0	0	0	1
L4D450	2014	Long-rainy	Ekoko	06-10	0	0	0	0
L4D451	2014	Long-rainy	Ekoko	06-10	0	0	0	0
L4D452	2014	Long-rainy	Ekoko	06-10	1	0	0	0
L4D453	2014	Long-rainy	Ekoko	06-10	1	1	0	0
L4D454	2014	Long-rainy	Ekoko	06-10	1	0	0	0
L4D456	2014	Long-rainy	Ekoko	06-10	0	0	0	1
L4D457	2014	Long-rainy	Ekoko	06-10	0	0	0	0
L4D458	2014	Long-rainy	Ekoko	06-10	1	0	0	1
L4D459	2014	Long-rainy	Ekoko	06-10	1	0	0	0
L4D460	2014	Long-rainy	Ekoko	06-10	0	0	0	0
L4D461	2014	Long-rainy	Ekoko	06-10	1	0	0	0
L4D462	2014	Long-rainy	Ekoko	06-10	1	0	0	0
L4D463	2014	Long-rainy	Ekoko	06-10	0	0	0	0
L4D464	2014	Long-rainy	Ekoko	06-10	1	0	0	0
L4D465	2014	Long-rainy	Ekoko	06-10	0	0	0	0
L4D466	2014	Long-rainy	Ekoko	06-10	0	0	0	0
L4D467	2014	Long-rainy	Ekoko	06-10	1	0	0	0
L4D468	2014	Long-rainy	Ekoko	06-10	0	0	0	0
L4D470	2014	Long-rainy	Ekoko	06-10	1	0	0	0
L4D471	2014	Long-rainy	Ekoko	06-10	1	1	0	0
0S4A30	2014	Short-rainy	Koumou	06-10	1	0	0	0
S4A001	2014	Short-rainy	Koumou	06-10	1	0	0	1
S4A002	2014	Short-rainy	Koumou	06-10	0	0	0	0
S4A003	2014	Short-rainy	Koumou	06-10	1	0	0	0
S4A004	2014	Short-rainy	Koumou	06-10	0	0	0	1
S4A005	2014	Short-rainy	Koumou	06-10	0	0	0	0
S4A006	2014	Short-rainy	Koumou	06-10	0	0	0	0
S4A007	2014	Short-rainy	Koumou	06-10	1	0	0	0
S4A008	2014	Short-rainy	Koumou	06-10	1	0	0	0
S4A009	2014	Short-rainy	Koumou	06-10	0	0	0	0
S4A010	2014	Short-rainy	Koumou	06-10	0	0	0	0
S4A011	2014	Short-rainy	Koumou	06-10	0	0	0	0
S4A012	2014	Short-rainy	Koumou	06-10	1	0	0	0
S4A013	2014	Short-rainy	Koumou	06-10	0	0	0	0
S4A014	2014	Short-rainy	Koumou	06-10	0	0	0	0
S4A015	2014	Short-rainy	Koumou	06-10	0	0	0	0
S4A016	2014	Short-rainy	Koumou	06-10	0	0	0	0
S4A017	2014	Short-rainy	Koumou	06-10	0	0	0	0
S4A018	2014	Short-rainy	Koumou	06-10	0	0	0	0
S4A019	2014	Short-rainy	Koumou	06-10	0	0	0	0
S4A020	2014	Short-rainy	Koumou	06-10	1	0	0	1
S4A021	2014	Short-rainy	Koumou	06-10	0	0	0	0
S4A022	2014	Short-rainy	Koumou	06-10	1	0	0	1
S4A023	2014	Short-rainy	Koumou	06-10	1	0	0	0
S4A024	2014	Short-rainy	Koumou	06-10	0	0	0	0
S4A025	2014	Short-rainy	Koumou	06-10	0	0	0	0
S4A026	2014	Short-rainy	Koumou	06-10	0	0	0	0
S4A027	2014	Short-rainy	Koumou	06-10	0	0	0	0
S4A028	2014	Short-rainy	Koumou	06-10	0	0	0	0
S4A029	2014	Short-rainy	Koumou	06-10	0	0	0	0
S4A031	2014	Short-rainy	Koumou	06-10	1	0	0	0
S4A032	2014	Short-rainy	Koumou	06-10	0	0	0	0
S4A033	2014	Short-rainy	Koumou	06-10	0	0	0	0
S4A034	2014	Short-rainy	Koumou	06-10	1	0	0	1
S4A035	2014	Short-rainy	Koumou	06-10	0	0	0	0
S4A036	2014	Short-rainy	Koumou	06-10	0	0	0	0
S4A038	2014	Short-rainy	Koumou	06-10	0	0	0	1
S4A039	2014	Short-rainy	Koumou	06-10	0	0	0	0
S4A040	2014	Short-rainy	Koumou	06-10	1	0	0	0
S4A041	2014	Short-rainy	Koumou	06-10	0	0	0	0
S4A042	2014	Short-rainy	Koumou	06-10	0	0	0	0
S4A043	2014	Short-rainy	Koumou	06-10	0	0	0	0
S4A044	2014	Short-rainy	Koumou	06-10	0	0	0	0
S4A045	2014	Short-rainy	Koumou	06-10	1	0	0	1
S4A046	2014	Short-rainy	Koumou	06-10	1	0	0	0
S4A047	2014	Short-rainy	Koumou	06-10	0	0	0	0
S4A048	2014	Short-rainy	Koumou	06-10	1	0	0	0
S4A049	2014	Short-rainy	Koumou	06-10	0	0	0	1
S4A050	2014	Short-rainy	Koumou	06-10	0	0	0	0
S4A051	2014	Short-rainy	Koumou	06-10	1	0	0	0
S4A052	2014	Short-rainy	Koumou	06-10	0	0	0	0
S4A053	2014	Short-rainy	Koumou	06-10	0	0	0	0
S4A054	2014	Short-rainy	Koumou	06-10	0	0	0	0
S4A055	2014	Short-rainy	Koumou	06-10	1	0	0	1
S4A056	2014	Short-rainy	Koumou	06-10	0	0	0	0
S4A075	2014	Short-rainy	Ekali	06-10	0	0	0	0
S4A076	2014	Short-rainy	Ekali	06-10	0	0	0	0
S4A077	2014	Short-rainy	Ekali	06-10	0	0	0	0
S4A078	2014	Short-rainy	Ekali	06-10	0	0	0	0
S4A079	2014	Short-rainy	Ekali	06-10	1	0	0	1
S4A080	2014	Short-rainy	Ekali	06-10	1	0	0	1
S4A081	2014	Short-rainy	Ekali	06-10	1	0	0	0
S4A082	2014	Short-rainy	Ekali	06-10	0	0	0	0
S4A083	2014	Short-rainy	Ekali	06-10	0	0	0	1
S4A084	2014	Short-rainy	Ekali	06-10	1	0	0	0
S4A085	2014	Short-rainy	Ekali	06-10	0	0	0	0
S4A086	2014	Short-rainy	Ekali	06-10	0	0	0	0
S4A087	2014	Short-rainy	Ekali	06-10	0	0	0	0
S4A088	2014	Short-rainy	Ekali	06-10	0	0	0	0
S4A089	2014	Short-rainy	Ekali	06-10	1	0	0	0
S4A090	2014	Short-rainy	Ekali	06-10	1	0	0	0
S4A091	2014	Short-rainy	Ekali	06-10	0	0	0	0
S4A092	2014	Short-rainy	Ekali	06-10	0	0	0	0
S4A093	2014	Short-rainy	Ekali	06-10	0	0	0	0
S4A094	2014	Short-rainy	Ekali	06-10	0	0	0	1
S4A095	2014	Short-rainy	Ekali	06-10	0	0	0	0
S4A096	2014	Short-rainy	Ekali	06-10	1	0	0	0
S4A097	2014	Short-rainy	Ekali	06-10	1	0	0	0
S4A098	2014	Short-rainy	Ekali	06-10	1	0	0	0
S4A099	2014	Short-rainy	Ekali	06-10	0	0	0	0
S4A100	2014	Short-rainy	Ekali	06-10	1	0	0	0
S4A101	2014	Short-rainy	Ekali	06-10	1	0	0	0
S4A102	2014	Short-rainy	Ekali	06-10	0	0	0	0
S4A103	2014	Short-rainy	Ekali	06-10	0	0	0	0
S4A104	2014	Short-rainy	Ekali	06-10	0	0	0	0
S4A105	2014	Short-rainy	Ekali	06-10	1	0	0	0
S4A106	2014	Short-rainy	Ekali	06-10	1	0	0	0
S4A107	2014	Short-rainy	Ekali	06-10	0	0	0	0
S4A108	2014	Short-rainy	Ekali	06-10	0	0	0	0
S4A109	2014	Short-rainy	Ekali	06-10	1	0	0	0
S4A110	2014	Short-rainy	Ekali	06-10	0	0	0	0
S4A111	2014	Short-rainy	Ekali	06-10	1	0	0	0
S4A112	2014	Short-rainy	Ekali	06-10	0	0	0	0
S4A113	2014	Short-rainy	Ekali	06-10	0	0	0	0
S4A149	2014	Short-rainy	Nkolnda	06-10	1	0	0	0
S4A150	2014	Short-rainy	Nkolnda	06-10	0	0	0	0
S4A151	2014	Short-rainy	Nkolnda	06-10	0	0	0	0
S4A152	2014	Short-rainy	Nkolnda	06-10	0	0	0	0
S4A153	2014	Short-rainy	Nkolnda	06-10	1	0	0	0
S4A154	2014	Short-rainy	Nkolnda	06-10	0	0	0	0
S4A155	2014	Short-rainy	Nkolnda	06-10	0	0	0	0
S4A157	2014	Short-rainy	Nkolnda	06-10	0	0	0	0
S4A158	2014	Short-rainy	Nkolnda	06-10	0	0	0	0
S4A160	2014	Short-rainy	Nkolnda	06-10	0	0	0	0
S4A162	2014	Short-rainy	Nkolnda	06-10	0	0	0	0
S4A163	2014	Short-rainy	Nkolnda	06-10	0	0	0	0
S4A164	2014	Short-rainy	Nkolnda	06-10	0	0	0	0
S4A165	2014	Short-rainy	Nkolnda	06-10	0	0	0	0
S4A166	2014	Short-rainy	Nkolnda	06-10	1	0	0	0
S4A167	2014	Short-rainy	Nkolnda	06-10	0	0	0	0
S4A168	2014	Short-rainy	Nkolnda	06-10	1	0	0	0
S4A169	2014	Short-rainy	Nkolnda	06-10	0	0	0	0
S4A170	2014	Short-rainy	Nkolnda	06-10	0	0	0	0
S4A171	2014	Short-rainy	Nkolnda	06-10	1	0	0	0
S4A172	2014	Short-rainy	Nkolnda	06-10	0	0	0	0
S4A173	2014	Short-rainy	Nkolnda	06-10	1	0	0	0
S4A174	2014	Short-rainy	Nkolnda	06-10	0	0	0	0
S4A176	2014	Short-rainy	Nkolnda	06-10	0	0	0	0
S4A177	2014	Short-rainy	Nkolnda	06-10	1	0	0	0
S4A178	2014	Short-rainy	Nkolnda	06-10	1	0	0	0
S4A179	2014	Short-rainy	Nkolnda	06-10	0	0	0	0
S4A180	2014	Short-rainy	Nkolnda	06-10	1	0	0	1
S4A181	2014	Short-rainy	Nkolnda	06-10	1	0	0	0
S4A182	2014	Short-rainy	Nkolnda	06-10	0	0	0	0
S4A183	2014	Short-rainy	Nkolnda	06-10	1	0	0	0
S4A184	2014	Short-rainy	Nkolnda	06-10	0	0	0	0
S4A185	2014	Short-rainy	Nkolnda	06-10	1	0	0	0
S4A186	2014	Short-rainy	Nkolnda	06-10	1	0	0	1
S4A187	2014	Short-rainy	Nkolnda	06-10	0	0	0	0
S4A188	2014	Short-rainy	Nkolnda	06-10	0	0	0	0
S4A189	2014	Short-rainy	Nkolnda	06-10	1	0	0	0
S4A190	2014	Short-rainy	Nkolnda	06-10	0	0	0	0
S4A191	2014	Short-rainy	Nkolnda	06-10	0	0	0	0
S4A192	2014	Short-rainy	Nkolnda	06-10	0	0	0	0
S4A193	2014	Short-rainy	Nkolnda	06-10	0	0	0	0
S4A194	2014	Short-rainy	Nkolnda	06-10	0	0	0	0
S4A195	2014	Short-rainy	Nkolnda	06-10	0	0	0	0
S4A196	2014	Short-rainy	Nkolnda	06-10	0	0	0	0
S4A197	2014	Short-rainy	Nkolnda	06-10	0	0	0	0
S4A198	2014	Short-rainy	Nkolnda	06-10	1	0	0	0
S4A199	2014	Short-rainy	Nkolnda	06-10	1	0	0	0
S4A200	2014	Short-rainy	Nkolnda	06-10	1	0	0	0
S4A201	2014	Short-rainy	Nkolnda	06-10	0	0	0	0
S4A223	2014	Short-rainy	Nkolnda	06-10	0	0	0	0
S4A224	2014	Short-rainy	Nkolnda	06-10	1	0	0	0
S4A225	2014	Short-rainy	Nkolnda	06-10	0	0	0	1
S4A226	2014	Short-rainy	Nkolnda	06-10	1	0	0	1
S4A227	2014	Short-rainy	Nkolnda	06-10	0	0	0	0
S4A228	2014	Short-rainy	Nkolnda	06-10	1	0	0	0
S4A229	2014	Short-rainy	Nkolnda	06-10	0	0	0	0
S4A230	2014	Short-rainy	Nkolnda	06-10	0	0	0	0
S4A231	2014	Short-rainy	Nkolnda	06-10	1	0	0	1
S4A232	2014	Short-rainy	Nkolnda	06-10	1	0	0	0
S4A233	2014	Short-rainy	Nkolnda	06-10	1	0	0	0
S4A234	2014	Short-rainy	Nkolnda	06-10	0	0	0	0
S4A235	2014	Short-rainy	Nkolnda	06-10	0	0	0	0
S4A236	2014	Short-rainy	Nkolnda	06-10	1	0	0	0
S4A237	2014	Short-rainy	Nkolnda	06-10	1	0	0	0
S4A238	2014	Short-rainy	Nkolnda	06-10	1	0	0	0
S4A239	2014	Short-rainy	Nkolnda	06-10	0	0	0	0
S4A240	2014	Short-rainy	Nkolnda	06-10	0	0	0	0
S4A241	2014	Short-rainy	Nkolnda	06-10	1	0	0	0
S4A242	2014	Short-rainy	Nkolnda	06-10	1	0	0	0
S4A243	2014	Short-rainy	Nkolnda	06-10	0	0	0	0
S4A244	2014	Short-rainy	Nkolnda	06-10	1	0	0	0
S4A245	2014	Short-rainy	Nkolnda	06-10	0	0	0	0
S4A246	2014	Short-rainy	Nkolnda	06-10	1	0	0	0
S4A247	2014	Short-rainy	Nkolnda	06-10	0	0	0	0
S4A248	2014	Short-rainy	Nkolnda	06-10	1	0	0	0
S4A249	2014	Short-rainy	Nkolnda	06-10	0	0	0	0
S4A250	2014	Short-rainy	Nkolnda	06-10	0	0	0	0
S4A251	2014	Short-rainy	Nkolnda	06-10	0	0	0	0
S4A252	2014	Short-rainy	Nkolnda	06-10	1	0	0	0
S4A253	2014	Short-rainy	Nkolnda	06-10	1	0	0	1
S4A254	2014	Short-rainy	Nkolnda	06-10	0	0	0	0
S4A255	2014	Short-rainy	Nkolnda	06-10	1	0	0	0
S4A256	2014	Short-rainy	Nkolnda	06-10	0	0	0	0
S4A257	2014	Short-rainy	Nkolnda	06-10	1	0	0	0
S4A258	2014	Short-rainy	Nkolnda	06-10	1	0	0	0
S4A259	2014	Short-rainy	Nkolnda	06-10	0	0	0	0
S4A260	2014	Short-rainy	Nkolnda	06-10	1	0	0	0
S4A261	2014	Short-rainy	Nkolnda	06-10	0	0	0	1
S4A262	2014	Short-rainy	Nkolnda	06-10	1	0	0	0
S4A263	2014	Short-rainy	Nkolnda	06-10	0	0	0	0
S4A264	2014	Short-rainy	Nkolnda	06-10	1	0	0	0
S4A265	2014	Short-rainy	Nkolnda	06-10	0	0	0	0
S4A266	2014	Short-rainy	Nkolnda	06-10	0	0	0	0
S4A267	2014	Short-rainy	Nkolnda	06-10	1	0	0	0
S4A268	2014	Short-rainy	Nkolnda	06-10	1	0	0	0
S4A269	2014	Short-rainy	Nkolnda	06-10	0	0	0	0
S4A270	2014	Short-rainy	Nkolnda	06-10	1	0	0	0
S4A271	2014	Short-rainy	Nkolnda	06-10	1	0	0	0
S4A272	2014	Short-rainy	Nkolnda	06-10	1	0	0	0
S4A273	2014	Short-rainy	Nkolnda	06-10	0	0	0	0
S4A274	2014	Short-rainy	Nkolnda	06-10	1	0	0	0
S4A275	2014	Short-rainy	Nkolnda	06-10	1	0	0	0
S4A276	2014	Short-rainy	Nkolnda	06-10	0	0	0	0
S4A277	2014	Short-rainy	Nkolnda	06-10	0	0	0	0
S4A278	2014	Short-rainy	Nkolnda	06-10	1	0	0	1
S4A279	2014	Short-rainy	Nkolnda	06-10	1	0	0	0
S4A280	2014	Short-rainy	Nkolnda	06-10	1	0	0	0
S4A281	2014	Short-rainy	Nkolnda	06-10	1	0	0	1
S4A282	2014	Short-rainy	Nkolnda	06-10	0	0	0	0
S4A283	2014	Short-rainy	Nkolnda	06-10	0	0	0	0
S4A284	2014	Short-rainy	Nkolnda	06-10	1	0	0	0
S4A285	2014	Short-rainy	Nkolnda	06-10	0	0	0	0
S4A286	2014	Short-rainy	Nkolnda	06-10	1	0	0	0
S4A287	2014	Short-rainy	Nkolnda	06-10	1	0	0	0
S4A288	2014	Short-rainy	Nkolnda	06-10	1	0	0	0
S4A289	2014	Short-rainy	Nkolnda	06-10	0	0	0	0
S4A290	2014	Short-rainy	Nkolnda	06-10	1	0	0	0
S4A297	2014	Short-rainy	Ekoko	11-15	0	0	0	0
S4A298	2014	Short-rainy	Ekoko	11-15	1	0	0	0
S4A299	2014	Short-rainy	Ekoko	11-15	1	0	0	0
S4A300	2014	Short-rainy	Ekoko	11-15	0	0	0	0
S4A301	2014	Short-rainy	Ekoko	11-15	1	0	0	0
S4A302	2014	Short-rainy	Ekoko	11-15	0	0	0	0
S4A303	2014	Short-rainy	Ekoko	11-15	0	0	0	0
S4A304	2014	Short-rainy	Ekoko	11-15	0	1	0	0
S4A305	2014	Short-rainy	Ekoko	11-15	1	0	0	0
S4A306	2014	Short-rainy	Ekoko	11-15	1	0	0	0
S4A307	2014	Short-rainy	Ekoko	11-15	1	1	0	0
S4A308	2014	Short-rainy	Ekoko	11-15	0	0	0	0
S4A309	2014	Short-rainy	Ekoko	11-15	1	0	0	0
S4A310	2014	Short-rainy	Ekoko	11-15	1	0	0	0
S4A311	2014	Short-rainy	Ekoko	11-15	1	0	0	0
S4A312	2014	Short-rainy	Ekoko	11-15	0	0	0	0
S4A313	2014	Short-rainy	Ekoko	11-15	1	0	0	0
S4A314	2014	Short-rainy	Ekoko	11-15	0	0	0	0
S4A315	2014	Short-rainy	Ekoko	11-15	1	0	0	0
S4A334	2014	Short-rainy	Ekoko	06-10	0	0	0	0
S4A335	2014	Short-rainy	Ekoko	06-10	0	1	0	0
S4A336	2014	Short-rainy	Ekoko	06-10	1	0	0	0
S4A337	2014	Short-rainy	Ekoko	06-10	0	0	0	0
S4A338	2014	Short-rainy	Ekoko	06-10	1	0	0	0
S4A339	2014	Short-rainy	Ekoko	06-10	1	0	0	0
S4A340	2014	Short-rainy	Ekoko	06-10	1	0	0	0
S4A341	2014	Short-rainy	Ekoko	06-10	0	0	0	0
S4A342	2014	Short-rainy	Ekoko	06-10	1	0	0	0
S4A343	2014	Short-rainy	Ekoko	06-10	1	0	0	0
S4A344	2014	Short-rainy	Ekoko	06-10	1	0	0	0
S4A345	2014	Short-rainy	Ekoko	06-10	0	0	0	0
S4A346	2014	Short-rainy	Ekoko	06-10	1	0	0	0
S4A347	2014	Short-rainy	Ekoko	06-10	1	0	0	0
S4A348	2014	Short-rainy	Ekoko	06-10	1	0	0	0
S4A349	2014	Short-rainy	Ekoko	06-10	1	0	0	0
S4A350	2014	Short-rainy	Ekoko	06-10	1	1	0	0
S4A351	2014	Short-rainy	Ekoko	06-10	1	0	0	0
S4A352	2014	Short-rainy	Ekoko	06-10	1	0	0	0
S4A353	2014	Short-rainy	Ekoko	06-10	1	0	0	0
S4A354	2014	Short-rainy	Ekoko	06-10	1	0	0	0
S4A355	2014	Short-rainy	Ekoko	06-10	0	0	0	0
S4A356	2014	Short-rainy	Ekoko	06-10	0	0	0	0
S4A357	2014	Short-rainy	Ekoko	06-10	1	0	0	1
S4A358	2014	Short-rainy	Ekoko	06-10	0	0	0	0
S4A359	2014	Short-rainy	Ekoko	06-10	1	0	0	0
S4A371	2014	Short-rainy	Nkilzok	11-15	0	0	0	0
S4A372	2014	Short-rainy	Nkilzok	11-15	1	0	0	0
S4A373	2014	Short-rainy	Nkilzok	11-15	1	0	0	0
S4A374	2014	Short-rainy	Nkilzok	11-15	1	0	0	0
S4A377	2014	Short-rainy	Nkilzok	11-15	1	0	0	0
S4A378	2014	Short-rainy	Nkilzok	11-15	0	0	0	0
S4A379	2014	Short-rainy	Nkilzok	11-15	0	0	0	0
S4A380	2014	Short-rainy	Nkilzok	11-15	0	0	0	0
S4A381	2014	Short-rainy	Nkilzok	11-15	0	0	0	0
S4A382	2014	Short-rainy	Nkilzok	11-15	0	0	0	0
S4A383	2014	Short-rainy	Nkilzok	11-15	0	0	0	1
S4A384	2014	Short-rainy	Nkilzok	11-15	0	0	0	1
S4A385	2014	Short-rainy	Nkilzok	11-15	1	0	0	0
S4A386	2014	Short-rainy	Nkilzok	11-15	1	0	0	0
S4A387	2014	Short-rainy	Nkilzok	11-15	1	0	0	0
S4A388	2014	Short-rainy	Nkilzok	11-15	0	0	0	0
S4A389	2014	Short-rainy	Nkilzok	11-15	0	0	0	0
S4A408	2014	Short-rainy	Nkilzok	11-15	1	0	0	0
S4A409	2014	Short-rainy	Nkilzok	11-15	0	0	0	0
S4A410	2014	Short-rainy	Nkilzok	11-15	0	0	0	0
S4A411	2014	Short-rainy	Nkilzok	11-15	1	0	0	0
S4A412	2014	Short-rainy	Nkilzok	11-15	0	0	0	0
S4A413	2014	Short-rainy	Nkilzok	11-15	1	0	0	0
S4A414	2014	Short-rainy	Nkilzok	11-15	0	1	0	0
S4A415	2014	Short-rainy	Nkilzok	11-15	1	0	0	0
S4A416	2014	Short-rainy	Nkilzok	11-15	1	0	0	0
S4A418	2014	Short-rainy	Nkilzok	11-15	0	0	0	0
S4A419	2014	Short-rainy	Nkilzok	11-15	1	0	0	0
S4A420	2014	Short-rainy	Nkilzok	11-15	0	0	0	0
S4A421	2014	Short-rainy	Nkilzok	11-15	1	0	0	0
S4A422	2014	Short-rainy	Nkilzok	11-15	1	0	0	0
S4A423	2014	Short-rainy	Nkilzok	11-15	1	0	0	0
S4A424	2014	Short-rainy	Nkilzok	11-15	1	0	0	0
S4A425	2014	Short-rainy	Nkilzok	11-15	0	0	0	0
S4A426	2014	Short-rainy	Nkilzok	11-15	0	0	0	0
S4A427	2014	Short-rainy	Nkilzok	11-15	0	0	0	0
S4A445	2014	Short-rainy	Nkilzok	06-10	1	0	0	0
S4A446	2014	Short-rainy	Nkilzok	06-10	0	0	0	0
S4A447	2014	Short-rainy	Nkilzok	06-10	0	0	0	0
S4A448	2014	Short-rainy	Nkilzok	06-10	0	0	0	0
S4A449	2014	Short-rainy	Nkilzok	06-10	1	0	0	0
S4A450	2014	Short-rainy	Nkilzok	06-10	1	0	0	0
S4A451	2014	Short-rainy	Nkilzok	06-10	1	0	0	1
S4A452	2014	Short-rainy	Nkilzok	06-10	1	0	0	0
S4A453	2014	Short-rainy	Nkilzok	06-10	0	0	0	0
S4A454	2014	Short-rainy	Nkilzok	06-10	0	0	0	0
S4A455	2014	Short-rainy	Nkilzok	06-10	0	0	0	0
S4A456	2014	Short-rainy	Nkilzok	06-10	1	0	0	0
S4A457	2014	Short-rainy	Nkilzok	06-10	0	0	0	0
S4A458	2014	Short-rainy	Nkilzok	06-10	1	0	0	0
S4A459	2014	Short-rainy	Nkilzok	06-10	1	0	0	0
S4A460	2014	Short-rainy	Nkilzok	06-10	1	0	0	0
S4A461	2014	Short-rainy	Nkilzok	06-10	0	0	0	0
S4A462	2014	Short-rainy	Nkilzok	06-10	1	0	0	0
S4A463	2014	Short-rainy	Nkilzok	06-10	1	0	0	0
S4A464	2014	Short-rainy	Nkilzok	06-10	1	0	0	0
S4A465	2014	Short-rainy	Nkilzok	06-10	0	0	0	0
S4A466	2014	Short-rainy	Nkilzok	06-10	1	0	0	0
S4A467	2014	Short-rainy	Nkilzok	06-10	0	0	0	0
S4A468	2014	Short-rainy	Nkilzok	06-10	1	0	0	0
S4A469	2014	Short-rainy	Nkilzok	06-10	0	0	0	0
S4A470	2014	Short-rainy	Nkilzok	06-10	0	0	0	0
S4A471	2014	Short-rainy	Nkilzok	06-10	1	0	0	0
S4A472	2014	Short-rainy	Nkilzok	06-10	1	0	0	0
S4A473	2014	Short-rainy	Nkilzok	06-10	1	0	0	0
S4A474	2014	Short-rainy	Nkilzok	06-10	1	0	0	0
S4A475	2014	Short-rainy	Nkilzok	06-10	1	0	0	0
S4A476	2014	Short-rainy	Nkilzok	06-10	0	0	0	0
S4A477	2014	Short-rainy	Nkilzok	06-10	0	0	0	0
S4A478	2014	Short-rainy	Nkilzok	06-10	1	0	0	0
S4A479	2014	Short-rainy	Nkilzok	06-10	1	0	0	0
S4A480	2014	Short-rainy	Nkilzok	06-10	0	0	0	0
S4A481	2014	Short-rainy	Nkilzok	06-10	1	0	0	0
S4A482	2014	Short-rainy	Nkilzok	06-10	0	0	0	0
S4A483	2014	Short-rainy	Nkilzok	06-10	1	0	0	0
S4B001	2014	Short-rainy	Koumou	11-15	0	0	0	0
S4B002	2014	Short-rainy	Koumou	11-15	1	0	0	0
S4B003	2014	Short-rainy	Koumou	11-15	0	0	0	0
S4B004	2014	Short-rainy	Koumou	11-15	0	0	0	0
S4B005	2014	Short-rainy	Koumou	11-15	1	0	0	0
S4B006	2014	Short-rainy	Koumou	11-15	0	0	0	0
S4B007	2014	Short-rainy	Koumou	11-15	0	0	0	0
S4B008	2014	Short-rainy	Koumou	11-15	0	0	0	0
S4B009	2014	Short-rainy	Koumou	11-15	0	0	0	0
S4B010	2014	Short-rainy	Koumou	11-15	0	0	0	0
S4B013	2014	Short-rainy	Koumou	11-15	0	0	0	0
S4B014	2014	Short-rainy	Koumou	11-15	1	0	0	0
S4B015	2014	Short-rainy	Koumou	11-15	0	0	0	0
S4B016	2014	Short-rainy	Koumou	11-15	0	0	0	0
S4B017	2014	Short-rainy	Koumou	11-15	0	0	0	0
S4B018	2014	Short-rainy	Koumou	11-15	0	0	0	0
S4B019	2014	Short-rainy	Koumou	11-15	1	0	0	0
S4B020	2014	Short-rainy	Koumou	11-15	0	0	0	0
S4B021	2014	Short-rainy	Koumou	11-15	1	0	0	0
S4B022	2014	Short-rainy	Koumou	11-15	0	0	0	0
S4B023	2014	Short-rainy	Koumou	11-15	1	0	0	0
S4B024	2014	Short-rainy	Koumou	11-15	1	0	0	0
S4B025	2014	Short-rainy	Koumou	11-15	0	0	0	0
S4B026	2014	Short-rainy	Koumou	11-15	0	0	0	0
S4B027	2014	Short-rainy	Koumou	11-15	0	0	0	0
S4B028	2014	Short-rainy	Koumou	11-15	1	0	0	0
S4B029	2014	Short-rainy	Koumou	11-15	0	0	0	0
S4B030	2014	Short-rainy	Koumou	11-15	1	0	0	0
S4B031	2014	Short-rainy	Koumou	11-15	0	0	0	0
S4B075	2014	Short-rainy	Koumou	04-05	0	0	0	0
S4B076	2014	Short-rainy	Koumou	04-05	0	0	0	0
S4B077	2014	Short-rainy	Koumou	04-05	1	0	0	0
S4B078	2014	Short-rainy	Koumou	04-05	0	0	0	0
S4B079	2014	Short-rainy	Koumou	04-05	0	0	0	0
S4B080	2014	Short-rainy	Koumou	04-05	0	0	0	0
S4B081	2014	Short-rainy	Koumou	04-05	0	0	0	0
S4B082	2014	Short-rainy	Koumou	04-05	1	0	0	0
S4B083	2014	Short-rainy	Koumou	04-05	1	0	0	1
S4B084	2014	Short-rainy	Koumou	04-05	1	0	0	1
S4B085	2014	Short-rainy	Koumou	04-05	0	0	0	0
S4B086	2014	Short-rainy	Koumou	04-05	0	0	0	0
S4B087	2014	Short-rainy	Koumou	04-05	0	0	0	0
S4B088	2014	Short-rainy	Koumou	04-05	1	0	0	0
S4B089	2014	Short-rainy	Koumou	04-05	1	0	0	1
S4B090	2014	Short-rainy	Koumou	04-05	1	0	0	0
S4B091	2014	Short-rainy	Koumou	04-05	1	0	0	0
S4B092	2014	Short-rainy	Koumou	04-05	1	0	0	1
S4B093	2014	Short-rainy	Koumou	04-05	0	0	0	0
S4B094	2014	Short-rainy	Koumou	04-05	0	0	0	0
S4B095	2014	Short-rainy	Koumou	04-05	1	0	0	0
S4B096	2014	Short-rainy	Koumou	04-05	1	0	0	1
S4B097	2014	Short-rainy	Koumou	04-05	1	0	0	0
S4B112	2014	Short-rainy	Ekali	06-10	1	0	0	0
S4B113	2014	Short-rainy	Ekali	06-10	1	0	0	0
S4B114	2014	Short-rainy	Ekali	06-10	0	0	0	0
S4B115	2014	Short-rainy	Ekali	06-10	1	0	0	0
S4B116	2014	Short-rainy	Ekali	06-10	0	0	0	0
S4B117	2014	Short-rainy	Ekali	06-10	1	0	0	0
S4B118	2014	Short-rainy	Ekali	06-10	0	0	0	0
S4B119	2014	Short-rainy	Ekali	06-10	0	0	0	0
S4B120	2014	Short-rainy	Ekali	06-10	0	0	0	0
S4B121	2014	Short-rainy	Ekali	06-10	0	0	0	1
S4B122	2014	Short-rainy	Ekali	06-10	0	0	0	0
S4B123	2014	Short-rainy	Ekali	06-10	0	0	0	0
S4B124	2014	Short-rainy	Ekali	06-10	1	0	0	1
S4B125	2014	Short-rainy	Ekali	06-10	0	0	0	0
S4B126	2014	Short-rainy	Ekali	06-10	1	0	0	0
S4B127	2014	Short-rainy	Ekali	06-10	0	0	0	0
S4B128	2014	Short-rainy	Ekali	06-10	0	0	0	1
S4B129	2014	Short-rainy	Ekali	06-10	0	0	0	0
S4B130	2014	Short-rainy	Ekali	06-10	0	0	0	0
S4B131	2014	Short-rainy	Ekali	06-10	0	0	0	0
S4B132	2014	Short-rainy	Ekali	06-10	1	0	0	0
S4B133	2014	Short-rainy	Ekali	06-10	0	0	0	0
S4B134	2014	Short-rainy	Ekali	06-10	1	0	0	0
S4B135	2014	Short-rainy	Ekali	06-10	0	0	0	0
S4B136	2014	Short-rainy	Ekali	06-10	1	0	0	0
S4B137	2014	Short-rainy	Ekali	06-10	0	0	0	0
S4B138	2014	Short-rainy	Ekali	06-10	1	0	0	0
S4B139	2014	Short-rainy	Ekali	06-10	1	0	0	0
S4B140	2014	Short-rainy	Ekali	06-10	0	0	0	0
S4B141	2014	Short-rainy	Ekali	06-10	0	0	0	0
S4B142	2014	Short-rainy	Ekali	06-10	0	0	0	1
S4B143	2014	Short-rainy	Ekali	06-10	0	0	0	0
S4B144	2014	Short-rainy	Ekali	06-10	1	0	0	0
S4B145	2014	Short-rainy	Ekali	06-10	1	0	0	0
S4B146	2014	Short-rainy	Ekali	06-10	0	0	0	0
S4B147	2014	Short-rainy	Ekali	06-10	1	0	0	0
S4B148	2014	Short-rainy	Ekali	06-10	0	0	0	0
S4B149	2014	Short-rainy	Ekali	06-10	1	0	0	0
S4B150	2014	Short-rainy	Ekali	06-10	1	0	0	1
S4B151	2014	Short-rainy	Ekali	06-10	0	0	0	1
S4B152	2014	Short-rainy	Ekali	06-10	0	0	0	0
S4B153	2014	Short-rainy	Ekali	06-10	1	0	0	0
S4B154	2014	Short-rainy	Ekali	06-10	0	0	0	0
S4B155	2014	Short-rainy	Ekali	06-10	0	0	0	0
S4B156	2014	Short-rainy	Ekali	06-10	1	0	0	0
S4B157	2014	Short-rainy	Ekali	06-10	0	0	0	0
S4B158	2014	Short-rainy	Ekali	06-10	1	0	0	0
S4B159	2014	Short-rainy	Ekali	06-10	0	0	0	0
S4B160	2014	Short-rainy	Ekali	06-10	0	0	0	0
S4B186	2014	Short-rainy	Nkolnda	04-05	1	0	0	0
S4B187	2014	Short-rainy	Nkolnda	04-05	1	0	0	0
S4B188	2014	Short-rainy	Nkolnda	04-05	1	0	0	0
S4B189	2014	Short-rainy	Nkolnda	04-05	1	0	0	0
S4B190	2014	Short-rainy	Nkolnda	04-05	0	0	0	0
S4B192	2014	Short-rainy	Nkolnda	04-05	0	0	0	0
S4B193	2014	Short-rainy	Nkolnda	04-05	0	0	0	0
S4B195	2014	Short-rainy	Nkolnda	04-05	1	0	0	0
S4B196	2014	Short-rainy	Nkolnda	04-05	0	0	0	0
S4B198	2014	Short-rainy	Nkolnda	04-05	1	0	0	0
S4B199	2014	Short-rainy	Nkolnda	04-05	1	0	0	0
S4B200	2014	Short-rainy	Nkolnda	04-05	0	0	0	0
S4B202	2014	Short-rainy	Nkolnda	04-05	0	0	0	0
S4B203	2014	Short-rainy	Nkolnda	04-05	1	0	0	0
S4B204	2014	Short-rainy	Nkolnda	04-05	0	0	0	0
S4B205	2014	Short-rainy	Nkolnda	04-05	0	0	0	0
S4B206	2014	Short-rainy	Nkolnda	04-05	1	1	0	0
S4B207	2014	Short-rainy	Nkolnda	04-05	0	0	0	0
S4B208	2014	Short-rainy	Nkolnda	04-05	1	0	0	0
S4B209	2014	Short-rainy	Nkolnda	04-05	1	0	0	0
S4B210	2014	Short-rainy	Nkolnda	04-05	1	0	0	0
S4B213	2014	Short-rainy	Nkolnda	04-05	1	0	0	0
S4B214	2014	Short-rainy	Nkolnda	04-05	1	1	0	0
S4B216	2014	Short-rainy	Nkolnda	04-05	0	0	0	0
S4B217	2014	Short-rainy	Nkolnda	04-05	0	0	0	0
S4B218	2014	Short-rainy	Nkolnda	04-05	1	0	0	0
S4B219	2014	Short-rainy	Nkolnda	04-05	1	0	0	0
S4B221	2014	Short-rainy	Nkolnda	04-05	0	0	0	0
S4B223	2014	Short-rainy	Nkolnda	04-05	1	0	0	0
S4B226	2014	Short-rainy	Nkolnda	04-05	1	0	0	0
S4B227	2014	Short-rainy	Nkolnda	04-05	1	0	0	0
S4B228	2014	Short-rainy	Nkolnda	04-05	1	0	0	1
S4B229	2014	Short-rainy	Nkolnda	04-05	0	0	0	0
S4B230	2014	Short-rainy	Nkolnda	04-05	0	0	0	0
S4B232	2014	Short-rainy	Nkolnda	04-05	0	0	0	0
S4B233	2014	Short-rainy	Nkolnda	04-05	1	0	0	0
S4B234	2014	Short-rainy	Nkolnda	04-05	0	0	0	1
S4B236	2014	Short-rainy	Nkolnda	04-05	1	0	0	0
S4B238	2014	Short-rainy	Nkolnda	04-05	0	0	1	0
S4B240	2014	Short-rainy	Nkolnda	04-05	1	0	0	1
S4B241	2014	Short-rainy	Nkolnda	04-05	1	0	0	0
S4B242	2014	Short-rainy	Nkolnda	04-05	1	0	0	0
S4B243	2014	Short-rainy	Nkolnda	04-05	1	0	0	0
S4B244	2014	Short-rainy	Nkolnda	04-05	0	1	0	1
S4B245	2014	Short-rainy	Nkolnda	04-05	1	0	0	1
S4B247	2014	Short-rainy	Nkolnda	04-05	1	0	0	0
S4B248	2014	Short-rainy	Nkolnda	04-05	0	1	0	0
S4B249	2014	Short-rainy	Nkolnda	04-05	1	0	0	0
S4B250	2014	Short-rainy	Nkolnda	04-05	1	1	0	1
S4B251	2014	Short-rainy	Nkolnda	04-05	1	0	0	0
S4B252	2014	Short-rainy	Nkolnda	04-05	1	0	0	0
S4B253	2014	Short-rainy	Nkolnda	04-05	1	0	0	0
S4B254	2014	Short-rainy	Nkolnda	04-05	1	0	0	0
S4B258	2014	Short-rainy	Nkolnda	04-05	1	0	0	0
S4B260	2014	Short-rainy	Nkolnda	04-05	1	0	0	0
S4B261	2014	Short-rainy	Nkolnda	04-05	0	0	0	0
S4B262	2014	Short-rainy	Nkolnda	04-05	0	0	0	0
S4B263	2014	Short-rainy	Nkolnda	04-05	0	0	0	0
S4B265	2014	Short-rainy	Nkolnda	04-05	0	0	0	0
S4B266	2014	Short-rainy	Nkolnda	04-05	1	0	0	0
[truncated: 2,368 more rows]
