# Supplementary material for: Do the venous blood samples replicate malaria parasite densities found in capillary blood? A field study performed in naturally-infected asymptomatic children in Cameroon
Source: Malar J. 2017 Aug 17;16:345. doi: 10.1186/s12936-017-1978-6 (PMC5561596; doi:10.1186/s12936-017-1978-6)
Supplement: Supplementary file 2 — Additional file 2. Sample information, associated parasite densities and corresponding class. [file 12936_2017_1978_MOESM2_ESM.xlsx]

## Sheet: Additional_file_1
Sample information							Parasitological data
Sample	Carrier_code	Village	Sex	Age	Age_Class	Blood_origin	Gametocyte density (/µl)	Gametocyte_Class	Trophozoite density (/µl)	Trophozoite_Class
1	1	Koumou	M	9	06-10	CB	125	1	29659	2
2	1	Koumou	M	9	06-10	VB	125	1	42475	2
3	2	Koumou	M	12	11-15	CB	72	1	1488	1
4	2	Koumou	M	12	11-15	VB	88	1	1861	1
5	3	Koumou	F	6	06-10	CB	299	2	21904	2
6	3	Koumou	F	6	06-10	VB	299	2	31088	2
7	4	Koumou	F	5	04-05	CB	32	1	0	0
8	4	Koumou	F	5	04-05	VB	37	1	0	0
9	5	Koumou	F	11	11-15	CB	149	1	48	1
10	5	Koumou	F	11	11-15	VB	155	1	155	1
11	6	Ekali	M	11	11-15	CB	101	1	10011	2
12	6	Ekali	M	14	11-15	VB	141	1	11941	2
13	7	Ekali	F	9	06-10	CB	123	1	17664	2
14	7	Ekali	F	9	06-10	VB	131	1	17931	2
15	8	Ekali	M	9	06-10	CB	181	1	939	1
16	8	Ekali	M	9	06-10	VB	288	2	1557	1
17	9	Ekali	M	12	11-15	CB	56	1	1019	1
18	9	Ekali	M	12	11-15	VB	72	1	1003	1
19	10	Ekali	F	10	06-10	CB	133	1	53	1
20	10	Ekali	F	10	06-10	VB	136	1	27	1
21	11	Metet	F	8	06-10	CB	141	1	896	1
22	11	Metet	F	8	06-10	VB	88	1	363	1
23	12	Metet	M	13	11-15	CB	139	1	11	1
24	12	Metet	M	13	11-15	VB	221	1	11	1
25	13	Metet	M	6	06-10	CB	56	1	49259	2
26	13	Metet	M	6	06-10	VB	91	1	58832	2
27	14	Nkolnda	F	10	06-10	CB	171	1	35125	2
28	14	Nkolnda	F	10	06-10	VB	149	1	40379	2
29	15	Nkolnda	F	6	06-10	CB	19	1	44731	2
30	15	Nkolnda	F	6	06-10	VB	45	1	49285	2
31	16	Nkolnda	F	6	06-10	CB	35	1	91	1
32	16	Nkolnda	F	6	06-10	VB	48	1	59	1
33	17	Nkolnda	M	8	06-10	CB	133	1	27	1
34	17	Nkolnda	M	8	06-10	VB	91	1	64	1
35	18	Nkilzok	M	11	11-15	CB	291	2	2107	1
36	18	Nkilzok	M	11	11-15	VB	277	2	2197	1
37	19	Nkilzok	F	8	06-10	CB	48	1	0	0
38	19	Nkilzok	F	8	06-10	VB	56	1	0	0
39	20	Nkilzok	F	10	06-10	CB	11	1	976	1
40	20	Nkilzok	F	10	06-10	VB	3	1	1659	1
41	21	Nkilzok	M	10	06-10	CB	115	1	2219	1
42	21	Nkilzok	M	10	06-10	VB	96	1	2645	1
43	22	Koumou	F	4	04-05	CB	16	1	277	1
44	22	Koumou	F	4	04-05	VB	24	1	352	1
45	23	Koumou	F	11	11-15	CB	8	1	1653	1
46	23	Koumou	F	11	11-15	VB	24	1	2128	1
47	24	Koumou	M	10	06-10	CB	13	1	80	1
48	24	Koumou	M	10	06-10	VB	19	1	123	1
49	25	Koumou	M	8	06-10	CB	19	1	1445	1
50	25	Koumou	M	8	06-10	VB	13	1	1557	1
51	26	Koumou	M	7	06-10	CB	19	1	53	1
52	26	Koumou	M	7	06-10	VB	11	1	117	1
53	27	Koumou	M	5	04-05	CB	168	1	3616	1
54	27	Koumou	M	5	04-05	VB	88	1	3627	1
55	28	Metet	F	6	06-10	CB	13	1	18336	2
56	28	Metet	F	6	06-10	VB	43	1	23456	2
57	29	Ekali	F	10	06-10	CB	45	1	16	1
58	29	Ekali	F	10	06-10	VB	43	1	16	1
59	30	Ekali	M	7	06-10	CB	69	1	144	1
60	30	Ekali	M	7	06-10	VB	21	1	171	1
61	31	Ekali	F	7	06-10	CB	35	1	336	1
62	31	Ekali	F	7	06-10	VB	13	1	373	1
63	32	Ekali	M	6	06-10	CB	24	1	6581	2
64	32	Ekali	M	6	06-10	VB	13	1	6427	2
65	33	Ekali	F	8	06-10	CB	0	0	325	1
66	33	Ekali	F	8	06-10	VB	0	0	352	1
67	34	Ekali	M	11	11-15	CB	43	1	43	1
68	34	Ekali	M	11	11-15	VB	43	1	59	1
69	35	Ekali	M	13	11-15	CB	21	1	507	1
70	35	Ekali	M	13	11-15	VB	19	1	347	1
71	36	Nkolnda	F	6	06-10	CB	16	1	3344	1
72	36	Nkolnda	F	6	06-10	VB	16	1	3104	1
73	37	Nkolnda	M	10	06-10	CB	67	1	0	0
74	37	Nkolnda	M	10	06-10	VB	61	1	0	0
75	38	Nkilzok	M	6	06-10	CB	0	0	3136	1
76	38	Nkilzok	M	6	06-10	VB	0	0	3573	1
77	39	Nkilzok	F	9	06-10	CB	37	1	2651	1
78	39	Nkilzok	F	9	06-10	VB	8	1	2960	1
79	40	Nkilzok	M	11	11-15	CB	16	1	0	0
80	40	Nkilzok	M	11	11-15	VB	16	1	0	0
81	41	Nkilzok	M	12	11-15	CB	19	1	2032	1
82	41	Nkilzok	M	12	11-15	VB	59	1	2048	1
83	42	Essazok	F	5	04-05	CB	3	1	21	1
84	42	Essazok	F	5	04-05	VB	8	1	0	0
85	43	Essazok	F	11	11-15	CB	93	1	96	1
86	43	Essazok	F	11	11-15	VB	67	1	309	1
87	44	Essazok	M	10	06-10	CB	157	1	0	0
88	44	Essazok	M	10	06-10	VB	176	1	0	0
89	45	Essazok	F	6	06-10	CB	29	1	672	1
90	45	Essazok	F	6	06-10	VB	32	1	949	1
91	46	Essazok	M	7	06-10	CB	29	1	368	1
92	46	Essazok	M	7	06-10	VB	8	1	176	1
93	47	Essazok	M	11	11-15	CB	80	1	2763	1
94	47	Essazok	M	11	11-15	VB	77	1	2800	1
95	48	Koumou	M	5	04-05	CB	37	1	8395	2
96	48	Koumou	M	5	04-05	VB	59	1	8939	2
97	49	Koumou	M	6	06-10	CB	24	1	688	1
98	49	Koumou	M	6	06-10	VB	61	1	469	1
99	50	Koumou	F	6	06-10	CB	96	1	2299	1
100	50	Koumou	F	6	06-10	VB	43	1	2267	1
101	51	Koumou	M	7	06-10	CB	48	1	8320	2
102	51	Koumou	M	7	06-10	VB	77	1	8453	2
103	52	Koumou	F	7	06-10	CB	88	1	3728	1
104	52	Koumou	F	7	06-10	VB	77	1	2816	1
105	53	Koumou	F	12	11-15	CB	149	1	107	1
106	53	Koumou	F	12	11-15	VB	117	1	139	1
107	54	Koumou	F	8	06-10	CB	59	1	299	1
108	54	Koumou	F	8	06-10	VB	51	1	357	1
109	55	Koumou	F	6	06-10	CB	37	1	725	1
110	55	Koumou	F	6	06-10	VB	37	1	635	1
111	56	Koumou	F	6	06-10	CB	13	1	1440	1
112	56	Koumou	F	6	06-10	VB	3	1	1488	1
113	57	Koumou	F	6	06-10	CB	93	1	18816	2
114	57	Koumou	F	6	06-10	VB	96	1	21019	2
115	58	Ekali	F	9	06-10	CB	24	1	11	1
116	58	Ekali	F	9	06-10	VB	51	1	293	1
117	59	Ekali	M	6	06-10	CB	195	1	1227	1
118	59	Ekali	M	6	06-10	VB	208	1	1589	1
119	60	Ekali	M	8	06-10	CB	155	1	123	1
120	60	Ekali	M	8	06-10	VB	171	1	283	1
121	61	Ekali	M	6	06-10	CB	208	1	432	1
122	61	Ekali	M	6	06-10	VB	136	1	507	1
123	62	Ekali	M	10	06-10	CB	83	1	1488	1
124	62	Ekali	M	10	06-10	VB	77	1	1504	1
125	63	Ekali	F	14	11-15	CB	141	1	0	0
126	63	Ekali	F	14	11-15	VB	48	1	64	1
127	64	Ekali	M	9	06-10	CB	96	1	581	1
128	64	Ekali	M	9	06-10	VB	157	1	576	1
129	65	Ekali	M	10	06-10	CB	43	1	224	1
130	65	Ekali	M	10	06-10	VB	35	1	688	1
131	66	Ekali	F	7	06-10	CB	176	1	2848	1
132	66	Ekali	F	7	06-10	VB	197	1	5493	2
133	67	Ekali	F	5	04-05	CB	251	2	4960	1
134	67	Ekali	F	5	04-05	VB	179	1	6544	2
135	68	Nkolnda	F	6	06-10	CB	32	1	341	1
136	68	Nkolnda	F	6	06-10	VB	40	1	448	1
137	69	Nkolnda	F	8	06-10	CB	37	1	992	1
138	69	Nkolnda	F	8	06-10	VB	32	1	1216	1
139	70	Nkolnda	F	6	06-10	CB	72	1	0	0
140	70	Nkolnda	F	6	06-10	VB	43	1	0	0
141	71	Nkolnda	M	11	11-15	CB	77	1	21	1
142	71	Nkolnda	M	11	11-15	VB	107	1	32	1
143	72	Nkolnda	F	8	06-10	CB	61	1	0	0
144	72	Nkolnda	F	8	06-10	VB	75	1	0	0
145	73	Nkolnda	F	8	06-10	CB	5	1	459	1
146	73	Nkolnda	F	8	06-10	VB	5	1	485	1
147	74	Ekoko	M	12	11-15	CB	13	1	304	1
148	74	Ekoko	M	12	11-15	VB	11	1	235	1
149	75	Ekoko	F	11	11-15	CB	24	1	0	0
150	75	Ekoko	F	11	11-15	VB	16	1	0	0
151	76	Metet	F	5	04-05	CB	0	0	45920	2
152	76	Metet	F	5	04-05	VB	3	1	37547	2
153	77	Metet	M	14	11-15	CB	8	1	59	1
154	77	Metet	M	14	11-15	VB	11	1	32	1
155	78	Metet	M	10	06-10	CB	35	1	1392	1
156	78	Metet	M	10	06-10	VB	19	1	683	1
157	79	Metet	F	8	06-10	CB	91	1	811	1
158	79	Metet	F	8	06-10	VB	165	1	672	1
159	80	Metet	M	8	06-10	CB	112	1	2624	1
160	80	Metet	M	8	06-10	VB	88	1	4517	1
161	81	Nkilzok	M	11	11-15	CB	67	1	715	1
162	81	Nkilzok	M	11	11-15	VB	96	1	683	1
163	82	Nkilzok	F	8	06-10	CB	125	1	336	1
164	82	Nkilzok	F	8	06-10	VB	115	1	283	1
165	83	Nkilzok	M	11	11-15	CB	48	1	1099	1
166	83	Nkilzok	M	11	11-15	VB	272	2	3909	1
167	84	Nkilzok	F	9	06-10	CB	99	1	485	1
168	84	Nkilzok	F	9	06-10	VB	64	1	389	1
169	85	Nkilzok	M	6	06-10	CB	21	1	2299	1
170	85	Nkilzok	M	6	06-10	VB	11	1	1659	1
171	86	Nkilzok	M	5	04-05	CB	43	1	101	1
172	86	Nkilzok	M	5	04-05	VB	19	1	27	1
173	87	Koumou	F	7	06-10	CB	11	1	224	1
174	87	Koumou	F	7	06-10	VB	16	1	405	1
175	88	Koumou	M	8	06-10	CB	13	1	48	1
176	88	Koumou	M	8	06-10	VB	5	1	53	1
177	89	Koumou	M	14	11-15	CB	11	1	0	0
178	89	Koumou	M	14	11-15	VB	5	1	0	0
179	90	Koumou	M	7	06-10	CB	11	1	75	1
180	90	Koumou	M	7	06-10	VB	13	1	149	1
181	91	Koumou	M	7	06-10	CB	0	0	64	1
182	91	Koumou	M	7	06-10	VB	11	1	320	1
183	92	Koumou	F	8	06-10	CB	5	1	69	1
184	92	Koumou	F	8	06-10	VB	0	0	144	1
185	93	Ekali	M	7	06-10	CB	5	1	3200	1
186	93	Ekali	M	7	06-10	VB	0	0	7648	2
187	94	Ekali	F	8	06-10	CB	67	1	0	0
188	94	Ekali	F	8	06-10	VB	91	1	0	0
189	95	Ekali	F	7	06-10	CB	29	1	3365	1
190	95	Ekali	F	7	06-10	VB	11	1	4736	1
191	96	Ekali	M	10	06-10	CB	19	1	880	1
192	96	Ekali	M	10	06-10	VB	24	1	2176	1
193	97	Nkolnda	F	8	06-10	CB	40	1	12373	2
194	97	Nkolnda	F	8	06-10	VB	27	1	9637	2
195	98	Nkolnda	F	6	06-10	CB	360	2	10139	2
196	98	Nkolnda	F	6	06-10	VB	363	2	9051	2
197	99	Nkolnda	M	7	06-10	CB	800	2	4379	1
198	99	Nkolnda	M	7	06-10	VB	925	2	5915	2
199	100	Nkolnda	M	11	11-15	CB	11	1	1659	1
200	100	Nkolnda	M	11	11-15	VB	5	1	1184	1
201	101	Nkolnda	M	5	04-05	CB	133	1	60560	2
202	101	Nkolnda	M	5	04-05	VB	93	1	33173	2
203	102	Nkolnda	M	11	11-15	CB	8	1	27	1
204	102	Nkolnda	M	11	11-15	VB	19	1	32	1
205	103	Nkolnda	M	10	06-10	CB	3	1	128	1
206	103	Nkolnda	M	10	06-10	VB	3	1	91	1
207	104	Nkilzok	F	9	06-10	CB	13	1	645	1
208	104	Nkilzok	F	9	06-10	VB	13	1	651	1
209	105	Nkilzok	F	7	06-10	CB	0	0	389	1
210	105	Nkilzok	F	7	06-10	VB	0	0	805	1
211	106	Nkilzok	F	9	06-10	CB	29	1	0	0
212	106	Nkilzok	F	9	06-10	VB	19	1	0	0
213	107	Nkilzok	M	7	06-10	CB	467	2	0	0
214	107	Nkilzok	M	7	06-10	VB	344	2	16	1
215	108	Nkilzok	M	9	06-10	CB	29	1	48	1
216	108	Nkilzok	M	9	06-10	VB	32	1	27	1
217	109	Nkilzok	M	11	11-15	CB	104	1	123	1
218	109	Nkilzok	M	11	11-15	VB	64	1	411	1
219	110	Nkilzok	M	5	04-05	CB	0	0	821	1
220	110	Nkilzok	M	5	04-05	VB	3	1	917	1
221	111	Ekoko	F	5	04-05	CB	5	1	1120	1
222	111	Ekoko	F	5	04-05	VB	16	1	2544	1
223	112	Ekoko	M	12	11-15	CB	51	1	16	1
224	112	Ekoko	M	12	11-15	VB	64	1	48	1
225	113	Ekoko	M	9	06-10	CB	80	1	0	0
226	113	Ekoko	M	9	06-10	VB	69	1	0	0
227	114	Ekoko	M	6	06-10	CB	3	1	2005	1
228	114	Ekoko	M	6	06-10	VB	3	1	3003	1
229	115	Metet	M	10	06-10	CB	0	0	139	1
230	115	Metet	M	10	06-10	VB	0	0	123	1
231	116	Metet	F	5	04-05	CB	3	1	1291	1
232	116	Metet	F	5	04-05	VB	0	0	400	1
233	117	Koumou	M	6	06-10	CB	16	1	1109	1
234	117	Koumou	M	6	06-10	VB	11	1	613	1
235	118	Koumou	F	7	06-10	CB	35	1	2821	1
236	118	Koumou	F	7	06-10	VB	40	1	6859	2
237	119	Koumou	F	7	06-10	CB	261	2	368	1
238	119	Koumou	F	7	06-10	VB	296	2	272	1
239	120	Koumou	F	8	06-10	CB	13	1	3995	1
240	120	Koumou	F	8	06-10	VB	0	0	3995	1
241	121	Koumou	F	7	06-10	CB	64	1	0	0
242	121	Koumou	F	7	06-10	VB	67	1	0	0
243	122	Koumou	F	9	06-10	CB	77	1	0	0
244	122	Koumou	F	9	06-10	VB	75	1	0	0
245	123	Ekali	F	10	06-10	CB	77	1	1861	1
246	123	Ekali	F	10	06-10	VB	48	1	1605	1
247	124	Ekali	F	6	06-10	CB	2075	2	49029	2
248	124	Ekali	F	6	06-10	VB	1365	2	51344	2
249	125	Ekali	M	7	06-10	CB	464	2	1936	1
250	125	Ekali	M	7	06-10	VB	456	2	1989	1
251	126	Ekali	M	11	11-15	CB	275	2	219	1
252	126	Ekali	M	11	11-15	VB	261	2	139	1
253	127	Ekali	M	8	06-10	CB	197	1	2272	1
254	127	Ekali	M	8	06-10	VB	149	1	1957	1
255	128	Ekali	F	7	06-10	CB	333	2	8235	2
256	128	Ekali	F	7	06-10	VB	285	2	11499	2
257	129	Ekali	F	10	06-10	CB	16	1	960	1
258	129	Ekali	F	10	06-10	VB	19	1	677	1
259	130	Ekali	F	8	06-10	CB	40	1	208	1
260	130	Ekali	F	8	06-10	VB	32	1	208	1
261	131	Ekali	M	11	11-15	CB	3	1	21	1
262	131	Ekali	M	11	11-15	VB	3	1	27	1
263	132	Metet	M	6	06-10	CB	120	1	7979	2
264	132	Metet	M	6	06-10	VB	99	1	11504	2
265	133	Metet	F	6	06-10	CB	16	1	533	1
266	133	Metet	F	6	06-10	VB	16	1	949	1
267	134	Metet	M	9	06-10	CB	24	1	1184	1
268	134	Metet	M	9	06-10	VB	29	1	1077	1
269	135	Metet	M	6	06-10	CB	75	1	6885	2
270	135	Metet	M	6	06-10	VB	48	1	6293	2
271	136	Metet	M	8	06-10	CB	35	1	96	1
272	136	Metet	M	8	06-10	VB	51	1	139	1
273	137	Metet	F	12	11-15	CB	13	1	91	1
274	137	Metet	F	12	11-15	VB	8	1	48	1
